# Supplementary material for: Acupuncture and stroke motor rehabilitation: a decade of evidence synthesis via systematic mapping (2015–2024)
Source: Front Neurol. 2025 Sep 25;16:1647086. doi: 10.3389/fneur.2025.1647086 (PMC12511885; doi:10.3389/fneur.2025.1647086)
Supplement: Supplementary file 2 [file Table_2.XLSX]

## Sheet: Sheet1
Title	Number	Funding	Registration	Country	Journal	Journal grade	Year	Body Parts	Body Parts categories	balance–gait disorder	paralysis mode	stroke phase	Stroke categories	first-episode	western diagnostic criteria	TCM diagnostic criteria	imaging diagnostic criteria	Research Mode	Sample Size	Basic treatment	Categories of Intervention	Categories of acupuncture therapies	Categories of control-1	Categories of control-2	Categories of control-3	Categories of control-4	Period of treatments（y/m/d）	Outcome 1	categories	Outcome 2	categories	Outcome 3	categories	Outcome 4	categories	Outcome 5	categories	Outcome 6	categories	Outcome 7	categories	Outcome 8	categories	Outcome 9	categories	Outcome 10	categories	Outcome 11	categories
Effects of fuzhengbutu acupuncture-moxibustion therapy on walking function in the patients with post-stroke hemiplegia 扶正补土针灸疗法对中风后偏瘫患者步行功能的影响	1	N	N	China	World Journal of Acupuncture-Moxibustion	Chinese Science Citation Database journal	2019	Upper and Lower limb	Hemiplegia	/	/	Acute to recovery period	ischemic stroke	Y	Y	Y	Y	2	57	Y	M-acup+RT	Body acupuncture+Moxibustion	RT	/	/	/	4w	BBS	1	walking gait examination	5	/	/	/	/	/	/	/	/	/	/	/	/	/	/	/	/	/	/
“百会”透“太阳”穴治疗高血压性脑出血微创清除术后患者的临床研究	2	Y	N	China	Acta Chinese Medicine and Pharmacology	common journal	2021	Upper and Lower limb	Hemiplegia	/	/	not reported	hemorrhagic stroke	/	Y	/	/	2	128	Y	Acup+CM	Body acupuncture	CM	/	/	/	28d	NIHSS	1	Laboratory examination	5	TCM Syndrome Scores	4	/	/	/	/	/	/	/	/	/	/	/	/	/	/	/	/
“动留针术”联合康复训练治疗脑卒中后遗症的临床疗效观察	3	N	N	China	Chinese Journal of Integrative Medicine on Cardio/Cerebrovascular Disease	Science and Technology/Peking University Core Journal	2020	Upper and Lower limb	Hemiplegia	/	/	not reported	Both	Both	Y	/	/	2	62	N	M-acup+RT	Body acupuncture+Scalp acupuncture	RT	/	/	/	4w	FMA	1	NIHSS	1	BI	3	Effective Rate of Treatment	6	Improvement in clinical symptoms / points	1	/	/	/	/	/	/	/	/	/	/	/	/
“功能电针”配合运动疗法治疗中风后肩关节半脱位	4	N	N	China	Journal of Medicine & Health	common journal	2023	shoulder	Upper limb	/	/	Acute to recovery period	/	/	Y	/	Y	2	100	N	Acup+RT	EA	Acup+RT	/	/	/	40d	Imaging examination	5	Effective Rate of Treatment	6	/	/	/	/	/	/	/	/	/	/	/	/	/	/	/	/	/	/
“交互抑制”针刺法治疗卒中后上肢肌张力增高36例疗效观察	5	N	N	China	China's Naturopathy	common journal	2016	Upper limb	Upper limb	/	spastic paralysis	Recovery period	Both	/	Y	/	Y	2	72	N	Acup	Body acupuncture	Acup	/	/	/	8w	FMA	1	MAS	1	Effective Rate of Treatment	6	/	/	/	/	/	/	/	/	/	/	/	/	/	/	/	/
“解痉纠偏”针法结合康复训练治疗偏瘫痉挛临床观察	6	Y	N	China	Chinese Journal of Integrative Medicine on Cardio/Cerebrovascular Disease	Science and Technology/Peking University Core Journal	2018	Upper and Lower limb	Hemiplegia	/	spastic paralysis	Recovery period	Both	Y	Y	/	Y	3	75	Y	Acup+RT	Body acupuncture	Acup+RT	RT	/	/	4w	FMA	1	Safety and adverse effects	7	MAS	1	BI	3	/	/	/	/	/	/	/	/	/	/	/	/	/	/
“靳三针”点穴在中风患者康复护理中的应用研究	7	N	N	China	Guangming Journal of Chinese Medicine	common journal	2016	Upper and Lower limb	Hemiplegia	/	/	not reported	/	Y	Y	Y	/	2	42	Y	M-acup+RT	Body acupuncture+Scalp acupuncture	Acup+RT	/	/	/	28d	MAS	1	Neurological deficit scores-uncertain	1	/	/	/	/	/	/	/	/	/	/	/	/	/	/	/	/	/	/
艾灸联合运动疗法在脑梗死恢复期患者中的应用	8	N	N	China	Chinese Journal of Convalescent Medicine	common journal	2021	Upper and Lower limb	Hemiplegia	/	/	not reported	ischemic stroke	Y	Y	/	/	2	92	N	Acup+RT	Moxibustion	RT	/	/	/	4w	FMA	1	MBI	3	NIHSS	1	Effective Rate of Treatment	6	/	/	/	/	/	/	/	/	/	/	/	/	/	/
艾灸疗法改善脑卒中偏瘫患者上肢循环影响的护理分析	9	N	N	China	Electronic Journal of Practical Clinical Nursing Science	common journal	2020	Upper and Lower limb	Hemiplegia	/	/	not reported	/	/	/	/	/	2	30	N	Acup+RT	Moxibustion	RT	/	/	/	22d	Brunnstrom Stage evaluation	1	Quality of life -uncertain	3	/	/	/	/	/	/	/	/	/	/	/	/	/	/	/	/	/	/
艾灸在中风后遗症康复护理中的临床应用观察	10	N	N	China	Medical Information	common journal	2015	Upper and Lower limb	Hemiplegia	/	spastic paralysis	Recovery period	/	/	/	/	/	2	60	Y	M-acup	Body acupuncture+Moxibustion	Acup	/	/	/	15d	MAS	1	muscle strength examination	5	Effective Rate of Treatment	6	/	/	/	/	/	/	/	/	/	/	/	/	/	/	/	/
百笑灸联合电针治疗急性脑梗死偏瘫的临床疗效观察	11	Y	N	China	Health Essentials	common journal	2022	Upper and Lower limb	Hemiplegia	/	/	Acute period	ischemic stroke	/	Y	/	Y	2	200	Y	M-acup	EA+Moxibustion	Acup	/	/	/	10d	BI	3	NIHSS	1	/	/	/	/	/	/	/	/	/	/	/	/	/	/	/	/	/	/
傍针刺“肩五穴”治疗中风后肩痛临床观察	12	Y	N	China	Henan Traditional Chinese Medicine	common journal	2022	shoulder	Upper limb	/	/	Recovery period	Both	/	Y	Y	Y	2	88	Y	Acup	Body acupuncture	Acup	/	/	/	4w	FMA	1	MBI	3	Laboratory examination	5	VAS	1	Effective Rate of Treatment	6	/	/	/	/	/	/	/	/	/	/	/	/
背俞穴埋线配合针刺治疗中风偏瘫66例临床观察	13	N	N	China	Health Essentials	common journal	2020	Upper and Lower limb	Hemiplegia	/	/	not reported	ischemic stroke	/	Y	/	Y	2	88	Y	Acup+RT	Body acupuncture	Acup	/	/	/	4w	Neurological deficit scores-uncertain	1	Effective Rate of Treatment	6	/	/	/	/	/	/	/	/	/	/	/	/	/	/	/	/	/	/
背俞穴埋线配合针刺治疗中风偏瘫66例临床观察	14	N	N	China	Journal of Medicine & Health	common journal	2021	Upper and Lower limb	Hemiplegia	/	/	not reported	/	/	/	/	/	2	66	Y	M-acup	EA+Catgut embedding therapy	Acup	/	/	/	Not reported	Neurological deficit scores-uncertain	1	Effective Rate of Treatment	6	/	/	/	/	/	/	/	/	/	/	/	/	/	/	/	/	/	/
背俞穴埋线配合针刺治疗中风偏瘫66例临床观察	15	N	N	China	World Latest Medicine Information	common journal	2018	Upper and Lower limb	Hemiplegia	/	/	not reported	/	/	/	/	/	2	66	N	M-acup	EA+Catgut embedding therapy	Acup	/	/	/	Not reported	Neurological deficit scores-uncertain	1	Effective Rate of Treatment	6	/	/	/	/	/	/	/	/	/	/	/	/	/	/	/	/	/	/
背俞穴埋线配合针刺治疗中风偏瘫74例临床观察	16	N	N	China	Journal of Aerospace Medicine	common journal	2015	Upper and Lower limb	Hemiplegia	/	Both	not reported	Both	/	Y	/	/	2	74	Y	M-acup	EA+Catgut embedding therapy	Acup	/	/	/	Not reported	Neurological deficit scores-uncertain	1	Effective Rate of Treatment	6	/	/	/	/	/	/	/	/	/	/	/	/	/	/	/	/	/	/
表里两经并刺法对脑卒中后上肢痉挛患者生活质量及肌电图的影响	17	Y	N	China	Special Health	common journal	2019	Upper limb	Upper limb	/	spastic paralysis	Acute to recovery period	Both	/	Y	/	Y	2	150	N	M-acup+RT	Body acupuncture+Skin needle	CM+RT	/	/	/	3w	SF-36	3	electrophysiological examination	5	/	/	/	/	/	/	/	/	/	/	/	/	/	/	/	/	/	/
补土针灸法结合TEAS对脑卒中后偏瘫患者运动功能、步行能力的影响	18	N	N	China	Zhejiang Journal of Traditional Chinese Medicine	common journal	2024	Upper and Lower limb	Hemiplegia	/	/	Recovery period	Both	/	/	/	/	2	60	Y	Acup	EA	RT	/	/	/	30d	BBS	1	FMA	1	NIHSS	1	/	/	/	/	/	/	/	/	/	/	/	/	/	/	/	/
补阳还五汤加减联合针灸治疗脑卒中偏瘫后遗症效果分析	19	N	N	China	China Health Care & Nutrition	common journal	2020	Upper and Lower limb	Hemiplegia	/	/	not reported	/	/	/	/	/	2	90	N	Acup+CH	Body acupuncture	CH	/	/	/	30d	Safety and adverse effects	7	Effective Rate of Treatment	6	/	/	/	/	/	/	/	/	/	/	/	/	/	/	/	/	/	/
补阳还五汤加减配合针灸治疗中风偏瘫的疗效观察	20	N	N	China	Health Essentials	common journal	2023	Upper and Lower limb	Hemiplegia	/	/	not reported	/	/	/	/	/	2	60	Y	Acup+CH	Body acupuncture	CH	/	/	/	3w	ADL	3	NDS	1	Effective Rate of Treatment	6	/	/	/	/	/	/	/	/	/	/	/	/	/	/	/	/
补阳还五汤加减配合针灸治疗中风偏瘫的有效性探讨	21	N	N	China	Medical Diet and Health	common journal	2019	Upper and Lower limb	Hemiplegia	/	/	Recovery to sequelae period	Both	/	/	/	Y	2	96	N	Acup+CH	Body acupuncture	CH	/	/	/	4w	Effective Rate of Treatment	6	/	/	/	/	/	/	/	/	/	/	/	/	/	/	/	/	/	/	/	/
补阳还五汤配合针灸治疗脑梗死后遗症的疗效分析	22	N	N	China	Strait Pharmaceutical Journal	common journal	2018	Upper and Lower limb	Hemiplegia	/	/	Recovery period	ischemic stroke	/	/	Y	Y	2	130	Y	Acup+CH	Body acupuncture	CH	/	/	/	30d	FMA	1	MBI	3	NIHSS	1	Laboratory examination	5	Effective Rate of Treatment	6	/	/	/	/	/	/	/	/	/	/	/	/
不同频次醒脑开窍针法治疗静脉溶栓后脑梗死临床观察	23	Y	N	China	Shanghai Journal of Acupuncture and Moxibustion	Chinese Science Citation Database journal	2019	Upper and Lower limb	Hemiplegia	/	/	Acute to recovery period	ischemic stroke	Both	Y	Y	/	2	153	Y	Acup	Body acupuncture	Acup	/	/	/	4w	NIHSS	1	mRS	1	BI	3	Effective Rate of Treatment	6	/	/	/	/	/	/	/	/	/	/	/	/	/	/
不同头针疗法对中风恢复期患者肢体运动和生活能力的影响	24	Y	N	China	Zhejiang Journal of Traditional Chinese Medicine	common journal	2018	Upper and Lower limb	Hemiplegia	/	/	not reported	/	/	/	/	/	3	150	Y	M-acup+RT	Body acupuncture+Scalp acupuncture	M-acup+RT	M-acup+RT	/	/	4w	BI	3	FMA	1	/	/	/	/	/	/	/	/	/	/	/	/	/	/	/	/	/	/
不同针刺方法治疗缺血性中风临床观察	25	Y	N	China	Shanghai Journal of Acupuncture and Moxibustion	Chinese Science Citation Database journal	2016	Upper limb	Upper limb	/	/	Recovery period	ischemic stroke	Y	/	Y	Y	2	60	Y	Acup	EA	Acup	/	/	/	6w	FMA	1	MBI	3	NDS	1	/	/	/	/	/	/	/	/	/	/	/	/	/	/	/	/
采用针刺疗法联合康复训练脑卒中所致肢体功能障碍患者的临床效果	26	N	N	China	DOCTOR	common journal	2024	Upper and Lower limb	Hemiplegia	/	/	Acute to recovery period	ischemic stroke	/	Y	/	/	2	100	N	Acup+RT	Body acupuncture	RT	/	/	/	15d	HFAC	1	CDR	2	MMSE	2	MoCA	2	WHO-QOL/WHO-QOL-BREF	3	TCM Syndrome Scores	4	/	/	/	/	/	/	/	/	/	/
苍龟探穴扎跳法治疗中风后肩痛的临床观察	27	N	N	China	Chinese Journal of Traditional Medical Science and Technology	common journal	2023	shoulder	Upper limb	/	/	Recovery period	Both	Y	Y	Y	/	2	60	Y	Acup	Body acupuncture	Acup	/	/	/	2w	BI	3	CMS	1	VAS	1	Effective Rate of Treatment	6	/	/	/	/	/	/	/	/	/	/	/	/	/	/
超声联合针灸治疗脑梗塞的临床效果及对相关指标的影响	28	N	N	China	Clinical Research and Practice	common journal	2020	Upper and Lower limb	Hemiplegia	/	/	not reported	ischemic stroke	/	Y	/	Y	2	46	Y	Acup+Other	Body acupuncture	Other	/	/	/	30d	FMA	1	NIHSS	1	Laboratory examination	5	Effective Rate of Treatment	6	/	/	/	/	/	/	/	/	/	/	/	/	/	/
超声引导神经入肌点温针灸治疗对脑卒中患者步态与平衡功能影响的临床研究	29	Y	N	China	Chinese Journal of Rehabilitation Medicine	Chinese Science Citation Database journal	2020	Upper and Lower limb	Hemiplegia	/	spastic paralysis	Acute to recovery period	Both	Y	Y	/	/	2	32	N	Acup+RT	Warm acupuncture	RT	/	/	/	1m	walking gait examination	5	Balance examination	5	FMA-L	1	/	/	/	/	/	/	/	/	/	/	/	/	/	/	/	/
超声引导下针刺肌筋膜触发点治疗脑卒中后下肢肌痉挛的疗效	30	Y	N	China	Jiangsu Medical Journal	common journal	2023	Lower limb	Lower limb	/	spastic paralysis	Recovery period	ischemic stroke	Y	Y	/	/	2	60	Y	Acup+RT	Body acupuncture	Acup+RT	/	/	/	6m	walking gait examination	5	FMA	1	sEMG examination	5	/	/	/	/	/	/	/	/	/	/	/	/	/	/	/	/
触发点毫火针治疗脑卒中后足下垂对平衡功能的影响	31	Y	N	China	Journal of Practical Traditional Chinese Medicine	common journal	2020	Foot/ankle	Lower limb	/	spastic paralysis	Recovery to sequelae period	Both	/	Y	/	Y	2	60	N	M-acup+RT	Body acupuncture+Fire needle	Acup+RT	/	/	/	2w	BBS	1	Balance examination	5	MCT	1	/	/	/	/	/	/	/	/	/	/	/	/	/	/	/	/
从阴引阳火针治疗中风后下肢痉挛研究	32	Y	N	China	Cardiovascular Disease Journal of Integrated Traditional Chinese and Western Medicine(Electronic)	common journal	2017	Lower limb	Lower limb	/	spastic paralysis	not reported	Both	/	/	/	/	2	52	Y	Acup	Fire needle	Acup	/	/	/	30d	Effective Rate of Treatment	6	/	/	/	/	/	/	/	/	/	/	/	/	/	/	/	/	/	/	/	/
大接经法配合独活寄生汤治疗中风后偏瘫肩痛临床观察	33	Y	N	China	Journal of Sichuan Traditional Chinese Medicine	Science and Technology/Peking University Core Journal	2017	shoulder	Upper limb	/	/	Recovery period	Both	Y	Y	Y	Y	2	72	Y	Acup	Body acupuncture	Acup	/	/	/	20d	FMA	1	VAS	1	Effective Rate of Treatment	6	/	/	/	/	/	/	/	/	/	/	/	/	/	/	/	/
大接经法与常规体针治疗法对脑卒中后肩痛治疗效果、神经功能、肩关节活动度等指标影响对比研究	34	Y	N	China	Chinese Archives of Traditional Chinese Medicine	Science and Technology/Peking University Core Journal	2022	shoulder	Upper limb	/	/	Recovery period	Both	/	Y	Y	/	2	80	N	Acup	Body acupuncture	Acup	/	/	/	20d	Brunnstrom Stage evaluation	1	FMA	1	MBI	3	MAS	1	ROM	5	Neurological deficit scores-uncertain	1	VAS	1	Effective Rate of Treatment	6	/	/	/	/	/	/
丹参川芎嗪联合穴位注射对脑梗死肢体功能恢复的影响	35	N	N	China	Chinese Journal of Medical Device	common journal	2016	Upper and Lower limb	Hemiplegia	/	/	Recovery period	ischemic stroke	/	Y	/	Y	2	100	N	Acup+CM	Acupoint injection	CM	/	/	/	Not reported	NIHSS	1	Effective Rate of Treatment	6	/	/	/	/	/	/	/	/	/	/	/	/	/	/	/	/	/	/
丹参川芎嗪穴位注射治疗脑卒中偏瘫肩痛的临床观察	36	N	N	China	Chinese Journal of Traditional Medical Science and Technology	common journal	2016	shoulder	Upper limb	/	/	Recovery period	Both	/	Y	/	/	2	70	Y	M-acup+RT	Acupoint injection	RT	/	/	/	30d	FMA	1	Safety and adverse effects	7	ROM	5	VAS	1	/	/	/	/	/	/	/	/	/	/	/	/	/	/
倒马针法结合运动疗法治疗脑卒中后足内翻的疗效观察	37	N	N	China	Zhejiang Journal of Traditional Chinese Medicine	common journal	2017	Foot/ankle	Lower limb	/	/	Recovery period	/	/	/	/	/	2	90	Y	Acup+RT	Body acupuncture	Acup+RT	/	/	/	30d	HFAC	1	muscle strength examination	5	Effective Rate of Treatment	6	/	/	/	/	/	/	/	/	/	/	/	/	/	/	/	/
低频电刺激改善卒中后腕背伸功能的观察	38	N	N	China	World Latest Medicine Information	common journal	2016	hand/wrist/ finger	Upper limb	/	/	Recovery period	/	/	Y	/	Y	2	40	Y	Acup	TAES	Acup	/	/	/	30d	ROM	5	sEMG examination	5	Effective Rate of Treatment	6	/	/	/	/	/	/	/	/	/	/	/	/	/	/	/	/
低频经皮穴位电刺激对脑卒中后遗症期手和上肢功能障碍的疗效	39	Y	N	China	Chinese Journal of Rehabilitation Theory and Practice	Chinese Science Citation Database journal	2018	Upper limb	Upper limb	/	spastic paralysis	Sequelae period	Both	Both	Y	/	Y	2	53	Y	Acup+RT	TAES	RT	/	/	/	6w	FMA-U	1	MBI	3	MAS	1	muscle strength examination	5	finger function-uncertain	1	muscle strength examination	5	/	/	/	/	/	/	/	/	/	/
低频经头穴rTMS治疗脑卒中恢复期上肢痉挛性偏瘫的临床疗效及对FMA评分、BI指数的影响	40	N	N	China	Chinese Journal of Integrative Medicine on Cardio/Cerebrovascular Disease	Science and Technology/Peking University Core Journal	2021	Upper and Lower limb	Hemiplegia	/	spastic paralysis	Recovery period	Both	/	Y	/	/	2	102	Y	Acup+RT	Scalp acupuncture+TAES	Acup+RT	/	/	/	8w	BI	3	FMA	1	MAS	1	Effective Rate of Treatment	6	/	/	/	/	/	/	/	/	/	/	/	/	/	/
低频脉冲电治疗仪联合等速肌力训练对卒中偏瘫患者肌力恢复及日常生活能力的影响	41	N	N	China	Chinese Journal of Medical Device	common journal	2022	Upper and Lower limb	Hemiplegia	/	/	Acute to recovery period	/	/	Y	/	/	2	100	Y	Acup+RT	EA	RT	/	/	/	8w	BBS	1	FMA	1	MBI	3	muscle strength examination	5	/	/	/	/	/	/	/	/	/	/	/	/	/	/
低频脉冲穴位电治疗联合针刺运动疗法干预脑梗死偏瘫患者的疗效观察	42	Y	N	China	Nei Mongol Journal of Traditional Chinese Medicine	common journal	2024	Upper and Lower limb	Hemiplegia	/	/	not reported	ischemic stroke	Y	Y	/	/	2	150	Y	M-acup	Body acupuncture+TAES	Acup+RT	/	/	/	12w	mRS	1	NIHSS	1	NIHSS	1	Laboratory examination	5	Effective Rate of Treatment	6	/	/	/	/	/	/	/	/	/	/	/	/
电脉冲穴位刺激神经干疗法治疗早期缺血性脑卒中偏瘫的疗效	43	N	N	China	Chinese Journal of Practical Nervous Diseases	Science and Technology/Peking University Core Journal	2015	Upper and Lower limb	Hemiplegia	/	/	Acute period	ischemic stroke	/	Y	/	Y	2	330	Y	Acup	EA	Blank	/	/	/	28d	Neurological deficit scores-uncertain	1	motor function-uncertain	1	Effective Rate of Treatment	6	/	/	/	/	/	/	/	/	/	/	/	/	/	/	/	/
电芒针疗法对脑梗死患者上肢运动功能障碍的影响	44	N	N	China	Acupuncture Research	Chinese Science Citation Database journal	2015	Upper limb	Upper limb	/	/	Recovery period	ischemic stroke	Y	Y	Y	Y	2	100	Y	M-acup	EA+Elongated needle	Acup	/	/	/	2w	FMA	1	WMFT	1	sEMG examination	5	/	/	/	/	/	/	/	/	/	/	/	/	/	/	/	/
电热针治疗中风后痉挛性瘫痪的临床观察	45	Y	N	China	Chinese Journal of Traditional Medical Science and Technology	common journal	2021	Upper and Lower limb	Hemiplegia	/	spastic paralysis	Recovery period	/	/	Y	Y	/	2	60	N	Acup	EA	Acup	/	/	/	1m	BI	3	FMA	1	MAS	1	Effective Rate of Treatment	6	/	/	/	/	/	/	/	/	/	/	/	/	/	/
电针百会、风府治疗脑梗塞后神经功能障碍的临床研究	46	Y	N	China	Journal of Clinical Acupuncture and Moxibustion	Science and Technology/Peking University Core Journal	2015	Upper and Lower limb	Hemiplegia	/	/	Acute to recovery period	ischemic stroke	/	Y	/	Y	2	90	Y	Acup+RT	EA	RT	/	/	/	20d	Disability / death	10	muscle strength examination	5	Neurological deficit scores-uncertain	1	Effective Rate of Treatment	6	/	/	/	/	/	/	/	/	/	/	/	/	/	/
电针百会、风府治疗脑梗死后神经功能障碍临床观察	47	N	N	China	Guangming Journal of Chinese Medicine	common journal	2017	Upper and Lower limb	Hemiplegia	/	/	Acute to recovery period	ischemic stroke	/	Y	/	Y	2	84	N	Acup+RT	EA	RT	/	/	/	22d	Disability / death	10	muscle strength examination	5	Neurological deficit scores-uncertain	1	Effective Rate of Treatment	6	/	/	/	/	/	/	/	/	/	/	/	/	/	/
电针刺运动疗法对脑卒中后手功能障碍的临床研究	48	N	N	China	The Journal of Cervicodynia And Lumbodynia	Science and Technology/Peking University Core Journal	2019	hand/wrist/ finger	Upper limb	/	spastic paralysis	Acute to recovery period	/	Y	Y	/	Y	2	60	Y	Acup	EA	Acup	/	/	/	9w	UEFT	1	MBI	3	MAS	1	/	/	/	/	/	/	/	/	/	/	/	/	/	/	/	/
电针督脉穴对脑梗死恢复期患者神经功能恢复及炎症因子、凝血状态影响时效性临床研究	49	Y	N	China	Journal of Liaoning University of Traditional Chinese Medicine	Science and Technology/Peking University Core Journal	2023	Upper and Lower limb	Hemiplegia	/	/	Acute to recovery period	ischemic stroke	/	Y	/	Y	2	60	N	Acup	EA	RT	/	/	/	14d	Neurological deficit scores-uncertain	1	Laboratory examination	5	Effective Rate of Treatment	6	/	/	/	/	/	/	/	/	/	/	/	/	/	/	/	/
电针对急性脑梗死患者脑血流动力学及血清bFGF、IGF-1的影响	50	Y	N	China	Shanghai Journal of Acupuncture and Moxibustion	Chinese Science Citation Database journal	2019	Upper and Lower limb	Hemiplegia	/	/	Acute period	ischemic stroke	Y	Y	/	Y	2	60	Y	Acup	EA	CM	/	/	/	Not reported	FMA	1	NIHSS	1	ultrasound examination	5	Laboratory examination	5	/	/	/	/	/	/	/	/	/	/	/	/	/	/
电针对急性缺血性卒中后运动障碍及皮质脊髓束损伤程度的影响	51	Y	N	China	Shanghai Journal of Acupuncture and Moxibustion	Chinese Science Citation Database journal	2021	Upper and Lower limb	Hemiplegia	/	/	Acute period	ischemic stroke	/	Y	/	Y	2	73	Y	Acup	EA	CM	/	/	/	2w	FMA	1	NIHSS	1	Safety and adverse effects	7	MBI	3	Imaging examination	5	/	/	/	/	/	/	/	/	/	/	/	/
电针对脑卒中恢复期患者康复及TCD影响的临床研究	52	Y	N	China	Shanghai Journal of Acupuncture and Moxibustion	Chinese Science Citation Database journal	2015	Upper and Lower limb	Hemiplegia	/	/	Recovery period	ischemic stroke	Y	/	Y	Y	2	60	Y	Acup	EA	CM	/	/	/	4w	ultrasound examination	5	MESSS	1	Effective Rate of Treatment	6	/	/	/	/	/	/	/	/	/	/	/	/	/	/	/	/
电针拮抗肌结合Bobath疗法治疗中风后足内翻的临床研究	53	Y	N	China	Journal of Clinical Acupuncture and Moxibustion	Science and Technology/Peking University Core Journal	2017	Foot/ankle	Lower limb	/	spastic paralysis	Recovery period	Both	Y	Y	Y	Y	2	120	Y	M-acup+RT	Body acupuncture+Scalp acupuncture	RT	/	/	/	4w	BI	3	MAS	1	FMA-L	1	Effective Rate of Treatment	6	/	/	/	/	/	/	/	/	/	/	/	/	/	/
电针拮抗肌联合康复疗法治疗脑卒中后肌张力增强68例临床观察	54	N	N	China	Clinical Journal of Traditional Chinese Medicine	common journal	2017	Upper and Lower limb	Hemiplegia	/	spastic paralysis	Acute to recovery period	Both	Y	Y	Y	Y	2	68	Y	Acup+RT	EA	RT	/	/	/	2m	MAS	1	Effective Rate of Treatment	6	/	/	/	/	/	/	/	/	/	/	/	/	/	/	/	/	/	/
电针拮抗肌腧穴结合康复训练对卒中后上肢痉挛状态患者的影响	55	Y	N	China	Chinese Journal of Rehabilitation Medicine	Chinese Science Citation Database journal	2017	Upper limb	Upper limb	/	spastic paralysis	Recovery period	ischemic stroke	/	Y	Y	Y	2	96	Y	Acup+RT	EA	RT	/	/	/	Not reported	FMA	1	MBI	3	MAS	1	Effective Rate of Treatment	6	/	/	/	/	/	/	/	/	/	/	/	/	/	/
电针拮抗肌运动点结合康复训练治疗中风后足下垂的疗效分析	56	Y	N	China	Heilongjiang Journal of Traditional Chinese Medicine	common journal	2018	Foot/ankle	Lower limb	/	spastic paralysis	Recovery period	/	/	/	/	/	2	70	N	Acup+RT	EA	RT	/	/	/	12w	Brunnstrom Stage evaluation	1	TGA	1	MAS	1	dorsal flexion, plantar flexion, valgus, and varus degree	5	FMA-L	1	Effective Rate of Treatment	6	/	/	/	/	/	/	/	/	/	/
电针结合康复训练治疗脑卒中后足内翻的疗效分析	57	N	N	China	Journal of Today Health	common journal	2016	Foot/ankle	Lower limb	/	/	Recovery period	/	Y	/	Y	/	2	62	Y	Acup+RT	EA	RT	/	/	/	4w	Effective Rate of Treatment	6	ROM	5	/	/	/	/	/	/	/	/	/	/	/	/	/	/	/	/	/	/
电针结合温和灸经筋结点治疗中风后上肢痉挛性瘫痪的疗效观察	58	Y	N	China	Hubei Journal of Traditional Chinese Medicine	common journal	2021	Upper limb	Upper limb	/	spastic paralysis	Recovery period	ischemic stroke	/	Y	Y	Y	2	64	Y	M-acup	EA+Moxibustion	Acup	/	/	/	4w	MBI	3	MAS	1	Effective Rate of Treatment	6	/	/	/	/	/	/	/	/	/	/	/	/	/	/	/	/
电针结合穴位埋线对早期脑卒中患者下肢运动功能的影响	59	Y	N	China	Chinese Journal of Rehabilitation Medicine	Chinese Science Citation Database journal	2015	Lower limb	Lower limb	/	/	Acute to recovery period	/	/	Y	Y	/	2	60	Y	M-acup+RT	EA+Catgut embedding therapy	Acup+RT	/	/	/	4w	HFAC	1	sEMG examination	5	FMA-L	1	/	/	/	/	/	/	/	/	/	/	/	/	/	/	/	/
电针结合运动疗法治疗脑梗死偏瘫患者肢体功能的疗效分析	60	N	N	China	Journal of Medicine & Health	common journal	2022	Upper and Lower limb	Hemiplegia	/	spastic paralysis	Acute to recovery period	/	/	/	/	/	2	60	N	Acup+RT	EA	RT	/	/	/	28d	Brunnstrom Stage evaluation	1	activity of daily living -uncertain	3	/	/	/	/	/	/	/	/	/	/	/	/	/	/	/	/	/	/
电针联合低频电刺激对中风后上肢弛缓瘫患者上肢功能重建的影响	61	N	N	China	Guangzhou Medical Journal	common journal	2023	Upper limb	Upper limb	/	flaccid paralysis	Recovery period	Both	/	Y	/	/	2	100	Y	M-acup	EA+TAES	Acup	/	/	/	4w	FMA-U	1	WMFT	1	sEMG examination	5	muscle strength examination	5	/	/	/	/	/	/	/	/	/	/	/	/	/	/
电针联合康复训练治疗脑卒中后肩手综合征Ⅰ期的疗效观察	62	N	N	China	Chinese Journal of Traditional Medical Science and Technology	common journal	2021	shoulder	Upper limb	/	/	Acute to recovery period	/	Both	Y	/	Y	2	66	N	Acup+RT	EA	RT	/	/	/	20d	FMA-U	1	MBI	3	VAS	1	edema/swelling/circumdiameter measurement	5	Effective Rate of Treatment	6	/	/	/	/	/	/	/	/	/	/	/	/
电针联合推拿疗法治疗脑卒中后肩手综合征Ⅰ期的临床观察	63	N	N	China	Chinese Journal of Traditional Medical Science and Technology	common journal	2024	shoulder	Upper limb	/	/	Recovery period	Both	Y	Y	Y	Y	2	96	N	Acup+RT+Other	EA	RT+Other	/	/	/	3m	FMA-U	1	MBI	3	NDS	1	VAS	1	Effective Rate of Treatment	6	/	/	/	/	/	/	/	/	/	/	/	/
电针联合温针灸治疗脑卒中后肩手综合征的疗效观察	64	N	N	China	Journal of Medicine & Health	common journal	2021	shoulder	Upper limb	/	/	Acute to recovery period	/	/	/	/	/	2	106	N	M-acup+RT	EA+Warm acupuncture	RT	/	/	/	1m	MBI	3	VAS	1	Effective Rate of Treatment	6	/	/	/	/	/	/	/	/	/	/	/	/	/	/	/	/
电针联合温针灸治疗脑卒中后肩手综合征的效果分析	65	N	N	China	China Health Care & Nutrition	common journal	2021	shoulder	Upper limb	/	/	not reported	/	/	/	/	/	2	80	Y	M-acup	EA+Warm acupuncture	Blank	/	/	/	30d	Effective Rate of Treatment	6	TCM Syndrome Scores	4	/	/	/	/	/	/	/	/	/	/	/	/	/	/	/	/	/	/
电针联合运动疗法在痉挛性偏瘫患者神经功能恢复中的应用	66	Y	N	China	Shanghai Journal of Acupuncture and Moxibustion	Chinese Science Citation Database journal	2015	Lower limb	Lower limb	/	spastic paralysis	Acute to recovery period	Both	Y	Y	/	Y	3	60	N	Acup+RT	EA	RT+Other	RT+Other	/	/	32d	BBS	1	FMA	1	CMFM	1	MAS	1	Neurological deficit scores-uncertain	1	CSS2	1	/	/	/	/	/	/	/	/	/	/
电针配合康复功能训练治疗脑出血后遗症100例疗效观察	67	N	N	China	World Latest Medicine Information	common journal	2020	Upper and Lower limb	Hemiplegia	/	/	Acute period	hemorrhagic stroke	/	/	/	/	2	100	Y	Acup+RT	EA	RT	/	/	/	Not reported	BI	3	MAS	1	SS-QOL	3	/	/	/	/	/	/	/	/	/	/	/	/	/	/	/	/
电针配合康复训练诱发脑卒中软瘫期患者 联合反应出现的临床观察	68	Y	N	China	Cardiovascular Disease Journal of Integrated Traditional Chinese and Western Medicine(Electronic)	common journal	2017	Upper and Lower limb	Hemiplegia	/	flaccid paralysis	Acute period	/	Y	Y	/	Y	2	80	Y	Acup+RT	EA	RT	/	/	/	Not reported	The Ueda Senshiro Hemiplegic Function Evaluation Method	1	/	/	/	/	/	/	/	/	/	/	/	/	/	/	/	/	/	/	/	/
电针齐刺经筋结点联合康复训练治疗卒中后肩关节半脱位疗效观察	69	N	N	China	Hubei Journal of Traditional Chinese Medicine	common journal	2019	shoulder	Upper limb	/	/	Recovery period	Both	Y	Y	/	/	2	60	Y	Acup+RT	EA	Acup+RT	/	/	/	4w	BI	3	Imaging examination	5	muscle strength examination	5	FMA-U	1	VAS	1	Effective Rate of Treatment	6	/	/	/	/	/	/	/	/	/	/
电针三角肌神经入肌点治疗脑卒中急性期肩痛临床观察	70	N	N	China	Journal of Practical Traditional Chinese Medicine	common journal	2023	shoulder	Upper limb	/	/	Acute to recovery period	Both	/	Y	/	/	2	50	Y	Acup	EA	Acup	/	/	/	10d	FMA-U	1	VAS	1	/	/	/	/	/	/	/	/	/	/	/	/	/	/	/	/	/	/
电针围刺法治疗脑卒中后肩手综合征临床观察	71	Y	N	China	Journal of Anhui University of Chinese Medicine	Science and Technology/Peking University Core Journal	2017	shoulder	Upper limb	/	/	Recovery period	Both	/	Y	/	Y	2	72	Y	Acup	EA	Acup	/	/	/	4w	FMA	1	VAS	1	Effective Rate of Treatment	6	edema/swelling/circumdiameter measurement	5	/	/	/	/	/	/	/	/	/	/	/	/	/	/
电针腰部核心肌群治疗中风后平衡障碍的临床观察	72	N	N	China	Care & Health	common journal	2021	Upper and Lower limb	Hemiplegia	Y	/	Recovery period	Both	/	Y	Y	Y	2	62	N	M-acup	Body acupuncture+Scalp acupuncture	M-acup	/	/	/	4w	BBS	1	FMA-B	1	Sheikh Tso Control Measurement Scale	1	/	/	/	/	/	/	/	/	/	/	/	/	/	/	/	/
电针与康复训练冶疗脑出血偏瘫52例临床观察	73	Y	N	China	E-Journal of Translational Medicine	common journal	2018	Upper and Lower limb	Hemiplegia	/	/	not reported	hemorrhagic stroke	/	/	/	Y	2	52	Y	Acup	EA	RT	/	/	/	Not reported	BI	3	MAS	1	SS-QOL	3	/	/	/	/	/	/	/	/	/	/	/	/	/	/	/	/
电针针刺治疗法联合运动疗法对老年脑梗死患者脑神经递质及肢体功能的影响研究	74	N	N	China	clinical research	common journal	2021	Upper and Lower limb	Hemiplegia	/	/	Recovery period	ischemic stroke	/	Y	Y	Y	2	60	N	Acup+RT	EA	RT	/	/	/	41d	FMA	1	ROM	5	Laboratory examination	5	Effective Rate of Treatment	6	/	/	/	/	/	/	/	/	/	/	/	/	/	/
电针治疗脑卒中后肢体偏瘫临床观察	75	N	N	China	Guangming Journal of Chinese Medicine	common journal	2024	Upper and Lower limb	Hemiplegia	/	/	Recovery period	Both	/	Y	/	Y	2	80	Y	Acup	EA	Acup	/	/	/	30d	muscle strength examination	5	NIHSS	1	ADL	3	Effective Rate of Treatment	6	/	/	/	/	/	/	/	/	/	/	/	/	/	/
电针治疗缺血性中风患者的临床优势研究	76	N	N	China	Chinese Journal of Woman and Child Health Research	Science and Technology/Peking University Core Journal	2017	Upper limb	Upper limb	/	/	Recovery period	ischemic stroke	Y	Y	/	Y	2	70	Y	Acup	EA	Acup	/	/	/	40d	FMA	1	NDS	1	/	/	/	/	/	/	/	/	/	/	/	/	/	/	/	/	/	/
电针治疗中风偏瘫患者的疗效观察	77	N	N	China	Journal of Medicine & Health	common journal	2022	Upper and Lower limb	Hemiplegia	/	flaccid paralysis	Recovery period	Both	Y	/	/	/	2	60	Y	Acup+RT	EA	RT	/	/	/	16w	FMA-B	1	MBI	3	FIM	3	Effective Rate of Treatment	6	/	/	/	/	/	/	/	/	/	/	/	/	/	/
电针肘部经筋结点治疗中风后上肢痉挛性瘫痪30例临床观察	78	Y	N	China	Chinese Journal of Traditional Medical Science and Technology	common journal	2017	Upper limb	Upper limb	/	spastic paralysis	Recovery period	Both	/	Y	Y	Y	2	60	N	M-acup	Scalp acupuncture+EA	M-acup	/	/	/	4w	ROM	5	Effective Rate of Treatment	6	/	/	/	/	/	/	/	/	/	/	/	/	/	/	/	/	/	/
电子艾灸联合康复训练治疗缺血性脑中风恢复期临床研究	79	Y	N	China	Journal of New Chinese Medicine	common journal	2020	Upper and Lower limb	Hemiplegia	/	/	Acute to recovery period	ischemic stroke	/	Y	/	Y	2	100	N	Acup+RT	Moxibustion	RT	/	/	/	1m	FMA	1	NIHSS	1	ADL	3	Laboratory examination	5	Effective Rate of Treatment	6	/	/	/	/	/	/	/	/	/	/	/	/
电子经穴治疗仪配合体针治疗中风偏瘫的临床疗效观察	80	N	N	China	China's Naturopathy	common journal	2016	Upper and Lower limb	Hemiplegia	/	Both	Acute to recovery period	Both	/	/	/	Y	2	160	N	M-acup+RT	Body acupuncture+Moxibustion	Acup+RT	/	/	/	Not reported	Effective Rate of Treatment	6	/	/	/	/	/	/	/	/	/	/	/	/	/	/	/	/	/	/	/	/
电子生物反馈结合针灸恢复脑卒中患者偏瘫上肢肌力临床观察	81	N	N	China	China Pharmaceuticals	Science and Technology/Peking University Core Journal	2018	Upper limb	Upper limb	/	/	not reported	Both	/	Y	/	/	2	78	N	M-acup+RT	Body acupuncture+Scalp acupuncture	RT	/	/	/	8w	FMA-U	1	MAS	1	sEMG examination	5	/	/	/	/	/	/	/	/	/	/	/	/	/	/	/	/
电子针疗仪联合康复护理对脑出血偏瘫患者功能康复的影响	82	N	N	China	Chinese Journal of Medical Device	common journal	2022	Upper and Lower limb	Hemiplegia	/	/	Recovery period	hemorrhagic stroke	/	Y	/	/	2	64	N	Acup+RT	EA	RT	/	/	/	8w	BI	3	BBS	1	FMA	1	WHO-QOL/WHO-QOL-BREF	3	/	/	/	/	/	/	/	/	/	/	/	/	/	/
调督柔肝针法联合头针治疗卒中后平衡功能障碍的疗效及对肢体功能影响	83	N	N	China	Journal of Sichuan Traditional Chinese Medicine	Science and Technology/Peking University Core Journal	2021	Upper and Lower limb	Hemiplegia	Y	/	Recovery period	/	/	Y	Y	Y	2	96	N	M-acup	Body acupuncture+Scalp acupuncture	Acup	/	/	/	4w	BBS	1	FMA	1	MBI	3	SF-36	3	Improvement in clinical symptoms / points	1	Effective Rate of Treatment	6	/	/	/	/	/	/	/	/	/	/
调督醒神益肾针刺疗法联合丰富康复训练对缺血性脑卒中康复疗效的观察	84	Y	N	China	Journal of Liaoning University of Traditional Chinese Medicine	Science and Technology/Peking University Core Journal	2015	Upper and Lower limb	Hemiplegia	/	spastic paralysis	Acute to recovery period	/	Y	Y	Y	Y	2	70	Y	Acup+RT	EA	RT	/	/	/	43d	FMA	1	MBI	3	MAS	1	Neurological deficit scores-uncertain	1	Effective Rate of Treatment	6	/	/	/	/	/	/	/	/	/	/	/	/
调督针法结合康复训练对脑梗死患者日常生活能力的影响	85	Y	N	China	World Journal of Acupuncture-Moxibustion	Chinese Science Citation Database journal	2017	Upper and Lower limb	Hemiplegia	/	/	Acute to recovery period	ischemic stroke	/	Y	/	Y	2	90	Y	Acup+RT	Body acupuncture	Acup+RT	/	/	/	4w	FMA	1	MBI	3	NDS	1	/	/	/	/	/	/	/	/	/	/	/	/	/	/	/	/
调和阴阳针法治疗中风后痉挛性瘫痪效果观察	86	N	N	China	World Latest Medicine Information	common journal	2019	Upper and Lower limb	Hemiplegia	/	spastic paralysis	not reported	Both	/	/	/	/	2	92	N	M-acup	Body acupuncture+Scalp acupuncture	RT	/	/	/	8w	MAS	1	FMA	1	/	/	/	/	/	/	/	/	/	/	/	/	/	/	/	/	/	/
董氏奇穴治疗50例中风病急性期半身不遂的临床观察	87	N	N	China	Chinese Journal of Ethnomedicine and Ethnopharmacy	common journal	2017	Upper and Lower limb	Hemiplegia	/	/	Acute period	ischemic stroke	/	Y	Y	Y	2	100	Y	Acup	Body acupuncture	Acup	/	/	/	28d	Safety and adverse effects	7	Effective Rate of Treatment	6	/	/	/	/	/	/	/	/	/	/	/	/	/	/	/	/	/	/
对中风后肩手综合征采用红花化瘀汤结合针刺治疗的临床分析	88	N	N	China	World Latest Medicine Information	common journal	2017	shoulder	Upper limb	/	/	Recovery period	/	/	/	/	Y	2	110	N	Acup+CH	Body acupuncture	CH	/	/	/	14d	FMA-U	1	Safety and adverse effects	7	GQOLI-74	3	VAS	1	/	/	/	/	/	/	/	/	/	/	/	/	/	/
耳穴埋豆配合体针治疗中风偏瘫疗效观察	89	N	N	China	Clinical Journal of Traditional Chinese Medicine	common journal	2015	Upper and Lower limb	Hemiplegia	/	/	not reported	ischemic stroke	/	Y	Y	Y	2	40	N	M-acup	Body acupuncture+Auricular needle	Acup	/	/	/	Not reported	Neurological deficit scores-uncertain	1	Effective Rate of Treatment	6	/	/	/	/	/	/	/	/	/	/	/	/	/	/	/	/	/	/
反复促通技术联合针灸对脑梗死患者功能恢复及生存质量的影响分析	90	Y	N	China	Chinese Journal of Rehabilitation	Science and Technology/Peking University Core Journal	2022	Upper and Lower limb	Hemiplegia	/	/	Recovery period	ischemic stroke	Y	Y	/	Y	3	60	Y	Acup+RT	Body acupuncture	RT	Acup+RT	/	/	4w	BI	3	FMA	1	SS-QOL	3	/	/	/	/	/	/	/	/	/	/	/	/	/	/	/	/
分经针刺结合康复训练对脑卒中偏瘫早期患者运动功能恢复的影响	91	Y	N	China	Shaanxi Journal of Traditional Chinese Medicine	Science and Technology/Peking University Core Journal	2018	Upper and Lower limb	Hemiplegia	/	Both	not reported	Both	Y	Y	/	Y	2	88	Y	Acup+RT	Body acupuncture	RT	/	/	/	3m	FMA	1	MBI	3	ADL	3	Laboratory examination	5	Effective Rate of Treatment	6	/	/	/	/	/	/	/	/	/	/	/	/
分期针刺法治疗缺血性脑卒中偏瘫患者临床疗效观察	92	Y	N	China	Chinese Acupuncture & Moxibustion	Chinese Science Citation Database journal	2018	Upper and Lower limb	Hemiplegia	/	flaccid paralysis	Acute to recovery period	ischemic stroke	Y	Y	Y	Y	3	145	Y	Acup+RT	EA	RT	Acup+RT	/	/	8w	FMA	1	FMA-B	1	Safety and adverse effects	7	MBI	3	NIHSS	1	CSS2	1	/	/	/	/	/	/	/	/	/	/
分期针刺加灸治疗脑梗死后手功能障碍40例疗效观察	93	Y	N	China	Forum On Traditional Chinese Medicine	common journal	2019	hand/wrist/ finger	Upper limb	/	flaccid paralysis	Acute to recovery period	ischemic stroke	Y	Y	Y	Y	2	80	Y	M-acup	Body acupuncture+Moxibustion	Acup	/	/	/	4w	Brunnstrom Stage evaluation	1	FMA	1	MBI	3	/	/	/	/	/	/	/	/	/	/	/	/	/	/	/	/
分期针刺配合运动疗法对脑卒中患者神经功能和运动功能的影响	94	N	N	China	Guiding Journal of Traditional Chinese Medicine and Pharmacology	Science and Technology/Peking University Core Journal	2021	Upper and Lower limb	Hemiplegia	/	Both	Acute to recovery period	ischemic stroke	Y	Y	Y	Y	2	72	Y	M-acup+RT	Scalp acupuncture+EA	Acup+RT	/	/	/	12w	Neurological deficit scores-uncertain	1	FMA	1	MBI	3	FAC	1	Neurological deficit scores-uncertain	1	Effective Rate of Treatment	6	/	/	/	/	/	/	/	/	/	/
分析艾灸在中风后遗症肢体功能康复中的临床应用	95	N	N	China	Smart Healthcare	common journal	2018	Upper and Lower limb	Hemiplegia	/	/	Acute to recovery period	ischemic stroke	/	/	/	/	2	60	Y	Acup	Moxibustion	Blank	/	/	/	8w	FMA	1	NIHSS	1	Effective Rate of Treatment	6	/	/	/	/	/	/	/	/	/	/	/	/	/	/	/	/
分析不同针刺时间对脑卒中下肢痉挛患者的临床疗效和肌电图的影响	96	N	N	China	Scientific health preservation	common journal	2021	Lower limb	Lower limb	/	spastic paralysis	Recovery period	Both	/	/	/	/	2	60	N	Acup	Body acupuncture	Acup	/	/	/	25d	FMA	1	sEMG examination	5	CSI	1	/	/	/	/	/	/	/	/	/	/	/	/	/	/	/	/
分析早期针灸康复对急性脑梗死偏瘫治疗的影响效果	97	N	N	China	Journal of Clinical Psychosomatic Diseases	common journal	2016	Upper and Lower limb	Hemiplegia	/	/	not reported	ischemic stroke	/	/	/	/	2	100	Y	Acup+RT	Body acupuncture	RT	/	/	/	Not reported	BI	3	Effective Rate of Treatment	6	/	/	/	/	/	/	/	/	/	/	/	/	/	/	/	/	/	/
分析针灸联合补阳还五汤加减治疗脑卒中后痉挛性瘫痪的价值	98	N	N	China	Longevity Treasure	common journal	2020	Upper and Lower limb	Hemiplegia	/	spastic paralysis	not reported	/	/	/	/	/	2	60	N	Acup+CH	Body acupuncture	CH	/	/	/	15d	BI	3	Effective Rate of Treatment	6	/	/	/	/	/	/	/	/	/	/	/	/	/	/	/	/	/	/
分析中风偏瘫患者经中医针灸联合康复疗法进行治疗后的临床效果	99	N	N	China	Healthy women	common journal	2021	Upper and Lower limb	Hemiplegia	/	/	not reported	/	/	/	/	/	2	80	N	Acup+RT	Body acupuncture	RT	/	/	/	Not reported	Quality of life -uncertain	3	Effective Rate of Treatment	6	ROM	5	/	/	/	/	/	/	/	/	/	/	/	/	/	/	/	/
腹部透灸法对脑卒中患者核心肌群的影响	100	Y	N	China	Asia-Pacific Traditional Medicine	common journal	2020	Upper and Lower limb	Hemiplegia	Y	/	Recovery period	Both	Y	Y	/	Y	2	58	Y	M-acup+RT	Body acupuncture+Moxibustion	Acup+RT	/	/	/	4w	sEMG examination	5	PASS	1	FMA-L	1	/	/	/	/	/	/	/	/	/	/	/	/	/	/	/	/
腹针结合康复训练治疗脑梗死恢复期痉挛性瘫痪	101	N	N	China	China's Naturopathy	common journal	2015	Upper and Lower limb	Hemiplegia	/	spastic paralysis	Recovery period	ischemic stroke	Y	Y	Y	/	2	60	Y	Acup+RT	Abdominal acupuncture	RT	/	/	/	2w	FMA	1	MBI	3	MAS	1	/	/	/	/	/	/	/	/	/	/	/	/	/	/	/	/
腹针联合康复训练对脑卒中后肩痛的影响	102	N	N	China	Journal of Practical Medical Techniques	common journal	2017	shoulder	Upper limb	/	/	Acute to recovery period	Both	/	Y	/	Y	2	60	N	Acup+RT	Abdominal acupuncture	RT	/	/	/	4w	FMA-U	1	VAS	1	/	/	/	/	/	/	/	/	/	/	/	/	/	/	/	/	/	/
腹针配合体针治疗中风后遗症偏瘫的临床效果观察	103	N	N	China	Journal of Medical Aesthetice and Cosmetology	common journal	2015	Upper and Lower limb	Hemiplegia	/	/	not reported	/	/	/	/	/	2	60	N	M-acup	Body acupuncture+Abdominal acupuncture	Acup	/	/	/	20d	Effective Rate of Treatment	6	Improvement in clinical symptoms / points	1	/	/	/	/	/	/	/	/	/	/	/	/	/	/	/	/	/	/
改良合谷刺法治疗中风后肩手综合征的临床观察	104	N	N	China	Chinese Journal of Traditional Medical Science and Technology	common journal	2023	shoulder	Upper limb	/	/	Acute to recovery period	/	/	/	/	/	2	60	Y	Acup	Body acupuncture	Acup	/	/	/	4w	FMA	1	VAS	1	Effective Rate of Treatment	6	/	/	/	/	/	/	/	/	/	/	/	/	/	/	/	/
高频针刺提插手法联合Bobath疗法在卒中后肩手综合征患者中的应用	105	N	N	China	Chinese Journal of Convalescent Medicine	common journal	2021	shoulder	Upper limb	/	/	Acute to recovery period	/	/	/	/	/	2	80	Y	Acup+RT	Body acupuncture	RT	/	/	/	4w	ROM	5	ADL	3	Effective Rate of Treatment	6	/	/	/	/	/	/	/	/	/	/	/	/	/	/	/	/
隔姜灸改善脑卒中患者下肢血流速度的临床研究	106	Y	N	China	Shanghai Journal of Acupuncture and Moxibustion	Chinese Science Citation Database journal	2015	Upper and Lower limb	Hemiplegia	/	/	not reported	ischemic stroke	/	Y	/	Y	2	90	N	Acup	Moxibustion	Acup	/	/	/	4w	BI	3	Safety and adverse effects	7	NIHSS	1	Laboratory examination	5	/	/	/	/	/	/	/	/	/	/	/	/	/	/
功能性电刺激联合针刺肌筋膜疼痛触发点治疗脑卒中后痉挛型足下垂的临床研究	107	Y	N	China	Stroke and Nervous Diseases	Science and Technology/Peking University Core Journal	2022	Foot/ankle	Lower limb	/	spastic paralysis	Recovery period	Both	/	Y	/	/	2	96	N	Acup+RT	Body acupuncture	RT	/	/	/	4w	BBS	1	FMA	1	Safety and adverse effects	7	walking gait examination	5	CSI	1	Effective Rate of Treatment	6	/	/	/	/	/	/	/	/	/	/
功能训练联合针刺督脉治疗对脑卒中患者上肢功能恢复的影响	108	Y	N	China	Chinese Journal of Physical Medicine and Rehabilitation	Chinese Science Citation Database journal	2018	Upper limb	Upper limb	/	/	Recovery period	/	/	Y	/	/	2	70	N	Acup+RT	Body acupuncture	RT	/	/	/	9w	FMA	1	Effective Rate of Treatment	6	/	/	/	/	/	/	/	/	/	/	/	/	/	/	/	/	/	/
宫氏脑针治疗中风后遗症的疗效观察	109	Y	N	China	Jiangxi Journal of Traditional Chinese Medicine	common journal	2021	Upper and Lower limb	Hemiplegia	/	/	not reported	Both	/	/	Y	Y	2	160	N	Acup	Body acupuncture	RT	/	/	/	3m	CSS-1	1	FMA	1	Safety and adverse effects	7	Effective Rate of Treatment	6	Patient expectations and satisfaction	9	/	/	/	/	/	/	/	/	/	/	/	/
观察温针灸结合康复训练治疗脑卒中后肩手综合征临床疗效	110	N	N	China	Doctor	common journal	2018	shoulder	Upper limb	/	/	Recovery to sequelae period	/	/	/	/	/	2	88	Y	Acup+RT	Warm acupuncture	RT	/	/	/	1m	FMA	1	VAS	1	Effective Rate of Treatment	6	/	/	/	/	/	/	/	/	/	/	/	/	/	/	/	/
毫火针针刺结筋病灶点联合徒手淋巴引流治疗脑卒中后肩手综合征Ⅰ期临床研究	111	Y	N	China	Acta Chinese Medicine and Pharmacology	common journal	2021	shoulder	Upper limb	/	/	Acute to recovery period	Both	Y	Y	Y	Y	2	72	Y	Acup+Other	Fire needle	Other	/	/	/	21d	FMA-U	1	SHSS	1	SS-QOL	3	Laboratory examination	5	VAS	1	edema/swelling/circumdiameter measurement	5	Effective Rate of Treatment	6	TCM Syndrome Scores	4	/	/	/	/	/	/
毫火针针刺经筋结点治疗中风后肩痛30例	112	Y	N	China	Journal of External Therapy of Traditional Chinese Medicine	common journal	2020	shoulder	Upper limb	/	/	Acute to sequelae period	Both	/	Y	Y	Y	2	60	Y	Acup+RT	Fire needle	RT	/	/	/	13d	FMA	1	MBI	3	OHS	10	VAS	1	Effective Rate of Treatment	6	/	/	/	/	/	/	/	/	/	/	/	/
毫针浮刺肌-腱移行部治疗脑卒中患侧下肢痉挛疗效观察	113	N	N	China	Xinjiang Journal of Traditional Chinese Medicine	common journal	2021	Lower limb	Lower limb	/	spastic paralysis	Recovery period	/	Y	Y	/	Y	2	60	N	Acup	Body acupuncture	Acup	/	/	/	2w	BI	3	HFAC	1	FMA-L	1	/	/	/	/	/	/	/	/	/	/	/	/	/	/	/	/
毫针意念导入术对脑梗死偏瘫患者肢体功能恢复的临床研究	114	N	N	China	Nei Mongol Journal of Traditional Chinese Medicine	common journal	2022	Upper and Lower limb	Hemiplegia	/	/	Acute to recovery period	ischemic stroke	/	Y	Y	Y	2	60	Y	Acup+RT	Body acupuncture	RT	/	/	/	Not reported	BI	3	FMA	1	NIHSS	1	SS-QOL	3	Laboratory examination	5	/	/	/	/	/	/	/	/	/	/	/	/
合谷透后溪穴芒针针刺对脑梗死患者上肢肢体末端功能水平的影响	115	N	N	China	Global Traditional Chinese Medicine	Science and Technology/Peking University Core Journal	2018	hand/wrist/ finger	Upper limb	/	/	Acute to recovery period	ischemic stroke	Y	Y	/	Y	2	120	Y	Acup+RT	Body acupuncture	RT	/	/	/	8w	BI	3	FMA	1	muscle strength examination	5	muscle strength examination	5	ROM	5	/	/	/	/	/	/	/	/	/	/	/	/
贺氏火针治疗脑卒中恢复期痉挛疗效观察	116	Y	N	China	Modern Journal of Integrated Traditional Chinese and Western Medicine	Science and Technology/Peking University Core Journal	2022	Upper and Lower limb	Hemiplegia	/	/	Recovery period	ischemic stroke	Both	Y	/	Y	2	120	Y	Acup	Fire needle	Acup	/	/	/	4w	BI	3	FMA	1	MAS	1	Effective Rate of Treatment	6	SS-QOL	3	/	/	/	/	/	/	/	/	/	/	/	/
红花化瘀汤结合针刺治疗中风后肩手综合征的临床疗效及安全性	117	N	N	China	World Latest Medicine Information	common journal	2017	shoulder	Upper limb	/	/	not reported	/	/	/	/	/	2	88	Y	Acup+RT+CH	Body acupuncture	RT＋CH	/	/	/	40d	FMA	1	SHSS	1	McGill Pain Scale	1	Effective Rate of Treatment	6	/	/	/	/	/	/	/	/	/	/	/	/	/	/
互动式头针对脑卒中患者足底动态压力分布的影响	118	Y	N	China	Chinese Journal of Basic Medicine in Traditional Chinese Medicine	Chinese Science Citation Database journal	2018	Lower limb	Lower limb	/	spastic paralysis	Sequelae period	Both	Y	Y	Y	Y	2	68	Y	Acup+RT	Scalp acupuncture	Acup+RT	/	/	/	12w	others	5	/	/	/	/	/	/	/	/	/	/	/	/	/	/	/	/	/	/	/	/
互动式头针结合作业疗法治疗脑卒中后偏瘫肩痛	119	Y	N	China	China Journal of Chinese Medicine	Science and Technology/Peking University Core Journal	2019	shoulder	Upper limb	/	/	Acute to recovery period	Both	/	Y	/	Y	2	80	N	Acup+RT	Scalp acupuncture	Acup+RT	/	/	/	3m	FMA-U	1	MBI	3	NRS	1	/	/	/	/	/	/	/	/	/	/	/	/	/	/	/	/
互动式头针治疗脑卒中恢复期患者步态的康复疗效评价	120	Y	N	China	Journal of Neurology and Neurorehabilitation	common journal	2016	Upper and Lower limb	Hemiplegia	Y	/	Recovery period	Both	/	Y	/	/	3	90	N	Acup+RT	Scalp acupuncture	RT	Acup+RT	/	/	3m	walking gait examination	5	MBI	3	/	/	/	/	/	/	/	/	/	/	/	/	/	/	/	/	/	/
化痰通络解痉汤联合泻阴补阳针法治疗脑卒中后痉挛性瘫痪的临床效果	121	N	N	China	Clinical Research and Practice	common journal	2019	Upper and Lower limb	Hemiplegia	/	spastic paralysis	Recovery period	Both	/	Y	/	Y	2	72	N	Acup+CH	Body acupuncture	CH+RT	/	/	/	1m	MBI	3	CSI	1	SIAS	10	Effective Rate of Treatment	6	TCM Syndrome Scores	4	/	/	/	/	/	/	/	/	/	/	/	/
化瘀涤痰汤、针灸联用治疗中风后遗症的疗效	122	N	N	China	Clinical Journal of Chinese Medicine	common journal	2016	Upper and Lower limb	Hemiplegia	/	/	Recovery to sequelae period	Both	/	/	/	/	2	60	N	Acup+CH	Body acupuncture	CH	/	/	/	Not reported	Effective Rate of Treatment	6	/	/	/	/	/	/	/	/	/	/	/	/	/	/	/	/	/	/	/	/
火针对脑卒中痉挛期患者膝关节过伸的影响	123	N	N	China	Guangming Journal of Chinese Medicine	common journal	2019	knee	Lower limb	/	spastic paralysis	Recovery to sequelae period	Both	Y	Y	Y	/	2	60	N	M-acup	Body acupuncture+Scalp acupuncture+Fire needle	M-acup	/	/	/	30d	walking gait examination	5	/	/	/	/	/	/	/	/	/	/	/	/	/	/	/	/	/	/	/	/
火针疗法对脑梗死患者下肢深静脉血流速度的影响	124	Y	N	China	Journal of Traditional Chinese Medicine	Chinese Science Citation Database journal	2015	Upper and Lower limb	Hemiplegia	/	/	Acute to recovery period	ischemic stroke	/	Y	/	Y	2	90	N	Acup	Fire needle	Acup	/	/	/	2w	Safety and adverse effects	7	MBI	3	NIHSS	1	Laboratory examination	5	/	/	/	/	/	/	/	/	/	/	/	/	/	/
火针配合康复作业疗法治疗中风后肩手综合征80例疗效观察	125	N	N	China	Xinjiang Journal of Traditional Chinese Medicine	common journal	2015	shoulder	Upper limb	/	/	not reported	/	/	Y	/	/	2	80	N	Acup+RT	Fire needle	RT	/	/	/	3w	Effective Rate of Treatment	6	/	/	/	/	/	/	/	/	/	/	/	/	/	/	/	/	/	/	/	/
肌电生物反馈结合针刺对脑卒中偏瘫患者康复效果的影响	126	N	N	China	Research of Integrated Traditional Chinese and Western Medicine	common journal	2018	Upper and Lower limb	Hemiplegia	/	/	not reported	/	/	Y	/	/	2	134	Y	Acup+Other	Body acupuncture	Other	/	/	/	8w	FMA	1	ROM	5	ADL	3	NIHSS	1	/	/	/	/	/	/	/	/	/	/	/	/	/	/
肌骨超声下辅助针刺肌筋膜触发点治疗脑卒中偏瘫肩痛的临床疗效	127	Y	N	China	Journal of Shanxi university of Chinese Medicine	common journal	2024	shoulder	Upper limb	/	spastic paralysis	Recovery period	Both	Y	Y	/	Y	2	66	Y	Acup+RT	Body acupuncture	Acup+RT	/	/	/	14d	FMA	1	McGill Pain Scale	1	ROM	5	ultrasound examination	5	/	/	/	/	/	/	/	/	/	/	/	/	/	/
肌张力分期针刺治疗中风偏瘫临床疗效分析	128	N	N	China	Medical Diet and Health	common journal	2019	Upper and Lower limb	Hemiplegia	/	Both	not reported	Both	/	/	/	/	2	72	Y	Acup	Body acupuncture	Acup	/	/	/	4w	ESS	1	Effective Rate of Treatment	6	/	/	/	/	/	/	/	/	/	/	/	/	/	/	/	/	/	/
肌张力分期针刺治疗中风偏瘫临床疗效观察	129	N	N	China	Chinese Acupuncture & Moxibustion	Chinese Science Citation Database journal	2018	Upper and Lower limb	Hemiplegia	/	flaccid paralysis	Acute period	Both	Y	Y	/	/	2	62	Y	Acup	Body acupuncture	Acup	/	/	/	4w	Neurological deficit scores-uncertain	1	Effective Rate of Treatment	6	/	/	/	/	/	/	/	/	/	/	/	/	/	/	/	/	/	/
基于Brunnstrom理论指导的中药穴位湿热敷对脑梗死后偏瘫痉挛期患者的临床疗效研究	130	Y	N	China	China Modern Doctor	common journal	2020	Upper and Lower limb	Hemiplegia	/	spastic paralysis	Recovery period	ischemic stroke	Y	Y	Y	Y	2	60	Y	Acup+RT	Acupoint application	RT	/	/	/	4w	FMA	1	MBI	3	MAS	1	SS-QOL	3	/	/	/	/	/	/	/	/	/	/	/	/	/	/
基于表面肌电图探讨腹部透灸法对脑卒中患者核心肌群功能的影响	131	Y	N	China	Chinese Acupuncture & Moxibustion	Chinese Science Citation Database journal	2021	Upper and Lower limb	Hemiplegia	/	/	Recovery period	/	Y	Y	/	Y	2	62	Y	M-acup+RT	Body acupuncture+Moxibustion	Acup+RT	/	/	/	4w	BBS	1	sEMG examination	5	PASS	1	FMA-L	1	/	/	/	/	/	/	/	/	/	/	/	/	/	/
基于从腹论治探讨腹部透灸法对脑卒中患者核心肌群肌力、平衡控制能力及肌肉结构参数的影响	132	N	N	China	Clinical Journal of Traditional Chinese Medicine	common journal	2022	Upper and Lower limb	Hemiplegia	Y	/	Recovery period	/	/	Y	Y	/	2	87	Y	M-acup+RT	Body acupuncture+Moxibustion	Acup+RT	/	/	/	6w	BBS	1	sEMG examination	5	ultrasound examination	5	PASS	1	/	/	/	/	/	/	/	/	/	/	/	/	/	/
基于络病理论蛭蛇通络胶囊联合针刺治疗缺血性卒中恢复期的临床研究	133	Y	N	China	Hebei Journal of Traditional Chinese Medicine	Science and Technology/Peking University Core Journal	2022	Upper and Lower limb	Hemiplegia	/	/	Recovery period	ischemic stroke	/	Y	Y	/	2	84	Y	Acup+RT+CH	Body acupuncture	CH+RT	/	/	/	4w	FMA	1	NIHSS	1	ADL	3	Laboratory examination	5	Effective Rate of Treatment	6	/	/	/	/	/	/	/	/	/	/	/	/
基于脏腑经络辨证针灸对中风偏瘫后肩痛患者生活质量的影响	134	N	N	China	Clinical Journal of Chinese Medicine	common journal	2019	shoulder	Upper limb	/	/	Acute to recovery period	/	/	Y	Y	Y	2	80	Y	M-acup	Body acupuncture+Moxibustion	RT	/	/	/	4w	SF-36	3	Safety and adverse effects	7	Effective Rate of Treatment	6	/	/	/	/	/	/	/	/	/	/	/	/	/	/	/	/
急性脑梗塞超早期介入针刺治疗的临床疗效观察	135	Y	N	China	Journal of Clinical Acupuncture and Moxibustion	Science and Technology/Peking University Core Journal	2015	Upper and Lower limb	Hemiplegia	/	/	Acute to recovery period	ischemic stroke	/	Y	/	Y	3	180	Y	Acup	Body acupuncture	Acup	Blank	/	/	1m	BI	3	Safety and adverse effects	7	Neurological deficit scores-uncertain	1	/	/	/	/	/	/	/	/	/	/	/	/	/	/	/	/
急性脑梗死后偏瘫患者康复治疗中应用针灸辅助治疗的效果观察	136	N	N	China	Journal of Medicine & Health	common journal	2024	Upper and Lower limb	Hemiplegia	/	Both	not reported	ischemic stroke	/	/	/	/	2	96	Y	M-acup+RT	Body acupuncture+Scalp acupuncture	RT	/	/	/	Not reported	BI	3	FMA	1	muscle strength examination	5	NIHSS	1	/	/	/	/	/	/	/	/	/	/	/	/	/	/
急性脑梗死后偏瘫患者康复治疗中针灸辅助治疗的疗效及NIHSS评分影响评价	137	N	N	China	World Latest Medicine Information	common journal	2022	Upper and Lower limb	Hemiplegia	/	Both	not reported	ischemic stroke	/	/	/	/	2	60	N	M-acup+RT	Body acupuncture+Scalp acupuncture	RT	/	/	/	8d	NIHSS	1	ADL	3	Effective Rate of Treatment	6	/	/	/	/	/	/	/	/	/	/	/	/	/	/	/	/
急性脑梗死后偏瘫患者实施早期针灸康复治疗的临床效果	138	N	N	China	The World of Healthy Living	common journal	2023	Upper and Lower limb	Hemiplegia	/	Both	Sequelae period	ischemic stroke	/	/	/	/	2	110	Y	Acup	Body acupuncture	Blank	/	/	/	4w	Overall complication rate	10	ADL	3	NIHSS	1	Quality of life -uncertain	3	Effective Rate of Treatment	6	/	/	/	/	/	/	/	/	/	/	/	/
急性脑梗死后偏瘫患者早期针灸康复治疗的疗效分析	139	N	N	China	Laboratory Medicine and Clinic	Science and Technology/Peking University Core Journal	2016	Upper and Lower limb	Hemiplegia	/	Both	not reported	ischemic stroke	Y	Y	/	Y	2	68	Y	Acup+RT	Body acupuncture	RT	/	/	/	Not reported	BI	3	NIHSS	1	Effective Rate of Treatment	6	/	/	/	/	/	/	/	/	/	/	/	/	/	/	/	/
急性脑梗死后偏瘫经早期针灸康复治疗的临床效果观察	140	N	N	China	Journal of Medical Aesthetice and Cosmetology	common journal	2019	Upper and Lower limb	Hemiplegia	/	Both	not reported	ischemic stroke	/	/	/	/	2	150	Y	Acup	Body acupuncture	Blank	/	/	/	24d	ADL	3	NIHSS	1	Effective Rate of Treatment	6	/	/	/	/	/	/	/	/	/	/	/	/	/	/	/	/
急性脑梗死后偏瘫经早期针灸康复治疗的有效性分析	141	N	N	China	Journal of Medicine & Health	common journal	2021	Upper and Lower limb	Hemiplegia	/	/	Acute period	ischemic stroke	/	/	/	/	2	56	Y	Acup	EA	Blank	/	/	/	4w	muscle strength examination	5	NIHSS	1	ADL	3	/	/	/	/	/	/	/	/	/	/	/	/	/	/	/	/
微创穴位埋线技术治疗脑卒中后肩-手综合征的临床观察	142	N	N	China	Chinese Journal of Traditional Medical Science and Technology	common journal	2024	shoulder	Upper limb	/	/	Recovery period	/	Both	Y	Y	Y	2	70	N	Acup	Catgut embedding therapy	Acup	/	/	/	3w	VAS	1	edema/swelling/circumdiameter measurement	5	FMA-U	1	MBI	3	Effective Rate of Treatment	6	/	/	/	/	/	/	/	/	/	/	/	/
腕踝针治疗脑卒中后痉挛性瘫痪临床观察	143	N	N	China	For All Health	common journal	2017	Upper and Lower limb	Hemiplegia	/	spastic paralysis	not reported	ischemic stroke	/	/	Y	/	2	50	Y	M-acup+RT	Body acupuncture+Wrist-ankle needle	Acup+RT	/	/	/	4w	Effective Rate of Treatment	6	/	/	/	/	/	/	/	/	/	/	/	/	/	/	/	/	/	/	/	/
腕踝针对中风后遗症肢体疼痛患者疗效观察	144	N	N	China	Clinical Journal of Chinese Medicine	common journal	2019	shoulder	Upper limb	/	/	not reported	/	/	Y	/	Y	2	80	N	Acup	Wrist-ankle needle	CM	/	/	/	1w	Effective Rate of Treatment	6	NRS	1	/	/	/	/	/	/	/	/	/	/	/	/	/	/	/	/	/	/
推拿与针灸推拿治疗脑卒中后肩痛的效果及对上肢功能的影响比较	145	N	N	China	Reflexology and Rehabilitation Medicine	common journal	2021	shoulder	Upper limb	/	/	Acute to sequelae period	Both	/	/	/	Y	2	100	N	Acup+Other	EA	Other	/	/	/	4w	VAS	1	FMA	1	MBI	3	/	/	/	/	/	/	/	/	/	/	/	/	/	/	/	/
推拿与针灸推拿治疗脑卒中后肩手综合征效果的比较研究	146	N	N	China	Psychological Doctor	common journal	2017	shoulder	Upper limb	/	/	Acute to recovery period	/	/	Y	/	/	2	88	Y	Acup+Other	Body acupuncture	Other	/	/	/	30d	Effective Rate of Treatment	6	/	/	/	/	/	/	/	/	/	/	/	/	/	/	/	/	/	/	/	/
透穴针刺结合康复训练治疗中风后足下垂的临床观察	147	N	N	China	Chinese Journal of Traditional Medical Science and Technology	common journal	2021	Foot/ankle	Lower limb	/	/	not reported	Both	/	Y	/	/	2	80	Y	Acup+RT	Body acupuncture	RT	/	/	/	30d	Effective Rate of Treatment	6	FMA-L	1	/	/	/	/	/	/	/	/	/	/	/	/	/	/	/	/	/	/
透穴刺法治疗中风后足内翻疗效观察	148	N	N	China	Oriental Diet Therapy and Health Care	common journal	2015	Foot/ankle	Lower limb	/	/	Recovery to sequelae period	/	/	Y	/	/	2	68	N	Acup	Body acupuncture	Acup	/	/	/	30d	Effective Rate of Treatment	6	/	/	/	/	/	/	/	/	/	/	/	/	/	/	/	/	/	/	/	/
透刺配合康复疗法治疗脑卒中后足内翻临床观察	149	N	N	China	World Journal of Integrated Traditional and Western Medicine	Science and Technology/Peking University Core Journal	2015	Foot/ankle	Lower limb	/	/	Recovery to sequelae period	/	/	Y	Y	/	2	80	N	Acup+RT	EA	RT	/	/	/	3m	dorsal flexion, plantar flexion, valgus, and varus degree	5	HFAC	1	Effective Rate of Treatment	6	/	/	/	/	/	/	/	/	/	/	/	/	/	/	/	/
透刺法治疗中风后痉挛性偏瘫的临床观察	150	N	N	China	China's Naturopathy	common journal	2015	Upper and Lower limb	Hemiplegia	/	spastic paralysis	Recovery period	Both	Both	Y	Y	Y	2	60	N	M-acup	Body acupuncture+Scalp acupuncture	RT	/	/	/	3w	FMA	1	CSI	1	/	/	/	/	/	/	/	/	/	/	/	/	/	/	/	/	/	/
头针治疗缓解脑卒中患者足下垂症状的效果	151	Y	N	China	China Modern Medicine	common journal	2019	Foot/ankle	Lower limb	/	/	Recovery period	ischemic stroke	/	Y	Y	/	2	90	N	Acup+RT	Scalp acupuncture	RT	/	/	/	8w	Overall complication rate	10	Effective Rate of Treatment	6	/	/	/	/	/	/	/	/	/	/	/	/	/	/	/	/	/	/
头针引导下平衡仪训练治疗偏瘫患者平衡功能障碍30例	152	N	N	China	Zhejiang Journal of Traditional Chinese Medicine	common journal	2015	Upper and Lower limb	Hemiplegia	Y	/	Acute to recovery period	Both	/	/	/	/	2	60	Y	Acup+RT	Scalp acupuncture	RT	/	/	/	2m	BBS	1	Balance examination	5	FMA	1	MBI	3	/	/	/	/	/	/	/	/	/	/	/	/	/	/
头针配合运动疗法治疗脑卒中后上肢功能障碍的疗效观察	153	Y	N	China	Chinese Journal of Traditional Medical Science and Technology	common journal	2023	Upper limb	Upper limb	/	/	Acute to recovery period	Both	Y	Y	Y	/	2	80	Y	Acup+RT	Scalp acupuncture	RT	/	/	/	1m	VAS	1	FMA-U	1	MBI	3	Effective Rate of Treatment	6	/	/	/	/	/	/	/	/	/	/	/	/	/	/
头针疗法联合康复训练对脑卒中后痉挛患者血清NGF、BDNF、IL-6水平的影响	154	N	N	China	Modern Medicine and Health Research	common journal	2020	Upper and Lower limb	Hemiplegia	/	spastic paralysis	Acute to recovery period	/	/	Y	Y	/	2	58	N	Acup+RT	Scalp acupuncture	RT	/	/	/	12w	Effective Rate of Treatment	6	Quality of life -uncertain	3	Laboratory examination	5	/	/	/	/	/	/	/	/	/	/	/	/	/	/	/	/
头针联合重复经颅磁刺激治疗脑卒中Pusher综合征47例	155	N	N	China	Chinese Journal of Traditional Medical Science and Technology	common journal	2023	Upper and Lower limb	Hemiplegia	Y	/	Acute to recovery period	/	Y	Y	/	Y	2	94	Y	Acup+RT	Scalp acupuncture	RT	/	/	/	6w	Effective Rate of Treatment	6	BLS	1	BBS	1	TCT	1	FCA	3	/	/	/	/	/	/	/	/	/	/	/	/
头针联合平衡针治疗缺血性中风急性期偏瘫对患者生活质量的改善效果体会	156	N	N	China	Yiyao Qianyan	common journal	2019	Upper and Lower limb	Hemiplegia	/	/	Acute period	ischemic stroke	/	/	/	/	2	96	Y	M-acup	Scalp acupuncture+Balance acupuncture	Acup	/	/	/	3w	motor function-uncertain	1	Quality of life -uncertain	3	Neurological deficit scores-uncertain	1	Disability / death	10	Health economic indicators	8	Health economic indicators	8	Effective Rate of Treatment	6	/	/	/	/	/	/	/	/
头针结合作业治疗对脑卒中患者生存质量影响的临床研究	157	Y	N	China	Chinese Journal of Rehabilitation Medicine	Chinese Science Citation Database journal	2015	Upper limb	Upper limb	/	spastic paralysis	Recovery period	Both	/	Y	Y	Y	2	70	N	Acup+RT	Scalp acupuncture	Acup+RT	/	/	/	2m	SF-36	3	FMA-U	1	Safety and adverse effects	7	/	/	/	/	/	/	/	/	/	/	/	/	/	/	/	/
头针结合体针治疗脑卒中后痉挛性偏瘫25例疗效观察	158	N	N	China	Yunnan Journal of Traditional Chinese Medicine and Materia Medica	common journal	2019	Upper and Lower limb	Hemiplegia	/	spastic paralysis	Sequelae period	/	/	/	/	/	2	50	Y	M-acup	Body acupuncture+Scalp acupuncture	Acup	/	/	/	2w	Effective Rate of Treatment	6	/	/	/	/	/	/	/	/	/	/	/	/	/	/	/	/	/	/	/	/
头针结合康复训练治疗脑梗死恢复期患者的临床疗效研究	159	N	N	China	Chinese Manipulation & Rehabilitation Medicine	common journal	2019	Upper and Lower limb	Hemiplegia	/	/	Recovery period	ischemic stroke	Y	Y	/	Y	4	40	N	Acup+RT	Scalp acupuncture	Acup+RT	Acup+RT	RT	/	15d	NIHSS	1	MBI	3	FMA	1	/	/	/	/	/	/	/	/	/	/	/	/	/	/	/	/
头针辅助康复训练在中风康复期患者中的应用效果观察	160	N	N	China	Reflexology and Rehabilitation Medicine	common journal	2021	Upper and Lower limb	Hemiplegia	/	/	not reported	/	/	Y	Y	/	2	72	N	Acup+RT	Scalp acupuncture	RT	/	/	/	4w	FMA	1	ADL	3	Patient expectations and satisfaction	9	/	/	/	/	/	/	/	/	/	/	/	/	/	/	/	/
头针不同留针时间对脑卒中后运动功能障碍和血清C反应蛋白、血糖、血脂的影响	161	Y	N	China	Journal of Guangzhou University of Traditional Chinese Medicine	common journal	2024	Upper and Lower limb	Hemiplegia	/	/	Recovery period	Both	Both	Y	/	Y	3	120	N	M-acup+RT	Body acupuncture+Scalp acupuncture	PM-acup+RT	PM-acup+RT	/	/	2w	NIHSS	1	FMA	1	BBS	1	MBI	3	Laboratory examination	5	Safety and adverse effects	7	/	/	/	/	/	/	/	/	/	/
头穴透刺配合康复训练对脑卒中后肩手综合征的影响	162	N	N	China	Chinese Journal of Ethnomedicine and Ethnopharmacy	common journal	2019	shoulder	Upper limb	/	/	Recovery period	/	/	Y	/	/	2	69	N	Acup+RT	Body acupuncture	RT	/	/	/	8w	VAS	1	UEFT	1	Effective Rate of Treatment	6	/	/	/	/	/	/	/	/	/	/	/	/	/	/	/	/
头穴透刺联合康复训练治疗脑卒中后下肢运动功能障碍49例	163	N	N	China	Zhejiang Journal of Traditional Chinese Medicine	common journal	2021	Upper and Lower limb	Hemiplegia	/	/	Acute to recovery period	/	/	/	/	/	2	98	Y	Acup+RT	Scalp acupuncture	RT	/	/	/	8w	FMA	1	MBI	3	BBS	1	Effective Rate of Treatment	6	/	/	/	/	/	/	/	/	/	/	/	/	/	/
头穴透刺联合康复训练对脑卒中患者肢体运动功能、日常生活能力以及平衡能力的影响	164	N	N	China	Chinese Journal of Traditional Medical Science and Technology	common journal	2019	Upper and Lower limb	Hemiplegia	/	/	Acute to recovery period	/	Y	Y	Y	Y	2	108	Y	M-acup+RT	Body acupuncture+Scalp acupuncture	Acup+RT	/	/	/	8w	FMA	1	MBI	3	FMA-B	1	/	/	/	/	/	/	/	/	/	/	/	/	/	/	/	/
头穴透刺法治疗急性脑梗死临床疗效动态观察	165	Y	N	China	Journal of Clinical Acupuncture and Moxibustion	Science and Technology/Peking University Core Journal	2016	Upper and Lower limb	Hemiplegia	/	/	Acute period	ischemic stroke	/	Y	/	Y	2	66	N	Acup+CM	Scalp acupuncture	CM	/	/	/	8w	MESSS	1	BI	3	Effective Rate of Treatment	6	/	/	/	/	/	/	/	/	/	/	/	/	/	/	/	/
头穴透刺法对脑卒中患者神经功能及血液流变学的影响	166	N	N	China	International Medicine and Health Guidance News	common journal	2019	Upper and Lower limb	Hemiplegia	/	/	Recovery period	/	/	Y	Y	Y	2	100	Y	Acup	Scalp acupuncture	Blank	/	/	/	4w	MESSS	1	Effective Rate of Treatment	6	Laboratory examination	5	/	/	/	/	/	/	/	/	/	/	/	/	/	/	/	/
头穴透刺对缺血性脑卒中患者肢体运动功能障碍的疗效探讨	167	N	N	China	Heilongjiang Journal of Traditional Chinese Medicine	common journal	2015	Upper and Lower limb	Hemiplegia	/	/	Recovery period	ischemic stroke	/	Y	Y	Y	2	60	N	M-acup	Body acupuncture+Scalp acupuncture	Acup	/	/	/	4w	FMA	1	Effective Rate of Treatment	6	/	/	/	/	/	/	/	/	/	/	/	/	/	/	/	/	/	/
头穴排刺法治疗脑卒中后遗症临床观察	168	N	N	China	Nei Mongol Journal of Traditional Chinese Medicine	common journal	2016	Upper and Lower limb	Hemiplegia	/	flaccid paralysis	Acute to recovery period	/	Y	Y	Y	Y	2	60	N	Acup	Body acupuncture	Acup	/	/	/	8w	Brunnstrom Stage evaluation	1	MBI	3	/	/	/	/	/	/	/	/	/	/	/	/	/	/	/	/	/	/
头穴电针配合下肢智能运动训练系统对偏瘫患者步速及步行能力的影响	169	N	N	China	Modern Traditional Chinese Medicine	common journal	2015	Upper and Lower limb	Hemiplegia	/	/	Acute period	ischemic stroke	Y	Y	/	Y	4	60	Y	Acup+RT	EA	Acup+RT	Acup+RT	RT	/	4w	BBS	1	walking gait examination	5	HFAC	1	/	/	/	/	/	/	/	/	/	/	/	/	/	/	/	/
头穴丛刺结合患肢不同角度屈膝站立对中风后膝过伸患者重心位移与步态的影响	170	Y	N	China	Journal of Changchun University of Chinese Medicine	Science and Technology/Peking University Core Journal	2024	Upper and Lower limb	Hemiplegia	Y	/	Recovery to sequelae period	Both	Y	Y	Y	Y	2	80	Y	Acup+RT	Scalp acupuncture	RT	/	/	/	8w	Balance examination	5	walking gait examination	5	/	/	/	/	/	/	/	/	/	/	/	/	/	/	/	/	/	/
头体针治疗中风后不宁腿综合征的临床效果及对患者睡眠质量的影响研究	171	N	N	China	Modern Diagnosis & Treatment	common journal	2023	Lower limb	Lower limb	/	/	Acute to recovery period	Both	Y	/	/	Y	2	60	N	M-acup+CM	Body acupuncture+Scalp acupuncture	CM	/	/	/	4w	IRISSG	1	PSQI	2	mRS	1	/	/	/	/	/	/	/	/	/	/	/	/	/	/	/	/
头体针联合个体化作业疗法对脑卒中上肢痉挛性偏瘫患者肢体运动功能重塑的影响	172	Y	N	China	Chinese Journal of Traditional Medical Science and Technology	common journal	2023	Upper limb	Upper limb	/	spastic paralysis	Recovery period	Both	Y	Y	Y	Y	2	110	Y	M-acup+RT	Body acupuncture+Scalp acupuncture	RT	/	/	/	8w	sEMG examination	5	electrophysiological examination	5	MAS	1	FMA-U	1	MBI	3	SS-QOL	3	/	/	/	/	/	/	/	/	/	/
头皮针联合平衡针治疗缺血性中风急性期偏瘫对患者生活质量的改善作用	173	N	N	China	Asia-Pacific Traditional Medicine	common journal	2018	Upper and Lower limb	Hemiplegia	/	/	Acute period	ischemic stroke	/	Y	Y	/	2	114	Y	M-acup	Scalp acupuncture+Balance acupuncture	Blank	/	/	/	3w	FMA	1	ADL	3	Effective Rate of Treatment	6	/	/	/	/	/	/	/	/	/	/	/	/	/	/	/	/
头皮针联合Bobath技术对脑梗死偏瘫患者血流动力学及患肢神经肌肉活动的影响	174	Y	N	China	Shanghai Journal of Acupuncture and Moxibustion	Chinese Science Citation Database journal	2022	Upper and Lower limb	Hemiplegia	/	/	not reported	ischemic stroke	/	Y	Y	/	2	110	N	Acup	Scalp acupuncture	RT	/	/	/	4w	electrophysiological examination	5	TCM Syndrome Scores	4	ultrasound examination	5	sEMG examination	5	/	/	/	/	/	/	/	/	/	/	/	/	/	/
头皮针抽添法合经皮穴位电刺激对偏瘫患者肢体运动功能的影响	175	N	N	China	Cardiovascular Disease Journal of Integrated Traditional Chinese and Western Medicine(Electronic)	common journal	2018	Upper and Lower limb	Hemiplegia	/	/	Recovery period	ischemic stroke	/	/	/	/	2	62	Y	M-acup	Scalp acupuncture+TAES	Acup	/	/	/	1w	walking gait examination	5	SDS	2	ADL	3	/	/	/	/	/	/	/	/	/	/	/	/	/	/	/	/
头皮针抽提法对脑卒中偏瘫患者手功能的影响	176	Y	N	China	Chinese Journal of Integrated Traditional and Western Medicine	Chinese Science Citation Database journal	2015	hand/wrist/ finger	Upper limb	/	/	Recovery period	Both	/	/	Y	Y	2	160	N	Acup+RT	Scalp acupuncture	RT+Sham-acup	/	/	/	1m	FMA	1	/	/	/	/	/	/	/	/	/	/	/	/	/	/	/	/	/	/	/	/
头电针疗法联合悬吊训练治疗脑卒中后上肢功能障碍的疗效观察	177	N	N	China	Journal of Emergency in Traditional Chinese Medicine	Science and Technology/Peking University Core Journal	2019	Upper limb	Upper limb	/	spastic paralysis	Acute to recovery period	Both	/	Y	Y	Y	3	99	Y	M-acup+RT	Scalp acupuncture+EA	RT	RT	/	/	3w	FMA-U	1	WMFT	1	BI	3	ROM	5	Effective Rate of Treatment	6	/	/	/	/	/	/	/	/	/	/	/	/
头电针疗法联合带针平衡功能训练治疗脑卒中后平衡功能障碍的临床观察	178	N	N	China	Chinese and Foreign Medical Research	common journal	2022	Upper and Lower limb	Hemiplegia	Y	/	Acute to recovery period	Both	Both	Y	/	/	2	60	Y	M-acup+RT	Scalp acupuncture+EA	RT	/	/	/	3w	BBS	1	FMA	1	BI	3	Effective Rate of Treatment	6	/	/	/	/	/	/	/	/	/	/	/	/	/	/
头部运动区电针治疗中风后偏瘫的临床观察	179	N	N	China	Chinese Journal of Traditional Medical Science and Technology	common journal	2023	Upper and Lower limb	Hemiplegia	/	/	Recovery period	ischemic stroke	/	Y	Y	/	2	60	Y	M-acup	Body acupuncture+Scalp acupuncture+EA	M-acup	/	/	/	4w	NIHSS	1	FMA	1	BI	3	Effective Rate of Treatment	6	/	/	/	/	/	/	/	/	/	/	/	/	/	/
头部穴域丛刺治疗缺血性脑卒中肢体功能障碍的临床观察	180	N	N	China	China's Naturopathy	common journal	2018	Upper and Lower limb	Hemiplegia	/	/	Recovery period	ischemic stroke	/	Y	Y	/	2	90	Y	M-acup	Body acupuncture+Scalp acupuncture	Acup	/	/	/	4w	Effective Rate of Treatment	6	Brunnstrom Stage evaluation	1	/	/	/	/	/	/	/	/	/	/	/	/	/	/	/	/	/	/
头部手针辅助治疗急性缺血性脑卒中偏瘫的疗效观察	181	N	N	China	Journal of Emergency in Traditional Chinese Medicine	Science and Technology/Peking University Core Journal	2019	Upper and Lower limb	Hemiplegia	/	spastic paralysis	Acute period	ischemic stroke	/	Y	Y	/	2	80	Y	Acup	Scalp acupuncture	Blank	/	/	/	2w	TCM Syndrome Scores	4	NIHSS	1	FMA	1	BI	3	WHO-QOL/WHO-QOL-BREF	3	Laboratory examination	5	Effective Rate of Treatment	6	/	/	/	/	/	/	/	/
头部电针同步运动疗法治疗急性缺血性脑卒中后偏瘫的疗效观察	182	N	N	China	Journal of Emergency in Traditional Chinese Medicine	Science and Technology/Peking University Core Journal	2019	Upper and Lower limb	Hemiplegia	/	spastic paralysis	Recovery period	ischemic stroke	/	Y	Y	/	2	120	Y	M-acup+RT	Scalp acupuncture+EA	RT	/	/	/	2w	TCM Syndrome Scores	4	NIHSS	1	FMA	1	BI	3	Effective Rate of Treatment	6	electrophysiological examination	5	/	/	/	/	/	/	/	/	/	/
通窍活血汤联合通督调神针法治疗气虚血瘀型缺血性脑卒中后偏瘫的临床研究	183	Y	N	China	China Medical Herald	Science and Technology/Peking University Core Journal	2024	Upper and Lower limb	Hemiplegia	/	/	not reported	ischemic stroke	/	Y	Y	Y	3	136	Y	Acup+CH	Body acupuncture	Acup+CH	CH	/	/	6w	TCM Syndrome Scores	4	Effective Rate of Treatment	6	Laboratory examination	5	Safety and adverse effects	7	/	/	/	/	/	/	/	/	/	/	/	/	/	/
通跷针刺法联合康复训练治疗中风后足内翻的临床观察	184	N	N	China	Journal of Medicine & Health	common journal	2021	Foot/ankle	Lower limb	/	spastic paralysis	Recovery to sequelae period	Both	Y	Y	Y	Y	2	120	Y	Acup+RT	Body acupuncture	RT	/	/	/	20d	dorsal flexion, plantar flexion, valgus, and varus degree	5	FMA-L	1	HFAC	1	TGA	1	/	/	/	/	/	/	/	/	/	/	/	/	/	/
通络扶正汤联合针灸对老年卒中后偏瘫患者肢体功能和认知功能的影响	185	N	N	China	Nei Mongol Journal of Traditional Chinese Medicine	common journal	2019	Upper and Lower limb	Hemiplegia	/	/	Acute to recovery period	/	Y	/	/	/	2	136	Y	Acup+CH	Body acupuncture	CH	/	/	/	4w	FMA	1	MMSE	2	WHO-QOL/WHO-QOL-BREF	3	Effective Rate of Treatment	6	/	/	/	/	/	/	/	/	/	/	/	/	/	/
通络扶正汤联合浅谈针灸治疗缺血性中风后偏瘫的疗效	186	N	N	China	Medical Journal	common journal	2022	Upper and Lower limb	Hemiplegia	/	/	Recovery period	ischemic stroke	/	Y	/	/	2	60	Y	Acup+CH	Body acupuncture	CH	/	/	/	3m	FMA	1	BI	3	mRS	1	Laboratory examination	5	/	/	/	/	/	/	/	/	/	/	/	/	/	/
通利枢机针刺法对脑卒中患者的治疗效果分析	187	N	N	China	China Continuing Medical Education	common journal	2021	Upper and Lower limb	Hemiplegia	/	spastic paralysis	Recovery to sequelae period	/	Y	Y	/	Y	2	80	N	Acup+RT+CM	Body acupuncture	RT+CM	/	/	/	6w	Effective Rate of Treatment	6	FMA	1	NIHSS	1	CSS-1	1	BI	3	walking gait examination	5	/	/	/	/	/	/	/	/	/	/
通督醒神针法联合头针治疗卒中后偏瘫患者上肢运动功能障碍临床研究	188	N	N	China	Journal of Clinical Acupuncture and Moxibustion	Science and Technology/Peking University Core Journal	2021	Upper limb	Upper limb	/	spastic paralysis	Recovery period	/	/	Y	Y	Y	2	102	N	M-acup	Body acupuncture+Scalp acupuncture	Acup	/	/	/	4w	MAS	1	CSS2	1	MBI	3	STEF	1	FMA	1	Laboratory examination	5	Safety and adverse effects	7	Effective Rate of Treatment	6	/	/	/	/	/	/
通督调神针灸法联合等速肌力训练治疗脑梗死偏瘫临床研究	189	N	N	China	Journal of New Chinese Medicine	common journal	2021	Upper and Lower limb	Hemiplegia	/	/	Recovery to sequelae period	/	Y	Y	/	/	2	80	N	Acup+RT	Warm acupuncture	RT	/	/	/	2w	NIHSS	1	MBI	3	isokinetic muscle strength examination	5	Laboratory examination	5	Effective Rate of Treatment	6	/	/	/	/	/	/	/	/	/	/	/	/
通督调神针刺法治疗急性脑梗死患者的效果	190	N	N	China	Medical Journal of Chinese People's Health	common journal	2022	Upper and Lower limb	Hemiplegia	/	/	Acute period	ischemic stroke	/	Y	/	Y	2	100	Y	Acup	Body acupuncture	RT	/	/	/	4w	NIHSS	1	BI	3	FMA	1	Effective Rate of Treatment	6	/	/	/	/	/	/	/	/	/	/	/	/	/	/
天柱傍针刺平衡区、头针运动区和足运感区联合平衡训练在中风后康复患者中的应用	191	N	N	China	Modern Traditional Chinese Medicine	common journal	2020	Upper and Lower limb	Hemiplegia	/	/	Recovery period	Both	Y	Y	/	Y	3	150	N	M-acup+RT	Body acupuncture+Scalp acupuncture+EA	M-acup+RT	RT	/	/	8w	HFAC	1	walking gait examination	5	FMA-L	1	Sheikh Tso Control Measurement Scale	1	BBS	1	/	/	/	/	/	/	/	/	/	/	/	/
天柱傍针刺结合平衡区电针对卒中患者平衡功能及步行能力的影响	192	N	N	China	Zhejiang Journal of Integrated Traditional Chinese and Western Medicine	common journal	2015	Upper and Lower limb	Hemiplegia	Y	/	Recovery period	Both	Y	Y	/	Y	3	150	N	M-acup+RT	Body acupuncture+Scalp acupuncture	M-acup+RT	RT	/	/	8w	BBS	1	FMA-L	1	HFAC	1	/	/	/	/	/	/	/	/	/	/	/	/	/	/	/	/
体外冲击波结合合谷刺针法治疗脑卒中后肩手综合征Ⅰ期患者的疗效	193	Y	N	China	Chinese Journal of Physical Medicine and Rehabilitation	Chinese Science Citation Database journal	2021	shoulder	Upper limb	/	/	not reported	/	/	Y	/	/	2	202	N	M-acup+CM	Auricular needle+Catgut embedding therapy	CM	/	/	/	1m	FMA-U	1	VAS	1	Effective Rate of Treatment	6	/	/	/	/	/	/	/	/	/	/	/	/	/	/	/	/
提督调神针法治疗缺血性脑血管病61例	194	Y	N	China	Henan Traditional Chinese Medicine	common journal	2016	Upper and Lower limb	Hemiplegia	/	/	Acute to recovery period	/	/	Y	/	Y	2	121	Y	Acup	Body acupuncture	Acup	/	/	/	2w	FMA	1	MBI	3	Effective Rate of Treatment	6	/	/	/	/	/	/	/	/	/	/	/	/	/	/	/	/
探析针灸结合康复医学在中风偏瘫治疗中的临床应用	195	N	N	China	Diet Health	common journal	2018	Upper and Lower limb	Hemiplegia	/	/	Acute period	/	/	/	/	/	2	168	Y	Acup+RT	Warm acupuncture	RT	/	/	/	90d	Effective Rate of Treatment	6	/	/	/	/	/	/	/	/	/	/	/	/	/	/	/	/	/	/	/	/
探讨针灸治疗脑卒中后偏瘫颈肩痛的临床效果	196	N	N	China	Diabetes World	common journal	2022	shoulder	Upper limb	/	/	not reported	/	Y	Y	/	Y	2	92	N	Acup+RT	Body acupuncture	RT	/	/	/	2m	Laboratory examination	5	Effective Rate of Treatment	6	/	/	/	/	/	/	/	/	/	/	/	/	/	/	/	/	/	/
探讨针刺运动疗法治疗对脑卒中偏瘫患者运动功能的影响	197	Y	N	China	Nei Mongol Journal of Traditional Chinese Medicine	common journal	2022	Upper and Lower limb	Hemiplegia	/	/	Acute to recovery period	/	Y	/	/	Y	2	156	N	Acup	Scalp acupuncture	Acup	/	/	/	12w	FMA	1	Quality of life -uncertain	3	Neurological deficit scores-uncertain	1	/	/	/	/	/	/	/	/	/	/	/	/	/	/	/	/
探讨早期针灸康复治疗急性脑梗死后偏瘫的临床效果	198	N	N	China	Health Guide	common journal	2017	Upper and Lower limb	Hemiplegia	/	/	not reported	ischemic stroke	/	/	/	/	2	60	Y	Acup	Body acupuncture	Blank	/	/	/	24d	Effective Rate of Treatment	6	/	/	/	/	/	/	/	/	/	/	/	/	/	/	/	/	/	/	/	/
探究针灸康复治疗脑卒中肢体功能障碍患者的临床效果	199	N	N	China	Journal of Medicine & Health	common journal	2023	Upper and Lower limb	Hemiplegia	/	/	Acute to recovery period	/	/	/	/	Y	2	100	Y	Acup+RT	Body acupuncture	RT	/	/	/	4w	FMA	1	BI	3	/	/	/	/	/	/	/	/	/	/	/	/	/	/	/	/	/	/
孙氏腹针对中风恢复期患者PAC-1表达及下肢功能障碍恢复的影响	200	Y	N	China	Lishizhen Medicine and Materia Medica Research	Chinese Science Citation Database journal	2016	Upper and Lower limb	Hemiplegia	/	/	not reported	/	/	Y	Y	Y	2	60	N	Acup	Abdominal acupuncture	Acup	/	/	/	2w	FMA	1	Laboratory examination	5	Safety and adverse effects	7	/	/	/	/	/	/	/	/	/	/	/	/	/	/	/	/
孙氏腹针对中风恢复期患者CD62p表达及下肢运动功能评分的影响	201	Y	N	China	Acta Chinese Medicine and Pharmacology	common journal	2016	Lower limb	Lower limb	/	/	not reported	/	/	Y	/	Y	2	60	N	M-acup	Body acupuncture+Abdominal acupuncture	Acup	/	/	/	2w	Laboratory examination	5	FMA	1	Safety and adverse effects	7	/	/	/	/	/	/	/	/	/	/	/	/	/	/	/	/
双侧头针同步运动疗法对急性缺血性脑卒中伴运动功能障碍患者FMA、MBI和NDS评分的影响	202	N	N	China	Zhejiang Journal of Integrated Traditional Chinese and Western Medicine	common journal	2021	Upper and Lower limb	Hemiplegia	/	/	Acute period	ischemic stroke	/	Y	/	/	2	94	Y	M-acup+RT	Body acupuncture+Scalp acupuncture	PM-acup+RT	/	/	/	4w	FMA	1	NDS	1	MBI	3	/	/	/	/	/	/	/	/	/	/	/	/	/	/	/	/
手足十二针疗法改善中风患者神经功能及日常生活能力的效果	203	Y	N	China	Nei Mongol Journal of Traditional Chinese Medicine	common journal	2021	Upper and Lower limb	Hemiplegia	/	/	Recovery period	ischemic stroke	/	Y	Y	Y	2	70	N	Acup+RT	Body acupuncture	RT	/	/	/	4w	NIHSS	1	BI	3	FMA	1	/	/	/	/	/	/	/	/	/	/	/	/	/	/	/	/
适宜针刺手法治疗脑梗死后痉挛30例疗效观察	204	N	N	China	Hunan Journal of Traditional Chinese Medicine	common journal	2016	Upper and Lower limb	Hemiplegia	/	spastic paralysis	not reported	ischemic stroke	/	Y	/	/	2	60	N	Acup	Body acupuncture	Acup	/	/	/	4w	MAS	1	Effective Rate of Treatment	6	/	/	/	/	/	/	/	/	/	/	/	/	/	/	/	/	/	/
十宣穴点刺放血治疗脑梗塞后手指拘挛及对患肢正中神经肌电的影响	205	Y	N	China	Journal of Clinical Acupuncture and Moxibustion	Science and Technology/Peking University Core Journal	2017	hand/wrist/ finger	Upper limb	/	/	Acute to recovery period	ischemic stroke	/	Y	/	/	2	60	Y	M-acup	Body acupuncture+Blood-pricking therapy	Acup+CM	/	/	/	4w	FMA	1	NDS	1	electrophysiological examination	5	/	/	/	/	/	/	/	/	/	/	/	/	/	/	/	/
升阳通督针法联合踝关节本体感觉、等速肌力训练在老年中风恢复期患者中的应用	206	N	N	China	Harbin Medical Journal	common journal	2022	Upper and Lower limb	Hemiplegia	/	/	not reported	/	/	Y	/	/	2	98	N	Acup+RT	Body acupuncture	RT	/	/	/	4w	NIHSS	1	BBS	1	Balance examination	5	/	/	/	/	/	/	/	/	/	/	/	/	/	/	/	/
升阳通督针法对中风病中医症候的影响研究	207	Y	N	China	Journal of Clinical Acupuncture and Moxibustion	Science and Technology/Peking University Core Journal	2015	Upper and Lower limb	Hemiplegia	/	/	Recovery to sequelae period	/	/	Y	/	Y	2	172	N	M-acup	Body acupuncture+EA	Acup	/	/	/	18d	TCM Syndrome Scores	4	Effective Rate of Treatment	6	/	/	/	/	/	/	/	/	/	/	/	/	/	/	/	/	/	/
神经肌肉电刺激与电针治疗脑卒中偏瘫患者上肢功能障碍的疗效	208	N	N	China	Health Care Today	common journal	2017	Upper limb	Upper limb	/	/	not reported	/	Y	Y	/	Y	3	96	Y	Acup+RT	EA	Acup+RT	RT	/	/	1m	Effective Rate of Treatment	6	/	/	/	/	/	/	/	/	/	/	/	/	/	/	/	/	/	/	/	/
神经肌肉电刺激和经皮神经电刺激对脑卒中患者偏瘫肩痛及上肢运动功能康复影响的对比研究	209	Y	N	China	Chinese Journal of Rehabilitation Medicine	Chinese Science Citation Database journal	2020	Upper limb	Upper limb	/	/	Recovery to sequelae period	/	Y	Y	/	/	2	36	N	Acup	TAES	Acup	/	/	/	48w	NRS-FRS	1	FMA-U	1	ROM	5	/	/	/	/	/	/	/	/	/	/	/	/	/	/	/	/
神经干刺激法针灸治疗中风后足内翻临床观察	210	Y	N	China	Chinese General Practice	Science and Technology/Peking University Core Journal	2020	Foot/ankle	Lower limb	/	/	Acute to recovery period	/	Y	Y	Y	/	2	59	N	Acup	Body acupuncture	Acup	/	/	/	4w	dorsal flexion, plantar flexion, valgus, and varus degree	5	Brunnstrom Stage evaluation	1	FAC	1	AOFAS	1	ADL	3	Effective Rate of Treatment	6	/	/	/	/	/	/	/	/	/	/
三位一体疗法对中风痉挛性瘫痪患者运动和神经功能的影响	211	Y	N	China	China Journal of Chinese Medicine	Science and Technology/Peking University Core Journal	2016	Upper and Lower limb	Hemiplegia	/	spastic paralysis	Recovery period	Both	/	Y	Y	Y	2	63	N	Acup+RT	Body acupuncture	RT	/	/	/	2m	NDS	1	FMA-L	1	walking gait examination	5	/	/	/	/	/	/	/	/	/	/	/	/	/	/	/	/
三棱针刺血配合针灸治疗治疗脑卒中后偏瘫痉挛的疗效及对肢体功能恢复的影响	212	N	N	China	Yunnan Journal of Traditional Chinese Medicine and Materia Medica	common journal	2019	Upper and Lower limb	Hemiplegia	/	spastic paralysis	Acute period	/	/	Y	/	/	2	70	N	M-acup+CM	Body acupuncture+Blood-pricking therapy	Blank	/	/	/	4w	MAS	1	FMA	1	MBI	3	/	/	/	/	/	/	/	/	/	/	/	/	/	/	/	/
任务导向性训练结合拮抗针法治疗脑卒中后膝过伸临床研究	213	N	N	China	Journal of New Chinese Medicine	common journal	2019	Upper and Lower limb	Hemiplegia	Y	/	not reported	/	Both	Y	/	Y	2	42	Y	M-acup+RT	Body acupuncture+EA	Acup+RT	/	/	/	4w	Knee hyperextension / knee distraction assessment	5	ROM	5	HFAC	1	/	/	/	/	/	/	/	/	/	/	/	/	/	/	/	/
热敏灸治疗中风后肢体疼痛的临床研究	214	N	N	China	International Journal of Clinical Research	common journal	2022	Upper and Lower limb	Hemiplegia	/	/	not reported	/	/	/	/	/	2	120	Y	Acup+RT	Moxibustion	RT	/	/	/	Not reported	VAS	1	BI	3	Laboratory examination	5	Effective Rate of Treatment	6	/	/	/	/	/	/	/	/	/	/	/	/	/	/
祛瘀生新针法配合电子生物反馈治疗脑梗死的疗效及对日常生活能力量表评分的影响	215	N	N	China	Clinical Journal of Chinese Medicine	common journal	2022	Upper and Lower limb	Hemiplegia	/	/	Acute to recovery period	ischemic stroke	Y	Y	/	Y	2	112	Y	Acup	Body acupuncture	RT	/	/	/	4w	NIHSS	1	FMA	1	BBS	1	ADL	3	Effective Rate of Treatment	6	Laboratory examination	5	/	/	/	/	/	/	/	/	/	/
揿针配合PNF技术治疗偏瘫肩痛的效果及对疼痛水平、上肢功能、炎症因子表达的影响	216	N	N	China	Asia-Pacific Traditional Medicine	common journal	2023	shoulder	Upper limb	/	/	Acute to recovery period	Both	Y	Y	/	Y	3	156	Y	Acup+RT	Intradermal needle	Acup	RT	/	/	9w	VAS	1	FMA	1	Laboratory examination	5	GQOL-74	3	Effective Rate of Treatment	6	/	/	/	/	/	/	/	/	/	/	/	/
跷脉穴合平衡针刺治疗脑卒中后痉挛性偏瘫71例	217	N	N	China	China's Naturopathy	common journal	2015	Upper and Lower limb	Hemiplegia	/	spastic paralysis	Recovery period	Both	Y	Y	/	/	2	142	Y	M-acup+RT	Body acupuncture+Balance acupuncture	RT	/	/	/	4w	MAS	1	CSI	1	BI	3	FMA	1	Effective Rate of Treatment	6	/	/	/	/	/	/	/	/	/	/	/	/
浅析针灸治疗中风偏瘫的临床效果研究	218	N	N	China	China Health Care & Nutrition	common journal	2017	Upper and Lower limb	Hemiplegia	/	/	Acute period	/	/	Y	/	/	2	80	Y	Acup	Body acupuncture	Blank	/	/	/	1m	Effective Rate of Treatment	6	/	/	/	/	/	/	/	/	/	/	/	/	/	/	/	/	/	/	/	/
浅析针灸治疗脑卒中后痉挛性偏瘫的临床疗效	219	N	N	China	World Latest Medicine Information	common journal	2017	Upper and Lower limb	Hemiplegia	/	spastic paralysis	not reported	/	/	/	/	/	2	60	Y	Acup+RT	Body acupuncture	RT	/	/	/	Not reported	MAS	1	FMA	1	Effective Rate of Treatment	6	/	/	/	/	/	/	/	/	/	/	/	/	/	/	/	/
浅析针灸治疗对改善脑卒中偏瘫患者神经功能障碍的临床有效性	220	N	N	China	World Latest Medicine Information	common journal	2015	Upper and Lower limb	Hemiplegia	/	/	not reported	/	/	Y	/	Y	2	100	Y	M-acup	Body acupuncture+Scalp acupuncture	RT	/	/	/	2m	NIHSS	1	Effective Rate of Treatment	6	/	/	/	/	/	/	/	/	/	/	/	/	/	/	/	/	/	/
气虚络瘀型中风后遗症肢体偏瘫患者温针联合手指点穴治疗的作用分析	221	N	N	China	DOCTOR	common journal	2023	Upper and Lower limb	Hemiplegia	/	/	Recovery to sequelae period	/	/	Y	/	Y	2	78	Y	Acup	Warm acupuncture	Other	/	/	/	12w	NIHSS	1	FMA	1	BI	3	SF-36	3	Effective Rate of Treatment	6	/	/	/	/	/	/	/	/	/	/	/	/
气冲冲阳穴组治疗脑卒中后足下垂的临床观察	222	N	N	China	Shanxi Medical Journal	common journal	2021	Foot/ankle	Lower limb	/	/	Acute to recovery period	Both	Y	Y	/	Y	2	60	N	Acup	Body acupuncture	Acup	/	/	/	6w	ROM	5	FMA	1	Effective Rate of Treatment	6	/	/	/	/	/	/	/	/	/	/	/	/	/	/	/	/
脐针治疗缺血性卒中后痉挛性偏瘫的临床观察	223	Y	N	China	Information on Traditional Chinese Medicine	common journal	2022	Upper and Lower limb	Hemiplegia	/	spastic paralysis	Recovery period	ischemic stroke	/	Y	Y	/	2	40	Y	M-acup+RT	Body acupuncture+Umbilical needle	Acup+RT	/	/	/	4w	MAS	1	FMA	1	MBI	3	Effective Rate of Treatment	6	/	/	/	/	/	/	/	/	/	/	/	/	/	/
普通针刺联合康复训练治疗脑卒中后肩手综合征的疗效观察	224	N	N	China	Chinese Medical Journal of Metallurgical Industry	common journal	2022	shoulder	Upper limb	/	/	Recovery period	/	/	/	/	Y	2	96	N	Acup+RT	Body acupuncture	RT	/	/	/	4w	MBI	3	VAS	1	FMA	1	Effective Rate of Treatment	6	/	/	/	/	/	/	/	/	/	/	/	/	/	/
评价银杏二萜内酯葡胺注射液联合针灸治疗脑卒中偏瘫的效果观察	225	N	N	China	Nei Mongol Journal of Traditional Chinese Medicine	common journal	2022	Upper and Lower limb	Hemiplegia	/	/	not reported	/	/	/	/	/	2	90	Y	Acup+CM	Body acupuncture	CM	/	/	/	2w	BI	3	TCM Syndrome Scores	4	FMA	1	Patient expectations and satisfaction	9	/	/	/	/	/	/	/	/	/	/	/	/	/	/
平衡针配合皮外针治疗脑卒中后肩关节疼痛的临床观察	226	Y	N	China	China's Naturopathy	common journal	2018	shoulder	Upper limb	/	/	Recovery period	/	/	Y	/	Y	2	280	N	M-acup	Intradermal needle+Balance acupuncture	Acup	/	/	/	90d	VAS	1	/	/	/	/	/	/	/	/	/	/	/	/	/	/	/	/	/	/	/	/
平衡区久留针对卒中后偏瘫患者平衡量表评分及下肢运动功能的影响	227	Y	N	China	Zhejiang Journal of Integrated Traditional Chinese and Western Medicine	common journal	2019	Lower limb	Lower limb	Y	/	Recovery period	Both	/	Y	/	Y	2	120	Y	M-acup+RT	Body acupuncture+Scalp acupuncture	PM-acup+RT	/	/	/	8w	BBS	1	FMA	1	/	/	/	/	/	/	/	/	/	/	/	/	/	/	/	/	/	/
平肝健脾针法结合运动康复训练治疗高血压性脑出血痉挛性瘫痪45例临床观察	228	N	N	China	Chinese Journal of Traditional Medical Science and Technology	common journal	2016	Upper and Lower limb	Hemiplegia	/	spastic paralysis	not reported	hemorrhagic stroke	/	Y	/	Y	2	90	N	Acup+RT	Body acupuncture	RT	/	/	/	2m	MAS	1	Effective Rate of Treatment	6	/	/	/	/	/	/	/	/	/	/	/	/	/	/	/	/	/	/
皮内针联合综合康复治疗对脑卒中后足下垂患者运动功能和步态稳定性的影响	229	N	N	China	Reflexology and Rehabilitation Medicine	common journal	2022	Foot/ankle	Lower limb	/	/	not reported	/	/	Y	/	/	2	80	N	Acup+RT	Intradermal needle	RT	/	/	/	2m	FMA	1	BBS	1	Effective Rate of Treatment	6	walking gait examination	5	/	/	/	/	/	/	/	/	/	/	/	/	/	/
皮内针联合康复训练对缺血性脑卒中后肩手综合征I期患者的影响	230	N	N	China	Health Essentials	common journal	2022	shoulder	Upper limb	/	/	not reported	ischemic stroke	Y	/	/	/	2	60	Y	Acup+RT	Intradermal needle	RT	/	/	/	3w	VAS	1	edema/swelling/circumdiameter measurement	5	FMA-U	1	BI	3	Effective Rate of Treatment	6	/	/	/	/	/	/	/	/	/	/	/	/
尿激酶联合“醒脑开窍”针刺法治疗急性脑梗死患者50例	231	N	N	China	Chinese Journal of Integrative Medicine on Cardio/Cerebrovascular Disease	Science and Technology/Peking University Core Journal	2015	Upper and Lower limb	Hemiplegia	/	/	not reported	ischemic stroke	Y	/	/	/	2	100	Y	Acup+CM	Body acupuncture	CM	/	/	/	1w	NIHSS	1	BI	3	Laboratory examination	5	Effective Rate of Treatment	6	/	/	/	/	/	/	/	/	/	/	/	/	/	/
捻针仪联合透刺治疗中风后上肢痉挛疗效观察	232	N	N	China	Health Guide	common journal	2019	Upper limb	Upper limb	/	spastic paralysis	not reported	Both	Both	Y	Y	Y	2	60	Y	M-acup+RT	Body acupuncture+Scalp acupuncture	PM-acup+RT	/	/	/	2w	MAS	1	FMA	1	Effective Rate of Treatment	6	/	/	/	/	/	/	/	/	/	/	/	/	/	/	/	/
脑卒中偏瘫患者临床治疗中实施针灸联合康复疗法的效果探究	233	N	N	China	Journal of Medicine & Health	common journal	2023	Upper and Lower limb	Hemiplegia	/	/	not reported	/	/	Y	/	/	2	60	Y	Acup+RT	Body acupuncture	RT	/	/	/	2m	SF-36	3	SS-QOL	3	MBI	3	Effective Rate of Treatment	6	/	/	/	/	/	/	/	/	/	/	/	/	/	/
脑卒中痉挛性偏瘫患者治疗中针灸联合康复训练治疗的效果研究	234	N	N	China	Health Guide	common journal	2024	Upper and Lower limb	Hemiplegia	/	spastic paralysis	Recovery period	/	/	/	/	/	2	150	N	Acup+RT	Warm acupuncture	RT	/	/	/	30d	FMA-U	1	BI	3	CSS-1	1	SF-36	3	Safety and adverse effects	7	/	/	/	/	/	/	/	/	/	/	/	/
脑卒中痉挛性偏瘫采用温针灸治疗的疗效及可行性研究	235	N	N	China	Journal of Medicine & Health	common journal	2024	Upper and Lower limb	Hemiplegia	/	spastic paralysis	not reported	/	/	/	/	/	2	74	N	Acup+RT	Warm acupuncture	RT	/	/	/	12w	FMA	1	walking gait examination	5	NDS	1	SF-36	3	ADL	3	Effective Rate of Treatment	6	/	/	/	/	/	/	/	/	/	/
脑卒中后足下垂患者电针康复治疗的效果分析	236	N	N	China	Journal of Medicine & Health	common journal	2023	Foot/ankle	Lower limb	/	spastic paralysis	not reported	/	/	/	/	Y	2	70	N	Acup+RT	EA	RT	/	/	/	4w	walking gait examination	5	FMA	1	BBS	1	/	/	/	/	/	/	/	/	/	/	/	/	/	/	/	/
脑卒中后上肢痉挛经筋排刺法配合皮肤针治疗的远期疗效分析	237	N	N	China	For All Health	common journal	2015	Upper limb	Upper limb	/	spastic paralysis	not reported	/	/	/	/	/	2	44	N	M-acup	Body acupuncture+Skin needle	CM	/	/	/	1w	Effective Rate of Treatment	6	/	/	/	/	/	/	/	/	/	/	/	/	/	/	/	/	/	/	/	/
脑梗死后偏瘫患者采用早期针灸康复治疗的价值探究	238	N	N	China	Psychological Doctor	common journal	2018	Upper and Lower limb	Hemiplegia	/	/	not reported	ischemic stroke	/	Y	/	Y	2	70	Y	Acup+RT	Body acupuncture	RT	/	/	/	8d	NDS	1	ADL	3	/	/	/	/	/	/	/	/	/	/	/	/	/	/	/	/	/	/
缪刺治疗脑卒中肢体痉挛90例临床观察	239	Y	N	China	Jiangsu Journal of Traditional Chinese Medicine	Science and Technology/Peking University Core Journal	2017	Upper and Lower limb	Hemiplegia	/	Both	Recovery period	Both	/	Y	/	Y	2	180	N	Acup+RT	EA	RT	/	/	/	12w	MAS	1	MBI	3	/	/	/	/	/	/	/	/	/	/	/	/	/	/	/	/	/	/
蒙医针灸治疗萨病偏瘫(中风)后遗症患者的疗效分析	240	N	N	China	China Reflexology	common journal	2017	Upper and Lower limb	Hemiplegia	/	/	not reported	/	/	/	/	/	2	70	N	M-acup+RT	Scalp acupuncture+Warm acupuncture	RT	/	/	/	40d	FMA	1	BI	3	/	/	/	/	/	/	/	/	/	/	/	/	/	/	/	/	/	/
芒针透刺督脉组穴治疗缺血性脑卒中后运动及平衡功能障碍的临床研究	241	N	N	China	Chinese Manipulation & Rehabilitation Medicine	common journal	2022	Upper and Lower limb	Hemiplegia	Y	/	Acute to recovery period	ischemic stroke	/	Y	/	/	2	60	Y	M-acup+RT	Body acupuncture+Elongated needle	Acup+RT	/	/	/	6w	HFAC	1	BBS	1	MBI	3	Effective Rate of Treatment	6	/	/	/	/	/	/	/	/	/	/	/	/	/	/
吕景山对穴对中风后遗症患者肢体功能的影响	242	N	N	China	Clinical Journal of Chinese Medicine	common journal	2021	Upper and Lower limb	Hemiplegia	/	/	Recovery period	/	/	Y	Y	/	2	76	Y	Acup	Body acupuncture	Acup	/	/	/	30d	TCM Syndrome Scores	4	FMA	1	ultrasound examination	5	Effective Rate of Treatment	6	/	/	/	/	/	/	/	/	/	/	/	/	/	/
颅针透刺配合电针治疗壳核出血肢体运动功能障碍疗效观察	243	N	N	China	Shanxi Journal of Traditional Chinese Medicine	common journal	2015	Upper and Lower limb	Hemiplegia	/	/	Acute period	hemorrhagic stroke	/	Y	/	Y	2	151	Y	M-acup	Body acupuncture+Scalp acupuncture+EA	CH	/	/	/	60d	FMA	1	MBI	3	/	/	/	/	/	/	/	/	/	/	/	/	/	/	/	/	/	/
颅骨缝针治疗对脑梗死患者血清C反应蛋白的影响	244	N	N	China	Modern Diagnosis & Treatment	common journal	2015	Upper and Lower limb	Hemiplegia	/	/	Acute to recovery period	ischemic stroke	/	Y	/	Y	2	60	Y	Acup+RT	Scalp acupuncture	RT	/	/	/	20d	Laboratory examination	5	FMA	1	MBI	3	/	/	/	/	/	/	/	/	/	/	/	/	/	/	/	/
龙血通络胶囊联合针刺对气虚血瘀型缺血性脑卒中恢复期患者细胞免疫、血液相关指标及运动功能的影响	245	Y	N	China	Henan Traditional Chinese Medicine	common journal	2022	Upper and Lower limb	Hemiplegia	/	/	Recovery period	ischemic stroke	Both	Y	Y	Y	2	175	Y	Acup+CH	Body acupuncture	CH	/	/	/	4w	Laboratory examination	5	Effective Rate of Treatment	6	Carr-shepherd Walking Rating Scale	1	Safety and adverse effects	7	/	/	/	/	/	/	/	/	/	/	/	/	/	/
留针运动结合MOTOmed智能运动对脑卒中偏瘫患者步态的影响	246	N	N	China	Chinese Journal of Rehabilitation	Science and Technology/Peking University Core Journal	2017	Upper and Lower limb	Hemiplegia	Y	/	not reported	/	/	Y	/	Y	3	90	Y	Acup+RT	Scalp acupuncture	Acup+RT	RT	/	/	4w	walking gait examination	5	/	/	/	/	/	/	/	/	/	/	/	/	/	/	/	/	/	/	/	/
留针时间对脑卒中后复杂性区域性疼痛综合征疗效的影响	247	N	N	China	Modern Practical Medicine	common journal	2020	shoulder	Upper limb	/	/	not reported	/	/	Y	/	Y	2	90	N	Acup	Body acupuncture	Acup	/	/	/	4w	VAS	1	Pain score-uncertain	1	FMA	1	Patient expectations and satisfaction	9	Effective Rate of Treatment	6	/	/	/	/	/	/	/	/	/	/	/	/
灵龟八法治疗中风后痉挛性偏瘫的疗效观察	248	N	N	China	Popular Technology	common journal	2019	Upper and Lower limb	Hemiplegia	/	spastic paralysis	Recovery to sequelae period	/	/	Y	Y	/	2	90	N	Acup	Body acupuncture	Acup	/	/	/	9w	FMA	1	MAS	1	Effective Rate of Treatment	6	/	/	/	/	/	/	/	/	/	/	/	/	/	/	/	/
雷火灸结合TENS对脑卒中后肩手综合征的疗效观察	249	Y	N	China	Clinical Journal of Traditional Chinese Medicine	common journal	2021	shoulder	Upper limb	/	/	Acute to recovery period	/	/	Y	/	/	2	40	Y	M-acup+RT	Moxibustion+TAES	Acup+RT	/	/	/	4w	VAS	1	edema/swelling/circumdiameter measurement	5	FMA-U	1	/	/	/	/	/	/	/	/	/	/	/	/	/	/	/	/
康复治疗联合针刺治疗脑卒中偏瘫患者的临床效果观察	250	N	N	China	World Latest Medicine Information	common journal	2015	Upper and Lower limb	Hemiplegia	/	/	not reported	/	/	Y	/	Y	2	56	N	M-acup+RT	Body acupuncture+Scalp acupuncture	RT	/	/	/	4w	NDS	1	Effective Rate of Treatment	6	/	/	/	/	/	/	/	/	/	/	/	/	/	/	/	/	/	/
康复训练配合靳三针治疗中风后痉挛性偏瘫临床观察	251	N	N	China	Zhejiang Journal of Traditional Chinese Medicine	common journal	2016	Upper and Lower limb	Hemiplegia	/	spastic paralysis	not reported	/	/	/	Y	Y	2	90	N	Acup+RT	Body acupuncture	RT	/	/	/	4w	MAS	1	NDS	1	FMA	1	/	/	/	/	/	/	/	/	/	/	/	/	/	/	/	/
康复训练联合针灸治疗对脑卒中偏瘫患者预后的影响分	252	N	N	China	Chinese Medical Journal of Metallurgical Industry	common journal	2019	Upper and Lower limb	Hemiplegia	/	/	Acute to recovery period	/	Y	Y	/	/	2	65	Y	Acup+RT	Body acupuncture	RT	/	/	/	30d	FMMS	1	MBI	3	/	/	/	/	/	/	/	/	/	/	/	/	/	/	/	/	/	/
康复训练联合头针对脑出血后痉挛期患者运动功能及神经功能的影响	253	N	N	China	Chinese Remedies & Clinics	common journal	2019	Upper and Lower limb	Hemiplegia	/	spastic paralysis	Recovery period	hemorrhagic stroke	Y	Y	/	Y	2	94	Y	Acup+RT	Scalp acupuncture	RT	/	/	/	4w	FMA	1	NIHSS	1	Laboratory examination	5	/	/	/	/	/	/	/	/	/	/	/	/	/	/	/	/
康复训练联合电针治疗脑梗死临床效果分析	254	N	N	China	Clinical Journal of Chinese Medicine	common journal	2015	Upper and Lower limb	Hemiplegia	/	spastic paralysis	Acute to sequelae period	ischemic stroke	/	/	/	/	2	80	Y	Acup+RT	EA	RT	/	/	/	3w	FMA	1	NDS	1	BI	3	/	/	/	/	/	/	/	/	/	/	/	/	/	/	/	/
康复护理联合针灸在脑出血术后后遗症患者康复中的效果观察	255	N	N	China	Journal of Mathematical Medicine	common journal	2020	Upper and Lower limb	Hemiplegia	/	/	not reported	hemorrhagic stroke	/	/	/	/	2	82	N	M-acup	Body acupuncture+Moxibustion	RT	/	/	/	1m	FMA	1	MBI	3	/	/	/	/	/	/	/	/	/	/	/	/	/	/	/	/	/	/
开窍通络针刺法配合重复经颅磁刺激治疗脑卒中后手功能障碍临床应用研究	256	Y	N	China	World Journal of Acupuncture-Moxibustion	Chinese Science Citation Database journal	2022	hand/wrist/ finger	Upper limb	/	/	not reported	/	/	Y	/	Y	2	60	Y	M-acup+RT	Body acupuncture+Scalp acupuncture+Blood-pricking therapy	RT	/	/	/	4w	Broetz scale Hand Function Scale	1	finger function-uncertain	1	MBI	3	/	/	/	/	/	/	/	/	/	/	/	/	/	/	/	/
巨刺灸法对脑梗死患者上肢功能康复的干预研究	257	N	N	China	Kang Yi	common journal	2020	Upper limb	Upper limb	/	Both	Acute to recovery period	/	/	/	/	Y	3	102	Y	Acup+RT	Moxibustion	Acup+RT	RT	/	/	6w	FMA	1	Safety and adverse effects	7	Effective Rate of Treatment	6	Neurological deficit scores-uncertain	1	ADL	3	/	/	/	/	/	/	/	/	/	/	/	/
巨刺结合经筋刺针法在脑卒中患者康复期的应用价值	258	N	N	China	World Journal of Integrated Traditional and Western Medicine	Science and Technology/Peking University Core Journal	2019	Upper and Lower limb	Hemiplegia	/	/	not reported	/	Y	Y	/	Y	2	120	Y	Acup+RT	Body acupuncture	Acup+RT	/	/	/	4w	NIHSS	1	FMA	1	MAS	1	MBI	3	Effective Rate of Treatment	6	Safety and adverse effects	7	/	/	/	/	/	/	/	/	/	/
巨刺结合经筋刺法治疗脑卒中后痉挛性偏瘫的临床研究	259	Y	N	China	Electronic Journal of Clinical Medical Literature	common journal	2017	Upper and Lower limb	Hemiplegia	/	spastic paralysis	Recovery period	/	Y	Y	/	/	2	50	Y	Acup+RT	Body acupuncture	Acup+RT	/	/	/	4w	Safety and adverse effects	7	Effective Rate of Treatment	6	/	/	/	/	/	/	/	/	/	/	/	/	/	/	/	/	/	/
巨刺法对脑卒中患者肢体痉挛干预效应的临床研究	260	Y	N	China	Zhejiang Journal of Traditional Chinese Medicine	common journal	2017	Upper and Lower limb	Hemiplegia	/	spastic paralysis	not reported	Both	/	Y	/	Y	2	56	N	Acup	Body acupuncture	Acup	/	/	/	4w	HFAC	1	CSS2	1	MAS	1	FMA-L	1	BBS	1	electrophysiological examination	5	/	/	/	/	/	/	/	/	/	/
灸透针治疗偏瘫138例的疗效分析	261	N	N	China	Health Guide	common journal	2018	Upper and Lower limb	Hemiplegia	/	/	not reported	/	/	Y	/	/	2	138	N	Acup	Body acupuncture	Acup	/	/	/	30d	Effective Rate of Treatment	6	/	/	/	/	/	/	/	/	/	/	/	/	/	/	/	/	/	/	/	/
痉挛肌起止点浮针松解对脑卒中后肘关节屈曲痉挛的疗效观察	262	N	N	China	Chinese Journal of Ethnomedicine and Ethnopharmacy	common journal	2018	Upper limb	Upper limb	/	spastic paralysis	Recovery period	/	/	Y	Y	Y	2	54	Y	Acup	Body acupuncture+Scalp acupuncture	Acup	/	/	/	4w	MAS	1	FMA	1	BI	3	/	/	/	/	/	/	/	/	/	/	/	/	/	/	/	/
经皮穴位电刺激治疗脑梗死后肢体功能障碍的临床疗效	263	N	N	China	Journal of Neurology and Neurorehabilitation	common journal	2021	Upper and Lower limb	Hemiplegia	/	flaccid paralysis	Acute period	ischemic stroke	Y	Y	/	/	2	87	Y	Acup	TAES	Sham-acup	/	/	/	4w	Effective Rate of Treatment	6	FMA	1	MBI	3	Safety and adverse effects	7	/	/	/	/	/	/	/	/	/	/	/	/	/	/
经皮穴位电刺激治疗老年脑卒中病人肢体痉挛的疗效及对替扎尼定用量的影响	264	Y	N	China	Practical Geriatrics	Science and Technology/Peking University Core Journal	2019	Upper limb	Upper limb	/	spastic paralysis	Recovery to sequelae period	/	/	Y	/	Y	2	33	N	Acup+RT+CM	TAES	RT+CM	/	/	/	8w	FMA	1	MAS	1	/	/	/	/	/	/	/	/	/	/	/	/	/	/	/	/	/	/
经皮穴位电刺激在脑卒中后手功能障碍康复中的应用	265	Y	N	China	Chinese Journal of Rehabilitation Medicine	Chinese Science Citation Database journal	2015	Upper and Lower limb	Hemiplegia	/	Both	Recovery to sequelae period	/	/	Y	/	Y	2	43	Y	Acup+RT	TAES	RT	/	/	/	4w	FMA-U	1	WMFT	1	MAS	1	MBI	3	finger function-uncertain	1	/	/	/	/	/	/	/	/	/	/	/	/
经皮神经电刺激治疗卒中后偏瘫侧肩痛	266	N	N	China	Chinese Journal of Pain Medicine	Chinese Science Citation Database journal	2020	shoulder	Upper limb	/	/	Acute to recovery period	/	/	Y	/	/	2	80	Y	Acup+RT	TAES	RT+Other	/	/	/	3w	NRS	1	MBI	3	FMA	1	/	/	/	/	/	/	/	/	/	/	/	/	/	/	/	/
经皮电刺激及良肢位摆放护理配合针刺促进脑卒中偏瘫肢体功能恢复526例疗效分析	267	N	N	China	Diet Health	common journal	2016	Upper and Lower limb	Hemiplegia	/	/	Recovery to sequelae period	Both	/	/	/	/	2	526	N	M-acup	Body acupuncture+TAES	Acup	/	/	/	3m	Effective Rate of Treatment	6	/	/	/	/	/	/	/	/	/	/	/	/	/	/	/	/	/	/	/	/
经颅重复针刺疗法配合常规针刺治疗缺血性脑卒中后上肢功能障碍78例	268	N	N	China	Chinese Journal of Traditional Medical Science and Technology	common journal	2024	Upper limb	Upper limb	/	/	Recovery period	ischemic stroke	/	Y	Y	/	2	78	Y	M-acup	Body acupuncture+Scalp acupuncture	Acup	/	/	/	4w	FMA	1	MBI	3	WMFT	1	/	/	/	/	/	/	/	/	/	/	/	/	/	/	/	/
经颅重复针刺激手法对中风恢复期偏瘫患者神经功能和日常生活能力的影响	269	Y	N	China	Hebei Journal of Traditional Chinese Medicine	Science and Technology/Peking University Core Journal	2022	Upper and Lower limb	Hemiplegia	/	/	Recovery period	/	Y	/	Y	/	2	60	Y	M-acup	Body acupuncture+Scalp acupuncture	M-acup	/	/	/	4w	NIHSS	1	BI	3	Effective Rate of Treatment	6	/	/	/	/	/	/	/	/	/	/	/	/	/	/	/	/
经筋燔刺法治疗中风后足内翻疗效观察	270	Y	N	China	Shanxi Journal of Traditional Chinese Medicine	common journal	2019	Foot/ankle	Lower limb	/	spastic paralysis	Acute to recovery period	/	/	Y	/	Y	2	80	Y	M-acup	Body acupuncture+Scalp acupuncture+Fire needle	M-acup	/	/	/	4w	MAS	1	FMA	1	BI	3	/	/	/	/	/	/	/	/	/	/	/	/	/	/	/	/
靳三针配合康复训练治疗缺血性脑卒中后肩手综合征临床研究	271	N	N	China	Journal of New Chinese Medicine	common journal	2019	shoulder	Upper limb	/	/	not reported	ischemic stroke	/	Y	/	Y	2	108	Y	Acup+RT	Body acupuncture	RT	/	/	/	4w	TCM Syndrome Scores	4	SHSS	1	Effective Rate of Treatment	6	/	/	/	/	/	/	/	/	/	/	/	/	/	/	/	/
靳三针配合镜像疗法对偏瘫患者上肢、手功能障碍的影响	272	Y	N	China	Chinese Journal of Physical Medicine and Rehabilitation	Chinese Science Citation Database journal	2015	Upper limb	Upper limb	/	/	Recovery period	ischemic stroke	Y	Y	Y	Y	2	64	Y	Acup+RT	Body acupuncture	RT	/	/	/	4w	ROM	5	FMA	1	MBI	3	Brunnstrom Stage evaluation	1	/	/	/	/	/	/	/	/	/	/	/	/	/	/
筋针联合补阳还五汤加味治疗中风后肩手综合征26例	273	N	N	China	Zhejiang Journal of Traditional Chinese Medicine	common journal	2023	shoulder	Upper limb	/	/	Acute to recovery period	/	/	/	/	/	2	52	Y	Acup+RT+CH	Body acupuncture	RT+CH	/	/	/	4w	Effective Rate of Treatment	6	VAS	1	SHSS	1	FMA-U	1	Laboratory examination	5	/	/	/	/	/	/	/	/	/	/	/	/
筋骨三针疗法联合Bobath疗法治疗中风后上肢痉挛性瘫痪的疗效分析	274	N	N	China	Journal of Clinical Acupuncture and Moxibustion	Science and Technology/Peking University Core Journal	2022	Upper limb	Upper limb	/	spastic paralysis	not reported	/	/	/	/	Y	2	116	N	Acup+RT	Body acupuncture	RT	/	/	/	4w	Effective Rate of Treatment	6	FMA	1	MBI	3	CSI	1	MAS	1	Laboratory examination	5	/	/	/	/	/	/	/	/	/	/
解溪穴傍针刺法治疗卒中后足下垂40例临床观察	275	N	N	China	Hebei Journal of Traditional Chinese Medicine	Science and Technology/Peking University Core Journal	2015	Foot/ankle	Lower limb	/	/	Recovery period	/	/	Y	/	Y	2	80	N	Acup	Body acupuncture	Acup	/	/	/	4w	FMA-L	1	/	/	/	/	/	/	/	/	/	/	/	/	/	/	/	/	/	/	/	/
解痉平衡针刺法联合康复训练治疗卒中后痉挛性偏瘫患者的临床观察	276	N	N	China	Chinese Journal of Traditional Medical Science and Technology	common journal	2022	Upper and Lower limb	Hemiplegia	/	spastic paralysis	Recovery period	Both	Y	Y	Y	Y	2	144	Y	Acup+RT	Body acupuncture	RT	/	/	/	4w	MAS	1	FMA	1	MBI	3	Effective Rate of Treatment	6	/	/	/	/	/	/	/	/	/	/	/	/	/	/
解痉纠偏针法结合新Bobath术治疗中风偏瘫痉挛临床观察	277	Y	N	China	Shanxi Journal of Traditional Chinese Medicine	common journal	2019	Upper and Lower limb	Hemiplegia	/	spastic paralysis	Recovery period	Both	Y	Y	/	/	3	180	Y	Acup+RT	Body acupuncture	RT	CM	/	/	6w	MAS	1	FMA	1	BI	3	Laboratory examination	5	/	/	/	/	/	/	/	/	/	/	/	/	/	/
拮抗肌运动点电针治疗脑卒中后肢体偏瘫痉挛的研究	278	N	N	China	Pharmacy Weekly	common journal	2022	Upper and Lower limb	Hemiplegia	/	/	not reported	/	/	/	/	/	2	60	N	Acup	EA	Acup	/	/	/	2w	NIHSS	1	FMA	1	MAS	1	Effective Rate of Treatment	6	/	/	/	/	/	/	/	/	/	/	/	/	/	/
拮抗肌易化针刺结合主动肌A型肉毒毒素注射对脑梗死恢复期上肢痉挛患者临床疗效研究	279	N	N	China	Clinical Journal of Chinese Medicine	common journal	2021	Upper limb	Upper limb	/	spastic paralysis	Recovery period	ischemic stroke	/	Y	/	Y	3	72	Y	Acup+RT+CM	Body acupuncture	Acup+RT	RT	/	/	2w	FMA	1	MAS	1	MBI	3	sEMG examination	5	/	/	/	/	/	/	/	/	/	/	/	/	/	/
拮抗肌群透刺法治疗中风后痉挛性偏瘫的效果分析	280	N	N	China	China Health Care & Nutrition	common journal	2015	Upper and Lower limb	Hemiplegia	/	spastic paralysis	not reported	/	/	Y	Y	/	2	68	N	Acup	Body acupuncture	Acup	/	/	/	4w	MAS	1	ADL	3	FMA	1	/	/	/	/	/	/	/	/	/	/	/	/	/	/	/	/
焦氏头针结合康复训练治疗中风后偏瘫的临床观察	281	N	N	China	Shanxi Medical Journal	common journal	2022	Upper and Lower limb	Hemiplegia	/	/	Recovery period	ischemic stroke	/	Y	/	/	2	60	Y	M-acup	Body acupuncture+Scalp acupuncture	Acup	/	/	/	4w	Neurological deficit scores-uncertain	1	FMA	1	BI	3	Effective Rate of Treatment	6	/	/	/	/	/	/	/	/	/	/	/	/	/	/
减重训练联合电针干预对脑卒中偏瘫患者下肢功能恢复的影响	282	Y	N	China	Chinese Journal of Physical Medicine and Rehabilitation	Chinese Science Citation Database journal	2018	Lower limb	Lower limb	/	/	not reported	/	/	/	/	/	2	70	N	Acup+RT	EA	RT	/	/	/	12w	FMA	1	TGA	1	walking gait examination	5	Patient expectations and satisfaction	9	/	/	/	/	/	/	/	/	/	/	/	/	/	/
肩三针结合Bobath疗法治疗脑卒中后肩手综合征疗效观察	283	N	N	China	Zhejiang Journal of Integrated Traditional Chinese and Western Medicine	common journal	2017	shoulder	Upper limb	/	/	Recovery period	/	/	Y	/	Y	2	60	Y	Acup+RT	Body acupuncture	RT	/	/	/	8w	VAS	1	FMA-U	1	Effective Rate of Treatment	6	/	/	/	/	/	/	/	/	/	/	/	/	/	/	/	/
加兰他敏穴位注射治疗脑梗死偏瘫的疗效观察	284	N	N	China	Contemporary Medicine	common journal	2019	Upper and Lower limb	Hemiplegia	/	/	not reported	ischemic stroke	/	Y	/	Y	2	86	Y	Acup+RT	Acupoint injection	RT	/	/	/	2w	Effective Rate of Treatment	6	/	/	/	/	/	/	/	/	/	/	/	/	/	/	/	/	/	/	/	/
急性脑卒中应用针刺配合康复训练的康复效果分析	285	N	N	China	Guide of China Medicine	common journal	2017	Upper and Lower limb	Hemiplegia	/	/	not reported	/	/	/	/	Y	2	96	N	M-acup+RT	Scalp acupuncture+EA	RT	/	/	/	Not reported	MBI	3	FMA	1	Effective Rate of Treatment	6	/	/	/	/	/	/	/	/	/	/	/	/	/	/	/	/
眼针对缺血性中风急性期神经功能的随机平行对照研究	286	Y	N	China	Liaoning Journal of Traditional Chinese Medicine	Science and Technology/Peking University Core Journal	2023	Upper and Lower limb	Hemiplegia	/	/	Acute period	ischemic stroke	Y	Y	Y	Y	2	120	Y	Acup	Eyes acupuncture	Blank	/	/	/	2w	FMA	1	NIHSS	1	MBI	3	HAMD	2	/	/	/	/	/	/	/	/	/	/	/	/	/	/
醒脑开窍针联合动作观察疗法对脑卒中偏瘫上肢疗效观察	287	N	N	China	Zhejiang Journal of Integrated Traditional Chinese and Western Medicine	common journal	2022	Upper limb	Upper limb	/	/	not reported	/	/	Y	Y	Y	2	80	Y	Acup+RT	Body acupuncture	RT	/	/	/	6w	FMA-U	1	WMFT	1	NIHSS	1	MBI	3	/	/	/	/	/	/	/	/	/	/	/	/	/	/
温针灸治疗脑卒中痉挛性偏瘫90例疗效观察	288	N	N	China	Medical Information	common journal	2016	Upper and Lower limb	Hemiplegia	/	spastic paralysis	not reported	/	/	/	/	/	2	90	N	Acup	Warm acupuncture	Acup	/	/	/	35d	Effective Rate of Treatment	6	/	/	/	/	/	/	/	/	/	/	/	/	/	/	/	/	/	/	/	/
早期介入针刺结合现代康复护理用于脑出血术后临床疗效观察	289	N	N	China	Journal of Liaoning University of Traditional Chinese Medicine	Science and Technology/Peking University Core Journal	2019	Upper and Lower limb	Hemiplegia	/	/	not reported	hemorrhagic stroke	Y	/	/	Y	2	60	Y	Acup+RT	Body acupuncture	Acup+RT	/	/	/	3m	Brunnstrom Stage evaluation	1	BI	3	/	/	/	/	/	/	/	/	/	/	/	/	/	/	/	/	/	/
针刺华佗夹脊穴对脑卒中后肢体功能障碍的改善作用观察	290	Y	N	China	Journal of Guangzhou University of Traditional Chinese Medicine	common journal	2019	Upper and Lower limb	Hemiplegia	/	/	not reported	ischemic stroke	Y	Y	Y	Y	2	64	N	Acup+RT	Body acupuncture	Acup+RT	/	/	/	8w	MAS	1	FMA	1	ADL	3	Effective Rate of Treatment	6	Safety and adverse effects	7	/	/	/	/	/	/	/	/	/	/	/	/
穴位注射配合康复治疗中风后肌痉挛临床研究	291	Y	N	China	Asia-Pacific Traditional Medicine	common journal	2019	Upper and Lower limb	Hemiplegia	/	spastic paralysis	Recovery period	Both	/	/	/	/	2	62	N	M-acup	Body acupuncture+Acupoint injection	Acup+RT	/	/	/	44d	Effective Rate of Treatment	6	ADL	3	MAS	1	FMA	1	sEMG examination	5	/	/	/	/	/	/	/	/	/	/	/	/
早期针灸疗法对急性脑梗死后偏瘫患者运动功能及神经功能的影响	292	N	N	China	Journal of Huaihai Medicine	common journal	2019	Upper and Lower limb	Hemiplegia	/	/	Acute to recovery period	ischemic stroke	/	Y	/	Y	2	106	Y	Acup+CM	Body acupuncture	CM	/	/	/	8d	NIHSS	1	FMA	1	GQOLI-74	3	/	/	/	/	/	/	/	/	/	/	/	/	/	/	/	/
穴位贴敷联合现代康复治疗对脑卒中恢复期肌张力增高的疗效观察	293	N	N	China	Chinese Journal of Modern Drug Application	common journal	2017	Upper and Lower limb	Hemiplegia	/	spastic paralysis	Recovery period	Both	/	Y	/	Y	2	40	N	Acup+RT	Acupoint application	RT	/	/	/	4w	FMA	1	Effective Rate of Treatment	6	/	/	/	/	/	/	/	/	/	/	/	/	/	/	/	/	/	/
针刺“下极泉”穴对偏瘫后上肢功能的疗效观察	294	N	N	China	Clinical Journal of Chinese Medicine	common journal	2017	Upper limb	Upper limb	/	/	Recovery period	Both	/	/	Y	Y	2	142	Y	Acup	EA	Acup	/	/	/	10d	Effective Rate of Treatment	6	/	/	/	/	/	/	/	/	/	/	/	/	/	/	/	/	/	/	/	/
穴位贴敷治疗气虚血瘀型中风恢复期上肢乏力的效果观察	295	N	N	China	Practical Clinical Journal of Integrated Traditional Chinese and Western Medicine	common journal	2019	Upper limb	Upper limb	/	flaccid paralysis	Recovery period	ischemic stroke	/	/	Y	Y	2	82	Y	Acup+RT	Acupoint application	RT	/	/	/	1m	MAS	1	FMA	1	FCA	3	/	/	/	/	/	/	/	/	/	/	/	/	/	/	/	/
醒脑开窍针刺法配合康复训练治疗脑梗死疗效观察	296	Y	N	China	Shanxi Journal of Traditional Chinese Medicine	common journal	2019	Upper and Lower limb	Hemiplegia	Y	/	Acute to recovery period	ischemic stroke	/	Y	/	Y	2	70	Y	Acup+RT	Body acupuncture	Acup+RT	/	/	/	30d	FMA	1	BI	3	Effective Rate of Treatment	6	/	/	/	/	/	/	/	/	/	/	/	/	/	/	/	/
穴位肌电生物反馈改善脑卒中后偏瘫患者步行功能的临床研究	297	Y	N	China	Chinese Journal of Rehabilitation Medicine	Chinese Science Citation Database journal	2019	Upper and Lower limb	Hemiplegia	Y	/	Recovery period	Both	Y	Y	Y	Y	2	80	Y	Acup	TAES	RT	/	/	/	8w	ROM	5	FMA-L	1	sEMG examination	5	HAMA	2	HAMD	2	MBI	3	/	/	/	/	/	/	/	/	/	/
针刺结合康复训练法治疗中风偏瘫的效果分析	298	N	N	China	Contemporary Medicine Forum	common journal	2018	Upper and Lower limb	Hemiplegia	/	/	not reported	/	/	/	/	/	2	82	Y	M-acup+RT	Body acupuncture+Scalp acupuncture	RT	/	/	/	5w	BI	3	/	/	/	/	/	/	/	/	/	/	/	/	/	/	/	/	/	/	/	/
温针灸对恢复期脑梗死患者脑血流灌注情况及血清ICAM-1、IGF-1的影响	299	Y	N	China	Shanghai Journal of Acupuncture and Moxibustion	Chinese Science Citation Database journal	2019	Upper and Lower limb	Hemiplegia	/	/	Recovery period	ischemic stroke	/	Y	/	Y	2	80	Y	Acup+RT	Warm acupuncture	RT	/	/	/	8w	NIHSS	1	FMA	1	Imaging examination	5	/	/	/	/	/	/	/	/	/	/	/	/	/	/	/	/
穴位注射配合针刺治疗中风后足内翻临床疗效研究	300	N	N	China	Western Journal of Traditional Chinese Medicine	Science and Technology/Peking University Core Journal	2018	Foot/ankle	Lower limb	/	/	Recovery to sequelae period	/	/	/	Y	/	2	86	N	M-acup	Body acupuncture+Acupoint injection	Acup	/	/	/	20d	Effective Rate of Treatment	6	FMA	1	dorsal flexion, plantar flexion, valgus, and varus degree	5	/	/	/	/	/	/	/	/	/	/	/	/	/	/	/	/
早期针灸康复治疗急性脑梗死后偏瘫临床效果研究	301	N	N	China	Electronic Journal of Modern Medicine and Health Research	common journal	2018	Upper and Lower limb	Hemiplegia	/	/	not reported	ischemic stroke	/	/	/	/	2	72	Y	Acup+RT	Body acupuncture	RT	/	/	/	Not reported	NIHSS	1	BI	3	Effective Rate of Treatment	6	/	/	/	/	/	/	/	/	/	/	/	/	/	/	/	/
早期针灸联合康复治疗对急性缺血中风患者肢体功能的临床疗效观察	302	N	N	China	Bao Jian Wen Hui	common journal	2018	Upper and Lower limb	Hemiplegia	/	/	not reported	ischemic stroke	/	/	/	/	2	152	N	Acup+RT	Body acupuncture	RT	/	/	/	30d	BI	3	NIHSS	1	/	/	/	/	/	/	/	/	/	/	/	/	/	/	/	/	/	/
研究早期针灸康复治疗急性脑梗死后偏瘫临床效果	303	N	N	China	Electronic Journal of General Stomatology	common journal	2018	Upper and Lower limb	Hemiplegia	/	/	not reported	ischemic stroke	/	/	/	/	2	96	Y	Acup	Body acupuncture	Blank	/	/	/	24d	Effective Rate of Treatment	6	/	/	/	/	/	/	/	/	/	/	/	/	/	/	/	/	/	/	/	/
早期针灸联合现代康复在急性缺血性中风弛缓期瘫痪治疗中的临床疗效研究	304	N	N	China	World Latest Medicine Information	common journal	2018	Upper and Lower limb	Hemiplegia	/	flaccid paralysis	not reported	ischemic stroke	/	/	/	/	3	128	N	Acup+RT	Body acupuncture	Acup	RT	/	/	Not reported	motor function-uncertain	1	/	/	/	/	/	/	/	/	/	/	/	/	/	/	/	/	/	/	/	/
温针在脑卒中后偏瘫患者的疗效观察	305	N	N	China	Cardiovascular Disease Journal of Integrated Traditional Chinese and Western Medicine(Electronic)	common journal	2018	Upper and Lower limb	Hemiplegia	/	/	Recovery period	/	/	/	/	/	2	60	N	Acup+RT	Warm acupuncture	Acup+RT	/	/	/	4w	FMA	1	BI	3	/	/	/	/	/	/	/	/	/	/	/	/	/	/	/	/	/	/
针刺结合康复治疗脑卒中后肩手综合征的临床评价	306	N	N	China	Health Essentials	common journal	2017	shoulder	Upper limb	/	/	not reported	/	/	/	/	/	2	168	N	Acup+RT	EA	RT	/	/	/	4w	Effective Rate of Treatment	6	/	/	/	/	/	/	/	/	/	/	/	/	/	/	/	/	/	/	/	/
温针灸对脑卒中痉挛性偏瘫患者生活自理能力的影响	307	N	N	China	China Health Care & Nutrition	common journal	2017	Upper and Lower limb	Hemiplegia	/	spastic paralysis	Recovery to sequelae period	/	/	/	/	/	2	94	N	Acup	Warm acupuncture	Acup	/	/	/	1m	BI	3	Effective Rate of Treatment	6	dorsal flexion, plantar flexion, valgus, and varus degree	5	/	/	/	/	/	/	/	/	/	/	/	/	/	/	/	/
远红外胶贴联合电针治疗脑梗死后肢体瘫痪的疗效观察	308	Y	N	China	Cardiovascular Disease Journal of Integrated Traditional Chinese and Western Medicine(Electronic)	common journal	2017	Upper and Lower limb	Hemiplegia	/	/	not reported	ischemic stroke	/	Y	/	Y	2	100	N	M-acup	EA+Acupoint application	Acup	/	/	/	36d	NIHSS	1	Pain score-uncertain	1	dorsal flexion, plantar flexion, valgus, and varus degree	5	Safety and adverse effects	7	/	/	/	/	/	/	/	/	/	/	/	/	/	/
针刺法与综合康复锻炼治疗中风后痉挛性偏瘫效果对比	309	N	N	China	Cardiovascular Disease Journal of Integrated Traditional Chinese and Western Medicine(Electronic)	common journal	2017	Upper and Lower limb	Hemiplegia	/	spastic paralysis	Acute to recovery period	/	/	/	/	/	3	90	Y	Acup+RT	Body acupuncture	Acup	RT	/	/	4w	ADL	3	Effective Rate of Treatment	6	/	/	/	/	/	/	/	/	/	/	/	/	/	/	/	/	/	/
醒脑开窍法针刺法治疗脑梗死偏瘫疗效研究	310	N	N	China	Cardiovascular Disease Journal of Integrated Traditional Chinese and Western Medicine(Electronic)	common journal	2017	Upper and Lower limb	Hemiplegia	/	/	not reported	ischemic stroke	/	/	/	/	2	60	Y	Acup	Body acupuncture	Blank	/	/	/	Not reported	BI	3	Neurological deficit scores-uncertain	1	Effective Rate of Treatment	6	/	/	/	/	/	/	/	/	/	/	/	/	/	/	/	/
早期针灸康复治疗急性脑梗死后偏瘫的效果	311	N	N	China	China Health Care & Nutrition	common journal	2017	Upper and Lower limb	Hemiplegia	/	/	not reported	ischemic stroke	/	/	/	/	2	66	Y	Acup	Body acupuncture	Blank	/	/	/	24d	Effective Rate of Treatment	6	/	/	/	/	/	/	/	/	/	/	/	/	/	/	/	/	/	/	/	/
早期针灸康复治疗小脑出血术后共济失调的疗效研究	312	N	N	China	China Medical Device Information	common journal	2017	Upper and Lower limb	Hemiplegia	Y	/	not reported	hemorrhagic stroke	/	/	/	/	2	106	Y	Acup	Scalp acupuncture	Blank	/	/	/	Not reported	ICARS Surgical Recovery Scale	1	Effective Rate of Treatment	6	/	/	/	/	/	/	/	/	/	/	/	/	/	/	/	/	/	/
早期针灸加康复治疗急性缺血中风患者肢体功能的临床效果分析	313	N	N	China	China Health Care & Nutrition	common journal	2017	Upper and Lower limb	Hemiplegia	/	/	not reported	ischemic stroke	/	/	/	/	2	60	Y	M-acup+RT	Body acupuncture+Scalp acupuncture	RT	/	/	/	20d	NIHSS	1	BI	3	/	/	/	/	/	/	/	/	/	/	/	/	/	/	/	/	/	/
醒脑开窍针法联合临床常规疗法治疗中风偏瘫的效果分析	314	N	N	China	Diet Health	common journal	2017	Upper and Lower limb	Hemiplegia	/	/	not reported	/	/	/	/	/	2	128	Y	Acup	Body acupuncture	Blank	/	/	/	4w	ADL	3	NIHSS	1	Effective Rate of Treatment	6	/	/	/	/	/	/	/	/	/	/	/	/	/	/	/	/
早期针灸康复治疗小脑出血术后共济失调的效果观察	315	N	N	China	Electronic Journal of Modern Medicine and Health Research	common journal	2017	Upper and Lower limb	Hemiplegia	Y	/	not reported	hemorrhagic stroke	/	/	/	/	2	68	Y	Acup	Scalp acupuncture	Blank	/	/	/	Not reported	ICARS	1	Imaging examination	5	/	/	/	/	/	/	/	/	/	/	/	/	/	/	/	/	/	/
早期针灸联合康复锻炼在中风偏瘫患者中的应用效果研究	316	N	N	China	Health Guide	common journal	2017	Upper and Lower limb	Hemiplegia	/	/	not reported	Both	/	/	/	Y	2	60	Y	Acup+RT	Body acupuncture	RT	/	/	/	36d	Effective Rate of Treatment	6	Safety and adverse effects	7	/	/	/	/	/	/	/	/	/	/	/	/	/	/	/	/	/	/
穴位埋线对脑卒中后运动功能障碍及生活质量的影响	317	Y	N	China	World Latest Medicine Information	common journal	2017	Upper and Lower limb	Hemiplegia	/	/	Recovery period	Both	/	/	/	/	2	60	Y	Acup+RT	Catgut embedding therapy	RT	/	/	/	Not reported	electrophysiological examination	5	FMA	1	MBI	3	/	/	/	/	/	/	/	/	/	/	/	/	/	/	/	/
早期针灸康复治疗急性脑梗死后偏瘫临床效果分析与探讨	318	N	N	China	Healthy women	common journal	2023	Upper and Lower limb	Hemiplegia	/	/	not reported	ischemic stroke	/	Y	/	Y	2	114	Y	M-acup+RT	Body acupuncture+Scalp acupuncture	RT	/	/	/	Not reported	Laboratory examination	5	FMA	1	ADL	3	SF-36	3	Effective Rate of Treatment	6	NIHSS	1	/	/	/	/	/	/	/	/	/	/
早期针灸治疗对急性脑梗死后偏瘫康复作用临床价值分析	319	N	N	China	Special Health	common journal	2023	Upper and Lower limb	Hemiplegia	/	spastic paralysis	Acute to recovery period	ischemic stroke	/	/	/	/	2	650	Y	Acup+RT	Body acupuncture	RT	/	/	/	Not reported	Effective Rate of Treatment	6	Neurological deficit scores-uncertain	1	activity of daily living -uncertain	3	Quality of life -uncertain	3	Overall complication rate	10	/	/	/	/	/	/	/	/	/	/	/	/
针刺结合功能性电刺激治疗脑卒中后膝过伸临床疗效观察	320	Y	N	China	Chinese Archives of Traditional Chinese Medicine	Science and Technology/Peking University Core Journal	2024	knee	Lower limb	/	/	Recovery period	Both	/	/	/	/	2	99	N	M-acup	Body acupuncture+TAES	RT	/	/	/	6w	FAC	1	FMA	1	BBS	1	Effective Rate of Treatment	6	walking gait examination	5	muscle strength examination	5	Laboratory examination	5	/	/	/	/	/	/	/	/
俞募配穴针刺联合核心康复训练对脑卒中患者平衡功能的影响研究	321	Y	N	China	Clinical Education of General Practice	common journal	2024	Upper and Lower limb	Hemiplegia	Y	/	Recovery period	Both	/	Y	/	/	2	74	Y	Acup+RT	Body acupuncture	Acup+RT	/	/	/	4w	BBS	1	Sheikh Tso Control Measurement Scale	1	ultrasound examination	5	/	/	/	/	/	/	/	/	/	/	/	/	/	/	/	/
针刺肌肉起止点配合通络解痉汤治疗脑卒中后痉挛性偏瘫临床观察	322	N	N	China	Journal of Practical Traditional Chinese Medicine	common journal	2024	Upper and Lower limb	Hemiplegia	/	spastic paralysis	Recovery period	Both	Y	Y	Y	Y	2	72	N	Acup+CH	Body acupuncture	Acup+CH	/	/	/	4w	TCM Syndrome Scores	4	ADL	3	MAS	1	CSI	1	NIHSS	1	Laboratory examination	5	/	/	/	/	/	/	/	/	/	/
穴位埋线联合磁刺激治疗脑卒中后上肢运动功能障碍临床研究	323	Y	N	China	Guangming Journal of Chinese Medicine	common journal	2024	Upper limb	Upper limb	/	Both	Recovery period	Both	Y	Y	/	Y	4	120	N	Acup+RT	Catgut embedding therapy	Acup+RT	RT	RT	/	4w	FMA-U	1	MBI	3	electrophysiological examination	5	/	/	/	/	/	/	/	/	/	/	/	/	/	/	/	/
益气活血针法治疗气虚血瘀型缺血性脑卒中偏瘫患者的临床疗效观察	324	N	N	China	Chinese Journal of Modern Drug Application	common journal	2022	Upper and Lower limb	Hemiplegia	/	/	Sequelae period	ischemic stroke	/	/	Y	Y	2	80	Y	Acup	Body acupuncture	Blank	/	/	/	6m	NIHSS	1	BI	3	BBS	1	Effective Rate of Treatment	6	/	/	/	/	/	/	/	/	/	/	/	/	/	/
醒脑开窍针法联合运动再学习疗法对脑卒中后偏瘫患者下肢运动功能的影响	325	N	N	China	Ningxia Medical Journal	common journal	2022	Lower limb	Lower limb	/	/	Recovery period	/	/	Y	/	Y	2	60	Y	Acup+RT	Body acupuncture	RT	/	/	/	6w	FMA	1	BI	3	/	/	/	/	/	/	/	/	/	/	/	/	/	/	/	/	/	/
眼针疗法结合大接经法治疗中风后下肢痉挛临床疗效评价	326	Y	N	China	Journal of Liaoning University of Traditional Chinese Medicine	Science and Technology/Peking University Core Journal	2022	Lower limb	Lower limb	/	spastic paralysis	Recovery period	Both	Y	Y	Y	Y	2	60	Y	M-acup+RT	Body acupuncture+Eyes acupuncture	RT	/	/	/	4w	MAS	1	Brunnstrom Stage evaluation	1	FMA	1	MBI	3	Effective Rate of Treatment	6	/	/	/	/	/	/	/	/	/	/	/	/
温针经筋刺法联合手法治疗卒中后偏瘫的临床疗效及对患者表面肌电图、肢体功能和脑动脉血流动力学的影响	327	Y	N	China	Hebei Journal of Traditional Chinese Medicine	Science and Technology/Peking University Core Journal	2022	Upper and Lower limb	Hemiplegia	/	/	not reported	Both	Y	/	/	/	2	80	Y	Acup+RT	Body acupuncture	Acup+RT	/	/	/	4w	TCM Syndrome Scores	4	FMA	1	muscle strength examination	5	sEMG examination	5	ultrasound examination	5	Effective Rate of Treatment	6	Safety and adverse effects	7	/	/	/	/	/	/	/	/
针刺结合Brunnstrom分期对中风后上肢运动功能、脑动脉血流速度及脑功能重塑的影响	328	N	N	China	Journal of Acupuncture and Tuina Science	Chinese Science Citation Database journal	2022	Upper limb	Upper limb	/	/	not reported	/	Y	Y	Y	Y	2	77	Y	Acup+RT	Body acupuncture	RT	/	/	/	6w	TCM Syndrome Scores	4	FMA	1	ultrasound examination	5	MESSS	1	NIHSS	1	Effective Rate of Treatment	6	/	/	/	/	/	/	/	/	/	/
温阳化瘀汤联合醒脑开窍针刺疗法对脑梗死恢复期患者神经功能的影响	329	N	N	China	Reflexology and Rehabilitation Medicine	common journal	2021	Upper and Lower limb	Hemiplegia	/	/	Acute period	ischemic stroke	/	Y	Y	/	2	176	Y	Acup+CH	Body acupuncture	CH	/	/	/	4w	Laboratory examination	5	CSS-1	1	FMA	1	QOL/QOL-BREF	3	Effective Rate of Treatment	6	/	/	/	/	/	/	/	/	/	/	/	/
运动针法和醒脑开窍针法对卒中患者早期康复训练效果的影响	330	N	N	China	Chronic Pathematology Journal	common journal	2022	Upper and Lower limb	Hemiplegia	/	Both	Acute to recovery period	Both	/	Y	/	/	2	102	N	Acup+RT	Body acupuncture	Acup+RT	/	/	/	2m	Effective Rate of Treatment	6	BI	3	FMA-U	1	Safety and adverse effects	7	/	/	/	/	/	/	/	/	/	/	/	/	/	/
针刺对脑梗死后运动功能与各部位皮质脊髓束的影响	331	Y	N	China	China Journal of Traditional Chinese Medicine and Pharmacy	Chinese Science Citation Database journal	2021	Upper and Lower limb	Hemiplegia	/	/	Recovery period	ischemic stroke	Both	Y	/	Y	2	46	Y	Acup	Body acupuncture	Blank	/	/	/	28d	FMA	1	Imaging examination	5	/	/	/	/	/	/	/	/	/	/	/	/	/	/	/	/	/	/
五线七针运动疗法治疗脑梗死后下肢功能障碍临床疗效研究	332	Y	N	China	Journal of Hebei Traditional Chinese Medicine and Pharmacology	Science and Technology/Peking University Core Journal	2022	Lower limb	Lower limb	/	spastic paralysis	Acute to recovery period	ischemic stroke	Y	Y	Y	Y	2	50	Y	M-acup	Body acupuncture+Scalp acupuncture	M-acup	/	/	/	28d	FMA-L	1	MBI	3	BBS	1	/	/	/	/	/	/	/	/	/	/	/	/	/	/	/	/
早期针灸康复治疗急性脑梗死后偏瘫的临床效果分析	333	N	N	China	ZHONGHUA YANGSHENG BAOJIAN	common journal	2022	Upper and Lower limb	Hemiplegia	/	Both	Acute period	ischemic stroke	/	/	/	/	2	58	Y	M-acup	Body acupuncture+Scalp acupuncture	Blank	/	/	/	20d	Effective Rate of Treatment	6	ADL	3	NIHSS	1	SAS	2	SDS	2	/	/	/	/	/	/	/	/	/	/	/	/
益气活血通络方联合开窍通络针刺法对缺血性脑卒中恢复期患者运动能力的影响	334	Y	N	China	Shaanxi Journal of Traditional Chinese Medicine	Science and Technology/Peking University Core Journal	2022	Upper and Lower limb	Hemiplegia	/	/	Recovery period	ischemic stroke	/	Y	Y	Y	2	158	Y	Acup+RT+CH	Body acupuncture	CH+RT	/	/	/	4w	ultrasound examination	5	Laboratory examination	5	electrophysiological examination	5	Effective Rate of Treatment	6	SAS	2	NIHSS	1	BI	3	BBS	1	TCM Syndrome Scores	4	/	/	/	/
针刺结合康复疗法对脑卒中后偏瘫患者神经、运动功能和生活质量的影响	335	N	N	China	China Medical Herald	Science and Technology/Peking University Core Journal	2022	Upper and Lower limb	Hemiplegia	/	/	Acute to recovery period	ischemic stroke	/	Y	Y	/	2	90	N	Acup+RT	Body acupuncture	RT	/	/	/	30d	CSS2	1	FMA	1	ADL	3	finger function-uncertain	1	TGA	1	/	/	/	/	/	/	/	/	/	/	/	/
循经灸联合温和灸对缺血性脑卒中患者康复的影响	336	Y	N	China	Journal of Nanjing University of Traditional Chinese Medicine	Chinese Science Citation Database journal	2022	Upper and Lower limb	Hemiplegia	/	flaccid paralysis	Acute period	ischemic stroke	/	Y	Y	Y	2	92	Y	Acup+RT	Moxibustion	RT	/	/	/	28d	NIHSS	1	BI	3	FMA	1	Laboratory examination	5	/	/	/	/	/	/	/	/	/	/	/	/	/	/
应用“补荥通俞”针刺法对脑出血急性期偏瘫患者细胞因子TNF-α、IL-6及神经功能恢复影响的研究	337	Y	N	China	Journal of Clinical Acupuncture and Moxibustion	Science and Technology/Peking University Core Journal	2021	Upper and Lower limb	Hemiplegia	/	flaccid paralysis	Acute period	hemorrhagic stroke	/	Y	Y	Y	2	98	N	Acup+CM	Body acupuncture	CM	/	/	/	28d	NIHSS	1	BI	3	Laboratory examination	5	/	/	/	/	/	/	/	/	/	/	/	/	/	/	/	/
眼针结合康复运动治疗气虚血瘀型中风偏瘫恢复期临床观察	338	N	N	China	Clinical Journal of Traditional Chinese Medicine	common journal	2018	Upper and Lower limb	Hemiplegia	/	/	Recovery period	ischemic stroke	/	Y	Y	Y	2	72	Y	M-acup+RT	Body acupuncture+Eyes acupuncture	Acup+RT	/	/	/	3w	Effective Rate of Treatment	6	/	/	/	/	/	/	/	/	/	/	/	/	/	/	/	/	/	/	/	/
温针灸对中风后下肢痉挛性瘫痪患者的疗效分析	339	N	N	China	Journal of Navy Medicine	Science and Technology/Peking University Core Journal	2018	Lower limb	Lower limb	/	spastic paralysis	not reported	ischemic stroke	/	Y	/	Y	2	60	N	M-acup	Body acupuncture+Scalp acupuncture	Acup	/	/	/	2w	MAS	1	CSI	1	MBI	3	FMA	1	TGA	1	/	/	/	/	/	/	/	/	/	/	/	/
眼针体针结合治疗中风后肢体偏瘫30例临床观察	340	N	N	China	Hunan Journal of Traditional Chinese Medicine	common journal	2018	Upper and Lower limb	Hemiplegia	/	/	Recovery period	ischemic stroke	/	Y	Y	Y	2	60	N	M-acup	Body acupuncture+Eyes acupuncture	Acup	/	/	/	28d	FMA	1	BI	3	TCM Syndrome Scores	4	Effective Rate of Treatment	6	/	/	/	/	/	/	/	/	/	/	/	/	/	/
针刺拮抗肌联合温针灸肌筋膜触发点治疗卒中后上肢痉挛临床观察	341	Y	N	China	Hebei Journal of Traditional Chinese Medicine	Science and Technology/Peking University Core Journal	2018	Upper limb	Upper limb	/	spastic paralysis	Acute to sequelae period	Both	/	Y	/	Y	2	72	Y	M-acup	Body acupuncture+Warm acupuncture	Acup	/	/	/	6w	MAS	1	FMA	1	BI	3	Effective Rate of Treatment	6	/	/	/	/	/	/	/	/	/	/	/	/	/	/
早期脑卒中偏瘫经针灸配合康复训练治疗的疗效观察	342	N	N	China	China Continuing Medical Education	common journal	2018	Upper and Lower limb	Hemiplegia	/	/	Acute to recovery period	Both	/	/	/	/	2	70	Y	Acup+RT	EA	RT	/	/	/	4w	FMA	1	BI	3	/	/	/	/	/	/	/	/	/	/	/	/	/	/	/	/	/	/
针刺结合Bobath疗法降低脑卒中后肌张力临床观察	343	N	N	China	Shanghai Journal of Acupuncture and Moxibustion	Chinese Science Citation Database journal	2015	Upper and Lower limb	Hemiplegia	/	spastic paralysis	Recovery period	/	Y	Y	/	Y	2	56	Y	Acup+RT	Body acupuncture	RT	/	/	/	8w	MAS	1	BI	3	Effective Rate of Treatment	6	/	/	/	/	/	/	/	/	/	/	/	/	/	/	/	/
阳经经筋排刺配合康复训练治疗中风后肩手综合征I期38例	344	N	N	China	Zhejiang Journal of Traditional Chinese Medicine	common journal	2017	shoulder	Upper limb	/	/	Acute to recovery period	/	/	/	/	/	2	76	N	Acup+RT	Body acupuncture	Acup+RT	/	/	/	Not reported	VAS	1	FMA	1	Effective Rate of Treatment	6	/	/	/	/	/	/	/	/	/	/	/	/	/	/	/	/
针刺对提高脑出血患者肢体功能和生活活动能力的疗效观察	345	N	N	China	Shaanxi Journal of Traditional Chinese Medicine	Science and Technology/Peking University Core Journal	2017	Upper and Lower limb	Hemiplegia	/	/	Acute period	hemorrhagic stroke	/	Y	/	Y	2	80	N	Acup	Body acupuncture	Acup	/	/	/	Not reported	FMA	1	ADL	3	Safety and adverse effects	7	/	/	/	/	/	/	/	/	/	/	/	/	/	/	/	/
针刺核心肌群改善脑卒中患者平衡功能的疗效研究	346	Y	N	China	Lishizhen Medicine and Materia Medica Research	Chinese Science Citation Database journal	2017	Upper and Lower limb	Hemiplegia	Y	/	Recovery period	ischemic stroke	Y	Y	/	Y	2	60	Y	Acup	Body acupuncture	Acup	/	/	/	Not reported	BBS	1	FMA-B	1	/	/	/	/	/	/	/	/	/	/	/	/	/	/	/	/	/	/
早期针灸加康复治疗急性缺血中风患者肢体功能的临床效果探析	347	N	N	China	Modern Diagnosis & Treatment	common journal	2017	Upper and Lower limb	Hemiplegia	/	/	not reported	ischemic stroke	/	/	/	Y	2	50	N	M-acup+RT	Body acupuncture+Scalp acupuncture	RT	/	/	/	52d	NIHSS	1	Brunnstrom Stage evaluation	1	/	/	/	/	/	/	/	/	/	/	/	/	/	/	/	/	/	/
益气养血通络针法治疗中风偏瘫的疗效分析	348	N	N	China	Chinese Journal of Traditional Medical Science and Technology	common journal	2017	Upper and Lower limb	Hemiplegia	/	flaccid paralysis	Recovery period	Both	/	Y	Y	Y	2	120	Y	Acup+RT	Body acupuncture	RT	/	/	/	39d	Effective Rate of Treatment	6	TCM Syndrome Scores	4	NIHSS	1	FMA	1	/	/	/	/	/	/	/	/	/	/	/	/	/	/
针刺结合康复训练治疗脑卒中后痉挛性偏瘫的临床研究	349	N	N	China	China Health Standard Management	common journal	2019	Upper and Lower limb	Hemiplegia	/	spastic paralysis	not reported	/	/	/	/	Y	2	60	N	Acup+RT	Body acupuncture	RT	/	/	/	4w	MAS	1	FMA	1	ADL	3	Effective Rate of Treatment	6	/	/	/	/	/	/	/	/	/	/	/	/	/	/
穴位贴敷药物治疗急性期脑梗死肢体偏瘫临床疗效观察	350	N	N	China	Shanxi Medical Journal	common journal	2022	Upper and Lower limb	Hemiplegia	/	/	Acute period	ischemic stroke	/	Y	/	/	2	120	Y	Acup+RT	Acupoint application	RT	/	/	/	14d	NIHSS	1	FMA	1	MBI	3	GQOL-74	3	/	/	/	/	/	/	/	/	/	/	/	/	/	/
穴位贴敷配合康复训练治疗脑中风后足内翻98例疗效观察	351	N	N	China	Chinese Journal of Traditional Medical Science and Technology	common journal	2015	Foot/ankle	Lower limb	/	spastic paralysis	Recovery period	/	/	/	/	/	2	98	Y	Acup+RT	Acupoint application	RT	/	/	/	4w	Effective Rate of Treatment	6	FMA	1	dorsal flexion, plantar flexion, valgus, and varus degree	5	Brunnstrom Stage evaluation	1	/	/	/	/	/	/	/	/	/	/	/	/	/	/
早期针灸加康复治疗急性缺血卒中患者肢体功能的临床研究	352	N	N	China	Shanxi Medical Journal	common journal	2018	Upper and Lower limb	Hemiplegia	/	/	Recovery to sequelae period	ischemic stroke	/	/	/	Y	2	72	Y	M-acup+RT	Body acupuncture+Scalp acupuncture	RT	/	/	/	26d	NIHSS	1	BI	3	Effective Rate of Treatment	6	/	/	/	/	/	/	/	/	/	/	/	/	/	/	/	/
眼针摩法治疗脑梗死后平衡障碍的临床观察	353	N	N	China	Chinese Journal of Traditional Medical Science and Technology	common journal	2020	Upper and Lower limb	Hemiplegia	Y	/	Acute to recovery period	ischemic stroke	Y	Y	Y	Y	2	80	Y	Acup	Eyes acupuncture	Acup	/	/	/	28d	Effective Rate of Treatment	6	BBS	1	FMA-B	1	ADL	3	/	/	/	/	/	/	/	/	/	/	/	/	/	/
温通针法治疗软瘫期气虚血瘀型急性脑梗死的临床观察	354	Y	N	China	Chinese Journal for Clinicians	Science and Technology/Peking University Core Journal	2015	Upper and Lower limb	Hemiplegia	/	flaccid paralysis	not reported	ischemic stroke	Both	Y	Y	Y	2	64	Y	Acup+RT	Body acupuncture	RT	/	/	/	Not reported	FMA	1	muscle strength examination	5	/	/	/	/	/	/	/	/	/	/	/	/	/	/	/	/	/	/
醒脑开窍结合平衡阴阳针法对脑卒中患者下肢肌肉痉挛影响的随机对照研究	355	N	N	China	Journal of Medicine & Health	common journal	2021	Lower limb	Lower limb	/	spastic paralysis	not reported	/	/	/	/	/	2	30	Y	Acup	Body acupuncture	Acup	/	/	/	2m	sEMG examination	5	/	/	/	/	/	/	/	/	/	/	/	/	/	/	/	/	/	/	/	/
穴位埋线治疗中风后足内翻的临床观察	356	N	N	China	Chinese Journal of Traditional Medical Science and Technology	common journal	2019	Foot/ankle	Lower limb	/	spastic paralysis	not reported	Both	/	Y	Y	Y	2	67	Y	M-acup+RT	Body acupuncture+Catgut embedding therapy	PM-acup+RT	/	/	/	4w	Effective Rate of Treatment	6	Neurological deficit scores-uncertain	1	FMA	1	/	/	/	/	/	/	/	/	/	/	/	/	/	/	/	/
针刺结合康复训练治疗中风后偏瘫的疗效观察	357	Y	N	China	Journal of Inner Mongolia Medical University	Science and Technology/Peking University Core Journal	2018	Upper and Lower limb	Hemiplegia	/	/	not reported	/	/	/	/	/	2	50	N	M-acup	Body acupuncture+Scalp acupuncture	RT	/	/	/	6m	Effective Rate of Treatment	6	FMA	1	BI	3	/	/	/	/	/	/	/	/	/	/	/	/	/	/	/	/
运动针法配合康复训练治疗脑卒中后上肢肌张力增高的临床效果	358	N	N	China	Journal of Medicine & Health	common journal	2022	Upper limb	Upper limb	/	spastic paralysis	Sequelae period	/	/	/	/	/	2	60	N	Acup+RT	Body acupuncture	RT	/	/	/	Not reported	FMA	1	MAS	1	Brunnstrom Stage evaluation	1	MBI	3	NIHSS	1	/	/	/	/	/	/	/	/	/	/	/	/
针刺法联合神经肌肉电刺激法治疗脑卒中后偏瘫的效果分析	359	N	N	China	Journal of Medicine & Health	common journal	2021	Upper and Lower limb	Hemiplegia	/	/	not reported	/	/	/	/	/	2	60	N	Acup+RT	Body acupuncture	RT	/	/	/	2m	Effective Rate of Treatment	6	FMA	1	muscle strength examination	5	MBI	3	CSS2	1	TUG	1	/	/	/	/	/	/	/	/	/	/
早期针灸康复治疗急性脑梗死后偏瘫的临床效果及提高生活能力分析	360	N	N	China	Journal of Medicine & Health	common journal	2022	Upper and Lower limb	Hemiplegia	/	/	Sequelae period	ischemic stroke	/	/	/	/	2	36	N	Acup	EA	RT	/	/	/	2w	motor function-uncertain	1	Language function score-uncertain	2	Overall complication rate	10	SF-36	3	/	/	/	/	/	/	/	/	/	/	/	/	/	/
早期针灸康复治疗急性脑梗死后偏瘫临床效果研究	361	N	N	China	Journal of Medicine & Health	common journal	2021	Upper and Lower limb	Hemiplegia	/	/	not reported	ischemic stroke	/	/	/	/	2	90	Y	Acup+RT	Body acupuncture	RT	/	/	/	Not reported	Effective Rate of Treatment	6	Neurological deficit scores-uncertain	1	activity of daily living -uncertain	3	/	/	/	/	/	/	/	/	/	/	/	/	/	/	/	/
温针灸联合神经肌肉关节促进法治疗脑卒中软瘫期肢体功能障碍的临床观察	362	N	N	China	Chinese Journal of Traditional Medical Science and Technology	common journal	2023	Upper and Lower limb	Hemiplegia	/	flaccid paralysis	Acute to recovery period	/	Y	Y	Y	Y	2	60	Y	Acup+RT	Warm acupuncture	Acup+RT	/	/	/	2w	sEMG examination	5	FMA	1	MBI	3	/	/	/	/	/	/	/	/	/	/	/	/	/	/	/	/
穴位揿针联合八段锦对缺血性脑卒中偏瘫患者的干预效果观察	363	Y	N	China	Chinese Journal of Traditional Medical Science and Technology	common journal	2023	Upper and Lower limb	Hemiplegia	/	spastic paralysis	Recovery period	ischemic stroke	Y	Y	/	/	2	72	Y	Acup+RT	Intradermal needle	RT	/	/	/	4w	Effective Rate of Treatment	6	FMA	1	NIHSS	1	MBI	3	BBS	1	PASS	1	/	/	/	/	/	/	/	/	/	/
醒脑开窍针刺法治疗脑中风的临床疗效观察	364	N	N	China	Guizhou Medical Journal	common journal	2023	Upper and Lower limb	Hemiplegia	/	/	Acute to recovery period	Both	Y	Y	/	/	2	80	Y	Acup+RT	Body acupuncture	RT	/	/	/	1m	FMA	1	BI	3	Effective Rate of Treatment	6	/	/	/	/	/	/	/	/	/	/	/	/	/	/	/	/
早期针灸联合康复护理用于脑卒中瘫痪肢体患者中的效果	365	N	N	China	Journal of Medicine & Health	common journal	2023	Upper and Lower limb	Hemiplegia	/	/	Acute period	/	/	/	/	/	2	100	N	Acup+RT	Body acupuncture	RT	/	/	/	Not reported	FMA	1	SF-36	3	NIHSS	1	/	/	/	/	/	/	/	/	/	/	/	/	/	/	/	/
眼针带针康复治疗中风后上肢功能障碍60例疗效观察	366	N	N	China	Journal of Medicine & Health	common journal	2022	Upper limb	Upper limb	/	Both	Recovery period	/	/	Y	Y	/	2	60	N	Acup	Eyes acupuncture	RT	/	/	/	14d	FMA-U	1	BI	3	/	/	/	/	/	/	/	/	/	/	/	/	/	/	/	/	/	/
针刺、康复训练联合生物反馈疗法治疗脑出血术后患者的疗效观察	367	N	N	China	Chinese Journal of Traditional Medical Science and Technology	common journal	2024	Upper and Lower limb	Hemiplegia	/	/	Acute to recovery period	hemorrhagic stroke	/	Y	Y	Y	2	60	Y	Acup+RT	Body acupuncture	RT+Other	/	/	/	36d	NIHSS	1	ADL	3	/	/	/	/	/	/	/	/	/	/	/	/	/	/	/	/	/	/
运动点温针灸治疗对脑卒中后小腿三头肌痉挛和步态影响的临床研究	368	Y	N	China	Chinese Journal of Rehabilitation Medicine	Chinese Science Citation Database journal	2018	Lower limb	Lower limb	/	spastic paralysis	Recovery period	Both	Y	Y	/	Y	2	60	N	Acup+RT	Warm acupuncture	RT	/	/	/	4w	MAS	1	CSI	1	walking gait examination	5	/	/	/	/	/	/	/	/	/	/	/	/	/	/	/	/
针刺结合康复训练治疗缺血性脑卒中后足内翻的临床疗效观察	369	N	N	China	Chinese Journal of Traditional Medical Science and Technology	common journal	2018	Foot/ankle	Lower limb	/	/	Recovery period	ischemic stroke	Y	Y	/	/	2	62	N	Acup+RT	Body acupuncture	RT	/	/	/	24d	FMA	1	HFAC	1	/	/	/	/	/	/	/	/	/	/	/	/	/	/	/	/	/	/
温针灸外关穴等穴位联合综合康复训练对脑卒中后肩手综合征患者症状改善及关节活动度的影响	370	Y	N	China	Shanxi Medical Journal	common journal	2021	Upper limb	Upper limb	/	/	Acute to recovery period	/	/	Y	/	/	2	102	N	Acup+RT	Warm acupuncture	RT	/	/	/	1m	Effective Rate of Treatment	6	VAS	1	FMA	1	Patient expectations and satisfaction	9	/	/	/	/	/	/	/	/	/	/	/	/	/	/
温针灸治疗脑卒中后肩手综合征Ⅰ期30例	371	N	N	China	Chinese Journal of Traditional Medical Science and Technology	common journal	2015	shoulder	Upper limb	/	/	Recovery period	/	/	Y	/	Y	2	60	Y	Acup	Warm acupuncture	Acup	/	/	/	20d	SHSS	1	Effective Rate of Treatment	6	/	/	/	/	/	/	/	/	/	/	/	/	/	/	/	/	/	/
小针刀松解肌筋膜触发点治疗脑卒中后痉挛性瘫痪35例临床观察	372	Y	N	China	Journal of Gansu University of Chinese Medicine	common journal	2019	Upper and Lower limb	Hemiplegia	/	spastic paralysis	Acute to recovery period	Both	/	Y	Y	Y	2	78	N	M-acup	Body acupuncture+Scalp acupuncture	Acup	/	/	/	30d	CSI	1	MAS	1	ADL	3	FMA	1	Effective Rate of Treatment	6	/	/	/	/	/	/	/	/	/	/	/	/
穴位敷贴、生物反馈联合治疗脑梗死偏瘫患者对其肢体功能康复效果观察	373	N	N	China	Health Essentials	common journal	2021	Upper and Lower limb	Hemiplegia	/	Both	Acute period	ischemic stroke	/	/	/	/	2	120	Y	Acup+RT+Other	Acupoint application	RT+Other	/	/	/	2w	FMA	1	NIHSS	1	ADL	3	/	/	/	/	/	/	/	/	/	/	/	/	/	/	/	/
穴位贴敷对脑梗塞恢复期患者肢体功能障碍的临床研究	374	N	N	China	Health Essentials	common journal	2020	Upper and Lower limb	Hemiplegia	/	/	Recovery period	/	/	Y	Y	/	2	70	Y	Acup	Acupoint application	RT	/	/	/	28d	CSS-1	1	mRS	1	muscle strength examination	5	Effective Rate of Treatment	6	/	/	/	/	/	/	/	/	/	/	/	/	/	/
眼针体针加脉冲电针仪结合治疗中风偏瘫来提高临床的疗效分析	375	N	N	China	Diabetes World	common journal	2020	Upper and Lower limb	Hemiplegia	/	/	Recovery period	/	/	/	/	/	2	80	N	Acup+RT	Eyes acupuncture	RT	/	/	/	Not reported	Effective Rate of Treatment	6	/	/	/	/	/	/	/	/	/	/	/	/	/	/	/	/	/	/	/	/
应用中医针灸结合康复治疗中风偏瘫对患者肢体协调能力的改善研究	376	N	N	China	Friends of Health	common journal	2021	Upper and Lower limb	Hemiplegia	/	/	Acute period	Both	/	/	/	/	2	100	Y	Acup+RT	Body acupuncture	RT	/	/	/	30d	Effective Rate of Treatment	6	BI	3	/	/	/	/	/	/	/	/	/	/	/	/	/	/	/	/	/	/
早期针灸康复治疗急性脑梗死后偏瘫的临床观察	377	N	N	China	Self-care	common journal	2021	Upper and Lower limb	Hemiplegia	/	Both	not reported	ischemic stroke	/	/	/	/	2	100	Y	Acup	Body acupuncture	Blank	/	/	/	24d	NIHSS	1	Effective Rate of Treatment	6	/	/	/	/	/	/	/	/	/	/	/	/	/	/	/	/	/	/
早期针灸康复治疗急性脑梗死后偏瘫的临床应用	378	N	N	China	Health Guide	common journal	2020	Upper and Lower limb	Hemiplegia	/	/	not reported	ischemic stroke	/	/	/	/	2	52	N	Acup+CM	Body acupuncture	CM	/	/	/	Not reported	activity of daily living -uncertain	3	Effective Rate of Treatment	6	/	/	/	/	/	/	/	/	/	/	/	/	/	/	/	/	/	/
早期针灸康复治疗急性脑梗死后偏瘫临床效果及对生活能力的影响	379	N	N	China	Diet Health	common journal	2021	Upper and Lower limb	Hemiplegia	/	/	not reported	ischemic stroke	/	/	/	Y	2	30	Y	Acup	Warm acupuncture	Blank	/	/	/	24d	NIHSS	1	ADL	3	/	/	/	/	/	/	/	/	/	/	/	/	/	/	/	/	/	/
早期针灸康复治疗小脑出血术后共济失调患者的临床疗效研究	380	N	N	China	Friends of Health	common journal	2021	Upper and Lower limb	Hemiplegia	Y	/	not reported	hemorrhagic stroke	/	Y	/	/	2	76	N	M-acup+RT	Body acupuncture+Skin needle	RT	/	/	/	6m	Effective Rate of Treatment	6	Imaging examination	5	ICARS	1	/	/	/	/	/	/	/	/	/	/	/	/	/	/	/	/
针刺“手十四针”治疗缺血性中风恢复期偏瘫手的临床疗效观察	381	Y	N	China	Journal of Liaoning University of Traditional Chinese Medicine	Science and Technology/Peking University Core Journal	2024	Upper limb	Upper limb	/	spastic paralysis	not reported	ischemic stroke	/	Y	Y	Y	2	60	Y	Acup+RT	Body acupuncture	Acup+RT	/	/	/	28d	MAS	1	Brunnstrom Stage evaluation	1	FMA	1	ROM	5	Effective Rate of Treatment	6	Safety and adverse effects	7	/	/	/	/	/	/	/	/	/	/
针刺拮抗肌相应穴位结合Bobath疗法治疗偏瘫痉挛状态的效果观察	382	N	N	China	For All Health	common journal	2016	Upper and Lower limb	Hemiplegia	/	spastic paralysis	Acute to recovery period	/	/	/	/	/	2	70	N	Acup+RT	Body acupuncture	RT	/	/	/	8w	Effective Rate of Treatment	6	/	/	/	/	/	/	/	/	/	/	/	/	/	/	/	/	/	/	/	/
醒脑开窍针联合通络活血颗粒治疗痰血瘀阻型急性脑梗死的疗效分析	383	N	N	China	China Foreign Medical Treatment	common journal	2023	Upper and Lower limb	Hemiplegia	/	/	Recovery to sequelae period	/	/	Y	Y	Y	3	120	Y	Acup+CH	Body acupuncture	CH	Blank	/	/	6w	Effective Rate of Treatment	6	TCM Syndrome Scores	4	Brunnstrom Stage evaluation	1	MBI	3	Safety and adverse effects	7	/	/	/	/	/	/	/	/	/	/	/	/
早期针灸加康复治疗对急性缺血性脑卒中患者肢体功能的影响研究	384	N	N	China	China Practical Medical	common journal	2020	Upper and Lower limb	Hemiplegia	/	spastic paralysis	Recovery to sequelae period	ischemic stroke	/	/	/	/	2	92	Y	M-acup+RT	Body acupuncture+Scalp acupuncture	RT	/	/	/	26d	NIHSS	1	SF-36	3	Effective Rate of Treatment	6	/	/	/	/	/	/	/	/	/	/	/	/	/	/	/	/
早期针灸加康复对急性缺血中风肢体功能恢复的临床效果观察	385	N	N	China	World Latest Medicine Information	common journal	2020	Upper and Lower limb	Hemiplegia	/	Both	not reported	ischemic stroke	/	/	/	/	2	200	Y	Acup+RT	Body acupuncture	RT	/	/	/	30d	Effective Rate of Treatment	6	motor function-uncertain	1	Overall complication rate	10	/	/	/	/	/	/	/	/	/	/	/	/	/	/	/	/
在脑卒中患者康复治疗中采用中医针灸促进认知功能与日常生活能力恢复的效果	386	N	N	China	Heilongjiang Journal of Traditional Chinese Medicine	common journal	2020	Upper and Lower limb	Hemiplegia	/	/	not reported	/	/	Y	Y	/	2	80	Y	Acup+RT	Body acupuncture	RT	/	/	/	3m	QOL/QOL-BREF	3	HAMD	2	FMA	1	/	/	/	/	/	/	/	/	/	/	/	/	/	/	/	/
在急性脑梗死后偏瘫患者临床治疗中加强早期针灸康复治疗对改善神经缺损状态的有效性	387	N	N	China	Heilongjiang Journal of Traditional Chinese Medicine	common journal	2020	Upper and Lower limb	Hemiplegia	/	/	not reported	ischemic stroke	/	/	/	Y	2	100	Y	Acup	Body acupuncture	Blank	/	/	/	Not reported	NIHSS	1	BI	3	Effective Rate of Treatment	6	/	/	/	/	/	/	/	/	/	/	/	/	/	/	/	/
银质针治疗中风恢复期肘关节痉挛临床疗效观察	388	N	N	China	Clinical Journal of Chinese Medicine	common journal	2020	Upper limb	Upper limb	/	spastic paralysis	Recovery period	/	/	Y	Y	/	2	60	Y	M-acup	Body acupuncture+Scalp acupuncture	Acup	/	/	/	3w	MAS	1	FMA	1	MBI	3	Effective Rate of Treatment	6	/	/	/	/	/	/	/	/	/	/	/	/	/	/
眼针治疗卒中的临床疗效及Keap1-Nrf2/ARE信号通路与细胞氧化应激反应相关性研究	389	Y	N	China	Shanghai Journal of Acupuncture and Moxibustion	Chinese Science Citation Database journal	2020	Upper and Lower limb	Hemiplegia	/	spastic paralysis	Recovery period	ischemic stroke	/	Y	Y	Y	2	80	Y	Acup+RT	Eyes acupuncture	RT	/	/	/	20d	Laboratory examination	5	MBI	3	CSI	1	MAS	1	FMA	1	Effective Rate of Treatment	6	/	/	/	/	/	/	/	/	/	/
穴位贴敷联合康复训练对脑梗死恢复期康复效果的观察	390	N	N	China	Zhejiang Journal of Traditional Chinese Medicine	common journal	2021	Upper and Lower limb	Hemiplegia	/	/	Recovery period	ischemic stroke	Y	/	/	Y	2	92	Y	Acup+RT	Acupoint application	RT	/	/	/	30d	FMA	1	BI	3	WHO-QOL/WHO-QOL-BREF	3	/	/	/	/	/	/	/	/	/	/	/	/	/	/	/	/
穴位电刺激联合闭链肌力训练在脑卒中恢复期患者中的应用观察	391	N	N	China	Chinese Journal of Convalescent Medicine	common journal	2021	Upper and Lower limb	Hemiplegia	/	/	Recovery period	Both	/	Y	/	/	2	98	N	Acup+RT	TAES	RT	/	/	/	4w	FMA	1	SS-QOL	3	NIHSS	1	Effective Rate of Treatment	6	/	/	/	/	/	/	/	/	/	/	/	/	/	/
小续命汤加减联合醒脑平衡法针刺治疗脑卒中恢复期临床研究	392	Y	N	China	Shaanxi Journal of Traditional Chinese Medicine	Science and Technology/Peking University Core Journal	2021	Upper and Lower limb	Hemiplegia	/	/	Recovery period	ischemic stroke	/	Y	Y	Y	2	186	Y	Acup+CH	Body acupuncture	CH	/	/	/	3w	NIHSS	1	FMA	1	TCM Syndrome Scores	4	Laboratory examination	5	Effective Rate of Treatment	6	/	/	/	/	/	/	/	/	/	/	/	/
早期中医康复介入对脑出血患者功能及生活能力恢复的影响	393	N	N	China	Shaanxi Journal of Traditional Chinese Medicine	Science and Technology/Peking University Core Journal	2020	Upper and Lower limb	Hemiplegia	/	/	not reported	hemorrhagic stroke	Y	Y	/	Y	2	100	Y	Acup+RT	Body acupuncture	Acup+RT	/	/	/	1w	FMA	1	BI	3	QOL/QOL-BREF	3	Effective Rate of Treatment	6	/	/	/	/	/	/	/	/	/	/	/	/	/	/
眼针疗法配合药物治疗脑梗塞偏瘫92例	394	N	N	China	Journal of Clinical Psychosomatic Diseases	common journal	2016	Upper and Lower limb	Hemiplegia	/	/	Acute period	ischemic stroke	/	Y	/	Y	2	126	N	Acup	Eyes acupuncture	CM	/	/	/	Not reported	Effective Rate of Treatment	6	/	/	/	/	/	/	/	/	/	/	/	/	/	/	/	/	/	/	/	/
眼针联合电针对急性脑梗死后偏瘫患者神经功能缺损及t-PA、PAI-1、D-D水平影响	395	N	N	China	Journal of Clinical Acupuncture and Moxibustion	Science and Technology/Peking University Core Journal	2020	Upper and Lower limb	Hemiplegia	/	/	Acute period	ischemic stroke	Y	Y	/	Y	2	94	N	M-acup	EA+Eyes acupuncture	Acup	/	/	/	2w	Effective Rate of Treatment	6	ADL	3	NIHSS	1	SF-36	3	Laboratory examination	5	/	/	/	/	/	/	/	/	/	/	/	/
醒脑通督针法联合中药湿热敷治疗脑卒中后痉挛状态的疗效评价	396	N	N	China	Hubei Journal of Traditional Chinese Medicine	common journal	2020	Upper and Lower limb	Hemiplegia	/	spastic paralysis	Recovery period	ischemic stroke	/	Y	Y	Y	2	80	Y	Acup+CH	Body acupuncture	Acup+CH	/	/	/	9w	MAS	1	FMA	1	/	/	/	/	/	/	/	/	/	/	/	/	/	/	/	/	/	/
醒脑神针法对脑梗死恢复期患者神经功能、运动能力的影响研究	397	N	N	China	Chinese Community Doctors	common journal	2019	Upper and Lower limb	Hemiplegia	/	/	Recovery period	ischemic stroke	/	Y	Y	Y	2	94	Y	Acup	Body acupuncture	Blank	/	/	/	4w	NIHSS	1	FMA	1	BI	3	QOL/QOL-BREF	3	Laboratory examination	5	/	/	/	/	/	/	/	/	/	/	/	/
针刺结合康复训练治疗中风痉挛性偏瘫疗效观察	398	N	N	China	Zhejiang Journal of Traditional Chinese Medicine	common journal	2016	Upper and Lower limb	Hemiplegia	/	spastic paralysis	not reported	Both	/	/	/	Y	3	60	Y	Acup+RT	EA	Acup	RT	/	/	30d	FMA	1	ADL	3	/	/	/	/	/	/	/	/	/	/	/	/	/	/	/	/	/	/
针刺结合康复按摩治疗缺血性中风的临床研究	399	N	N	China	Lishizhen Medicine and Materia Medica Research	Chinese Science Citation Database journal	2015	Upper and Lower limb	Hemiplegia	/	/	not reported	/	/	/	/	/	3	120	Y	Acup+RT	Body acupuncture	RT	Blank	/	/	12w	ADL	3	Effective Rate of Treatment	6	/	/	/	/	/	/	/	/	/	/	/	/	/	/	/	/	/	/
针刺结合肩吊带治疗脑卒中患者肩关节半脱位60例	400	N	N	China	Zhejiang Journal of Traditional Chinese Medicine	common journal	2016	shoulder	Upper limb	/	/	Recovery to sequelae period	/	/	/	/	/	2	120	N	Acup+RT	Body acupuncture	RT	/	/	/	2m	Effective Rate of Treatment	6	/	/	/	/	/	/	/	/	/	/	/	/	/	/	/	/	/	/	/	/
针刺结合补阳还五汤治疗缺血性中风临床观察	401	N	N	China	Journal of Practical Traditional Chinese Medicine	common journal	2017	Upper and Lower limb	Hemiplegia	/	/	Acute to recovery period	ischemic stroke	Y	Y	/	/	2	100	N	Acup+CH	Body acupuncture	CH	/	/	/	1m	isokinetic muscle strength examination	5	/	/	/	/	/	/	/	/	/	/	/	/	/	/	/	/	/	/	/	/
针刺对MCA供血区急性脑梗死患者侧支循环及肢体功能康复的影响	402	Y	N	China	Chinese Journal of General Practice	Science and Technology/Peking University Core Journal	2016	Upper and Lower limb	Hemiplegia	/	/	Acute to sequelae period	ischemic stroke	Y	Y	/	Y	2	80	Y	Acup	Body acupuncture	Blank	/	/	/	2w	FMA	1	MBI	3	ultrasound examination	5	/	/	/	/	/	/	/	/	/	/	/	/	/	/	/	/
早期针灸治疗对脑出血患者生活自理能力及运动功能的影响	403	N	N	China	China Medical Device Information	common journal	2019	Upper and Lower limb	Hemiplegia	/	/	Acute period	hemorrhagic stroke	/	Y	/	Y	3	156	Y	Acup	Body acupuncture	Acup	Blank	/	/	Not reported	ADL	3	FMA	1	/	/	/	/	/	/	/	/	/	/	/	/	/	/	/	/	/	/
早期针灸治疗对急性脑梗死偏瘫患者神经功能及日常生活活动能力的影响	404	N	N	China	Nei Mongol Journal of Traditional Chinese Medicine	common journal	2017	Upper and Lower limb	Hemiplegia	/	/	not reported	hemorrhagic stroke	Y	/	/	/	2	110	Y	Acup+RT	Body acupuncture	RT	/	/	/	Not reported	NIHSS	1	BI	3	/	/	/	/	/	/	/	/	/	/	/	/	/	/	/	/	/	/
在fMRI下观察腹针治疗中风后肌力变化的临床研究	405	Y	N	China	Proceedings of the 2016 National Forum on Diagnosis and Treatment of Chronic Diseases	common journal	2016	Upper and Lower limb	Hemiplegia	/	Both	Sequelae period	Both	/	Y	/	Y	2	20	N	Acup+RT	Abdominal acupuncture	RT	/	/	/	Not reported	FMA	1	Effective Rate of Treatment	6	/	/	/	/	/	/	/	/	/	/	/	/	/	/	/	/	/	/
运用静息态功能连接方法研究针灸治疗脑梗死的作用机制	406	Y	N	China	China Journal of Traditional Chinese Medicine and Pharmacy	Chinese Science Citation Database journal	2016	Upper and Lower limb	Hemiplegia	/	/	Recovery period	ischemic stroke	/	Y	/	Y	2	30	Y	Acup	Body acupuncture	Blank	/	/	/	30d	NIHSS	1	BI	3	Imaging examination	5	/	/	/	/	/	/	/	/	/	/	/	/	/	/	/	/
眼针对脑梗死半身不遂患者神经功能缺损程度和Barthel指数的影响	407	Y	N	China	Chinese Acupuncture & Moxibustion	Chinese Science Citation Database journal	2016	Upper and Lower limb	Hemiplegia	/	/	Acute period	ischemic stroke	/	Y	/	Y	2	96	N	Acup+CM	Eyes acupuncture	CM	/	/	/	2w	MESSS	1	BI	3	Laboratory examination	5	Effective Rate of Treatment	6	/	/	/	/	/	/	/	/	/	/	/	/	/	/
循经井穴放血疗法治疗丘脑中风后遗症的临床疗效及其对患者血清TNF-α、IL-6和IGF-Ⅱ水平的影响	408	Y	N	China	Journal of Hebei Traditional Chinese Medicine and Pharmacology	Science and Technology/Peking University Core Journal	2017	Upper and Lower limb	Hemiplegia	/	/	Sequelae period	Both	/	Y	/	Y	2	48	Y	M-acup	Body acupuncture+Blood-pricking therapy	Acup	/	/	/	4w	FMA	1	Lindmark Wrist motor function score	1	Laboratory examination	5	Effective Rate of Treatment	6	/	/	/	/	/	/	/	/	/	/	/	/	/	/
醒脑开窍针刺法在脑梗死不同分期神经功能恢复中的应用效果	409	N	N	China	Modern Traditional Chinese Medicine	common journal	2017	Upper and Lower limb	Hemiplegia	/	/	Recovery period	ischemic stroke	/	/	/	/	2	300	Y	Acup	Body acupuncture	Acup	/	/	/	4w	BI	3	SSS	1	/	/	/	/	/	/	/	/	/	/	/	/	/	/	/	/	/	/
星状神经节阻滞联合穴位埋线治疗缺血性中风	410	Y	N	China	Journal of Changchun University of Chinese Medicine	Science and Technology/Peking University Core Journal	2015	Upper and Lower limb	Hemiplegia	/	/	Recovery period	ischemic stroke	/	Y	Y	Y	4	252	Y	M-acup+RT+Other	Body acupuncture+Catgut embedding therapy	PM-acup+RT	Acup+RT+Other	Acup+RT	/	Not reported	FMA	1	ADL	3	/	/	/	/	/	/	/	/	/	/	/	/	/	/	/	/	/	/
温针配合运动疗法治疗脑中风后肩手综合征疗效观察	411	N	N	China	Nei Mongol Journal of Traditional Chinese Medicine	common journal	2016	shoulder	Upper limb	/	/	not reported	/	/	/	/	/	2	100	N	Acup	Warm acupuncture	Acup	/	/	/	Not reported	Effective Rate of Treatment	6	/	/	/	/	/	/	/	/	/	/	/	/	/	/	/	/	/	/	/	/
温针灸联合运动疗法治疗脑卒中后肩手综合征80例临床观察	412	N	N	China	Chinese Journal of Traditional Medical Science and Technology	common journal	2017	shoulder	Upper limb	/	/	Recovery to sequelae period	Both	/	Y	/	Y	2	160	Y	Acup+RT	Warm acupuncture	RT	/	/	/	4w	VAS	1	FMA	1	ROM	5	/	/	/	/	/	/	/	/	/	/	/	/	/	/	/	/
温灸疗法对于中风后遗症的临床康复疗效观察	413	N	N	China	Journal Of China Prescription Drug	common journal	2016	Upper and Lower limb	Hemiplegia	/	spastic paralysis	Recovery to sequelae period	Both	/	Y	Y	Y	2	80	N	Acup	Warm acupuncture	Acup	/	/	/	91d	MAS	1	FMA	1	Laboratory examination	5	/	/	/	/	/	/	/	/	/	/	/	/	/	/	/	/
针刺对不同分期脑梗死缺损神经功能恢复的影响	414	N	N	China	Jilin Journal of Traditional Chinese Medicine	Science and Technology/Peking University Core Journal	2015	Upper and Lower limb	Hemiplegia	/	/	Recovery period	ischemic stroke	/	Y	Y	/	2	240	Y	Acup	Body acupuncture	Acup	/	/	/	4w	SSS	1	BI	3	/	/	/	/	/	/	/	/	/	/	/	/	/	/	/	/	/	/
运动康复功能训练联合针灸疗法对急性脑卒中偏瘫患者疗效观察	415	N	N	China	Doctor	common journal	2019	Upper and Lower limb	Hemiplegia	/	/	Acute period	/	/	Y	/	/	2	60	N	Acup+RT	Body acupuncture	RT	/	/	/	4w	Effective Rate of Treatment	6	motor function-uncertain	1	Neurological deficit scores-uncertain	1	activity of daily living -uncertain	3	/	/	/	/	/	/	/	/	/	/	/	/	/	/
原络配穴与补肾益寿胶囊对脑梗死患者血液流变学及超敏C反应蛋白的影响	416	N	N	China	Chongqing Medicine	Science and Technology/Peking University Core Journal	2015	Upper and Lower limb	Hemiplegia	/	/	Sequelae period	ischemic stroke	Both	Y	Y	Y	3	120	Y	Acup+CH	Body acupuncture	Acup	CH	/	/	30d	NIHSS	1	Laboratory examination	5	Effective Rate of Treatment	6	/	/	/	/	/	/	/	/	/	/	/	/	/	/	/	/
研究早期针灸康复治疗急性脑梗死后偏瘫临床效果	417	N	N	China	Health Guide	common journal	2019	Upper and Lower limb	Hemiplegia	/	/	not reported	ischemic stroke	/	/	/	/	2	136	Y	Acup+RT	Body acupuncture	Blank	/	/	/	Not reported	FMA	1	BI	3	Effective Rate of Treatment	6	/	/	/	/	/	/	/	/	/	/	/	/	/	/	/	/
穴位埋线联合常规康复在卒中后肩手综合征中的应用研究	418	Y	N	China	Journal of Minimally Invasive Medicine	common journal	2019	shoulder	Upper limb	/	/	Recovery period	Both	/	/	/	/	2	160	Y	Acup+RT	Catgut embedding therapy	RT	/	/	/	4w	VAS	1	FMA	1	MBI	3	Laboratory examination	5	/	/	/	/	/	/	/	/	/	/	/	/	/	/
穴位盒灸结合中药熏蒸对中风恢复期患者的影响	419	Y	N	China	Journal of Sichuan Traditional Chinese Medicine	Science and Technology/Peking University Core Journal	2015	Upper and Lower limb	Hemiplegia	/	/	Recovery period	Both	/	/	/	Y	3	249	Y	Acup+CH+Other	Moxibustion	Acup+Other	Other	/	/	1m	CNS	1	/	/	/	/	/	/	/	/	/	/	/	/	/	/	/	/	/	/	/	/
穴位电刺激对脑卒中后上肢功能恢复的临床观察	420	N	N	China	Hainan Medical Journal	common journal	2015	Upper limb	Upper limb	/	/	Acute to recovery period	ischemic stroke	/	Y	/	Y	2	40	Y	M-acup+RT	Body acupuncture+TAES	Acup+RT	/	/	/	14d	FMA	1	FIM	3	/	/	/	/	/	/	/	/	/	/	/	/	/	/	/	/	/	/
醒脑针刺联合康复治疗对脑梗死软瘫期肌力的改善效果分析	421	Y	N	China	Chinese Journal of Practical Nervous Diseases	Science and Technology/Peking University Core Journal	2015	Upper and Lower limb	Hemiplegia	/	flaccid paralysis	Acute period	ischemic stroke	/	Y	/	Y	2	79	Y	Acup+RT	Body acupuncture	RT	/	/	/	6w	FMA	1	mRS	1	BI	3	Neurological deficit scores-uncertain	1	/	/	/	/	/	/	/	/	/	/	/	/	/	/
温针对脑卒中后偏瘫患者手功能障碍的疗效	422	N	N	China	Cardiovascular Disease Journal of Integrated Traditional Chinese and Western Medicine(Electronic)	common journal	2020	Upper and Lower limb	Hemiplegia	/	Both	not reported	/	Y	/	/	/	2	40	N	Acup+RT	Warm acupuncture	RT	/	/	/	4w	FMA	1	ADL	3	/	/	/	/	/	/	/	/	/	/	/	/	/	/	/	/	/	/
针刺水沟穴、百会穴联合足运感区对脑卒中恢复期患者肢体功能、颅内血流动力学的影响	423	N	N	China	Journal of New Chinese Medicine	common journal	2022	Upper and Lower limb	Hemiplegia	/	/	Recovery period	ischemic stroke	/	Y	/	/	2	163	N	M-acup	Body acupuncture+Scalp acupuncture	Acup	/	/	/	4w	Laboratory examination	5	TCM Syndrome Scores	4	ultrasound examination	5	NIHSS	1	Effective Rate of Treatment	6	/	/	/	/	/	/	/	/	/	/	/	/
针灸结合现代康复训练治疗中风后遗症临床观察	424	N	N	China	Journal of Practical Traditional Chinese Medicine	common journal	2023	Upper and Lower limb	Hemiplegia	/	spastic paralysis	Sequelae period	Both	Y	Y	Y	Y	2	76	N	Acup+RT	Body acupuncture	RT	/	/	/	197d	FMA	1	BI	3	QOL/QOL-BREF	3	FIM	3	ADL	3	/	/	/	/	/	/	/	/	/	/	/	/
针灸配合康复护理对中风偏瘫的改善效果	425	N	N	China	Journal of Today Health	common journal	2016	Upper and Lower limb	Hemiplegia	/	/	Acute to recovery period	/	/	/	/	/	2	100	N	Acup+RT+Other	Body acupuncture	RT+Other	/	/	/	6m	Effective Rate of Treatment	6	/	/	/	/	/	/	/	/	/	/	/	/	/	/	/	/	/	/	/	/
针刺联合现代康复疗法对脑梗塞后遗症患者血管微环境作用研究	426	Y	N	China	Journal of Liaoning University of Traditional Chinese Medicine	Science and Technology/Peking University Core Journal	2019	Upper and Lower limb	Hemiplegia	/	Both	Sequelae period	ischemic stroke	/	Y	Y	/	2	79	N	Acup+RT	Body acupuncture	RT	/	/	/	90d	FMA	1	MBI	3	Laboratory examination	5	/	/	/	/	/	/	/	/	/	/	/	/	/	/	/	/
针灸联合康复训练对脑卒中后偏瘫患者肢体功能的影响	427	N	N	China	World Latest Medicine Information	common journal	2019	Upper and Lower limb	Hemiplegia	/	/	Recovery to sequelae period	/	/	Y	/	/	2	66	N	Acup+RT	Body acupuncture	RT	/	/	/	1m	Effective Rate of Treatment	6	FMA	1	/	/	/	/	/	/	/	/	/	/	/	/	/	/	/	/	/	/
针刺疗法联合化痰通络解痉汤及中药熏蒸对卒中后痉挛性瘫痪康复的效果评估	428	Y	N	China	Hebei Journal of Traditional Chinese Medicine	Science and Technology/Peking University Core Journal	2019	Upper and Lower limb	Hemiplegia	/	spastic paralysis	Recovery period	Both	/	Y	Y	Y	2	118	N	Acup+RT+CH	Body acupuncture	CH+RT	/	/	/	1m	MAS	1	FMA	1	BI	3	PRO	10	Patient expectations and satisfaction	9	TCM Syndrome Scores	4	Effective Rate of Treatment	6	/	/	/	/	/	/	/	/
针刺联合康复训练治疗脑卒中后足下垂效果观察	429	N	N	China	Chinese Journal of Clinical Rational Drug Use	common journal	2019	Foot/ankle	Lower limb	/	/	Acute to recovery period	/	Y	/	/	Y	2	106	N	Acup+RT	Body acupuncture	RT	/	/	/	6w	muscle strength examination	5	Muscle tone score	1	dorsal flexion, plantar flexion, valgus, and varus degree	5	sEMG examination	5	Effective Rate of Treatment	6	/	/	/	/	/	/	/	/	/	/	/	/
针刺五脏俞联合康复训练治疗脑血管意外后偏瘫临床研究	430	Y	N	China	Chinese Journal of Thrombosis and Hemostasis	common journal	2019	Upper and Lower limb	Hemiplegia	/	/	Recovery period	/	/	/	/	/	2	60	Y	Acup+RT	Body acupuncture	CM+RT	/	/	/	4w	NIHSS	1	OHS	10	/	/	/	/	/	/	/	/	/	/	/	/	/	/	/	/	/	/
针灸康复护理对脑梗死上肢瘫痪及日常生活能力的影响	431	N	N	China	Chinese Community Doctors	common journal	2019	Upper limb	Upper limb	/	/	not reported	ischemic stroke	/	/	/	/	2	64	N	Acup+RT+Other	Body acupuncture	RT+Other	/	/	/	Not reported	motor function-uncertain	1	ADL	3	/	/	/	/	/	/	/	/	/	/	/	/	/	/	/	/	/	/
针灸联合康复疗法治疗脑血管意外后偏瘫临床评价	432	N	N	China	clinical research	common journal	2016	Upper and Lower limb	Hemiplegia	/	/	Acute to sequelae period	/	/	/	/	/	2	50	Y	Acup+RT	Body acupuncture	RT	/	/	/	6m	Effective Rate of Treatment	6	/	/	/	/	/	/	/	/	/	/	/	/	/	/	/	/	/	/	/	/
针刺联合康复疗法对中风后肌张力增高的治疗效果	433	Y	N	China	Practical Journal of Medicine & Pharmacy	common journal	2015	Upper and Lower limb	Hemiplegia	/	spastic paralysis	Recovery period	Both	/	/	/	Y	2	58	N	Acup+RT	Body acupuncture	RT	/	/	/	Not reported	FMA	1	ADL	3	/	/	/	/	/	/	/	/	/	/	/	/	/	/	/	/	/	/
针灸辅助治疗急性和亚急性脑梗死的临床效果对比分析	434	N	N	China	China Medical Device Information	common journal	2017	Upper and Lower limb	Hemiplegia	/	/	not reported	ischemic stroke	/	Y	/	/	2	94	Y	Acup	Body acupuncture	Blank	/	/	/	Not reported	NIHSS	1	BI	3	Effective Rate of Treatment	6	/	/	/	/	/	/	/	/	/	/	/	/	/	/	/	/
针灸联合康复训练治疗脑卒中偏瘫患者的效果分析	435	N	N	China	Yiyao Qianyan	common journal	2019	Upper and Lower limb	Hemiplegia	/	/	not reported	/	/	/	/	/	2	68	N	Acup+RT	Body acupuncture	RT	/	/	/	2w	Effective Rate of Treatment	6	Improvement in clinical symptoms / points	1	/	/	/	/	/	/	/	/	/	/	/	/	/	/	/	/	/	/
针刺锥体区联合悬吊疗法治疗脑卒中后痉挛疗效观察及生活质量分析	436	Y	N	China	Journal of External Therapy of Traditional Chinese Medicine	common journal	2019	Upper and Lower limb	Hemiplegia	/	spastic paralysis	Recovery period	/	Y	Y	/	Y	2	82	N	M-acup+RT	Body acupuncture+Scalp acupuncture	RT	/	/	/	2m	FMA	1	MBI	3	MAS	1	/	/	/	/	/	/	/	/	/	/	/	/	/	/	/	/
针刺联合艾灸治疗缺血性中风后肩手综合征的效果	437	N	N	China	China Medicine and Pharmacy	common journal	2019	shoulder	Upper limb	/	/	Recovery period	ischemic stroke	/	Y	/	/	2	82	Y	M-acup+RT	Body acupuncture+Moxibustion	RT	/	/	/	3w	Effective Rate of Treatment	6	Safety and adverse effects	7	ROM	5	/	/	/	/	/	/	/	/	/	/	/	/	/	/	/	/
针灸联合康复理疗对急性脑梗死患者脑部血流供应及炎性因子的影响	438	Y	N	China	Progress in Modern Biomedicine	Science and Technology/Peking University Core Journal	2019	Upper and Lower limb	Hemiplegia	/	/	Acute period	ischemic stroke	Both	Y	/	Y	2	63	Y	Acup+RT	Body acupuncture	RT	/	/	/	4w	Effective Rate of Treatment	6	FMA	1	MBI	3	NIHSS	1	ultrasound examination	5	Laboratory examination	5	/	/	/	/	/	/	/	/	/	/
针灸手法联合银杏达莫注射液治疗脑卒中偏瘫患者的临床疗效	439	N	N	China	Chinese Journal of Medical Device	common journal	2019	Upper and Lower limb	Hemiplegia	/	/	not reported	/	/	Y	/	Y	2	65	N	Acup+CM	Body acupuncture	CM	/	/	/	21d	Effective Rate of Treatment	6	Patient expectations and satisfaction	9	/	/	/	/	/	/	/	/	/	/	/	/	/	/	/	/	/	/
针灸按摩配合中药汤剂联合治疗中风后遗症的临床观察	440	N	N	China	China Reflexology	common journal	2019	Upper and Lower limb	Hemiplegia	/	/	Acute to sequelae period	/	/	/	/	/	2	120	N	Acup+CH	Body acupuncture	CH	/	/	/	30d	Effective Rate of Treatment	6	ADL	3	/	/	/	/	/	/	/	/	/	/	/	/	/	/	/	/	/	/
针刺结合穴位注射鼠神经生长因子治疗脑梗死肢体偏瘫120例疗效观察	441	N	N	China	Modern Traditional Chinese Medicine	common journal	2019	Upper and Lower limb	Hemiplegia	/	/	Recovery period	ischemic stroke	/	Y	/	Y	2	120	Y	M-acup+RT	Body acupuncture+Acupoint injection	Acup+RT	/	/	/	4w	Effective Rate of Treatment	6	BI	3	/	/	/	/	/	/	/	/	/	/	/	/	/	/	/	/	/	/
针灸联合放散式体外冲击波治疗脑卒中后腓肠肌痉挛的疗效观察	442	Y	N	China	Yunnan Journal of Traditional Chinese Medicine and Materia Medica	common journal	2019	Lower limb	Lower limb	/	spastic paralysis	Recovery period	ischemic stroke	/	/	/	Y	3	90	N	Acup+RT+Other	EA	RT+Other	RT	/	/	4w	Effective Rate of Treatment	6	MAS	1	/	/	/	/	/	/	/	/	/	/	/	/	/	/	/	/	/	/
针灸在脑卒中康复治疗中的临床应用价值	443	N	N	China	Guangming Journal of Chinese Medicine	common journal	2018	Upper and Lower limb	Hemiplegia	/	/	Acute to recovery period	/	/	/	Y	Y	2	44	Y	Acup+RT	Body acupuncture	RT	/	/	/	10d	Effective Rate of Treatment	6	FMA	1	BI	3	/	/	/	/	/	/	/	/	/	/	/	/	/	/	/	/
针灸联合加味芍药甘草汤对脑卒中偏瘫患者肢体肌力以及BI指数的影响	444	N	N	China	Xinjiang Journal of Traditional Chinese Medicine	common journal	2019	Upper and Lower limb	Hemiplegia	/	/	Recovery period	/	Y	Y	/	Y	2	90	N	Acup+CH	Body acupuncture	CH	/	/	/	3m	Effective Rate of Treatment	6	BI	3	/	/	/	/	/	/	/	/	/	/	/	/	/	/	/	/	/	/
针刺联合康复干预中风痉挛性偏瘫临床观察	445	Y	N	China	Shanxi Journal of Traditional Chinese Medicine	common journal	2019	Upper and Lower limb	Hemiplegia	/	spastic paralysis	Recovery to sequelae period	Both	/	Y	/	/	3	90	Y	Acup+RT	Body acupuncture	CM+RT	RT	/	/	6w	MAS	1	FMA	1	BI	3	/	/	/	/	/	/	/	/	/	/	/	/	/	/	/	/
针刺联合丹红注射液治疗缺血性脑卒中后肢体运动功能障碍随机平行对照研究	446	N	N	China	Journal of Practical Traditional Chinese Internal Medicine	common journal	2018	Upper and Lower limb	Hemiplegia	/	/	Recovery period	ischemic stroke	/	Y	/	Y	2	60	Y	Acup+CM	Body acupuncture	CM	/	/	/	45d	Effective Rate of Treatment	6	NIHSS	1	Safety and adverse effects	7	/	/	/	/	/	/	/	/	/	/	/	/	/	/	/	/
针灸推拿联合康复训练治疗脑卒中后肩手综合征的临床疗效观察	447	Y	N	China	Hubei Journal of Traditional Chinese Medicine	common journal	2018	shoulder	Upper limb	/	/	Recovery period	ischemic stroke	/	Y	/	/	3	120	N	Acup+RT+Other	EA	RT+Other	Acup+RT	/	/	4w	VAS	1	STEF	1	MBI	3	/	/	/	/	/	/	/	/	/	/	/	/	/	/	/	/
针灸治疗脑卒中偏瘫的疗效及对患者生活质量影响观察	448	N	N	China	Yunnan Journal of Traditional Chinese Medicine and Materia Medica	common journal	2018	Upper and Lower limb	Hemiplegia	/	/	Recovery to sequelae period	/	/	/	/	/	2	120	Y	M-acup	Body acupuncture+Scalp acupuncture	Blank	/	/	/	3w	Effective Rate of Treatment	6	SF-36	3	/	/	/	/	/	/	/	/	/	/	/	/	/	/	/	/	/	/
针刺联合早期康复治疗对脑卒中患者肢体痉挛状态的影响	449	N	N	China	Chinese Journal of Traditional Medical Science and Technology	common journal	2018	Upper and Lower limb	Hemiplegia	/	spastic paralysis	Acute period	Both	Y	Y	/	Y	2	76	Y	Acup+RT	Body acupuncture	RT	/	/	/	4w	FMA	1	MAS	1	BI	3	/	/	/	/	/	/	/	/	/	/	/	/	/	/	/	/
针刺跷脉治疗脑卒中痉挛性偏瘫疗效观察	450	N	N	China	Chinese Community Doctors	common journal	2018	Upper and Lower limb	Hemiplegia	/	spastic paralysis	Recovery period	Both	Y	Y	Y	Y	2	60	N	Acup	Body acupuncture	Acup	/	/	/	3w	MAS	1	Effective Rate of Treatment	6	/	/	/	/	/	/	/	/	/	/	/	/	/	/	/	/	/	/
针灸疏经调脏法治疗脑梗死偏瘫的临床效果观察	451	N	N	China	Clinical Journal of Chinese Medicine	common journal	2018	Upper and Lower limb	Hemiplegia	/	/	Recovery to sequelae period	ischemic stroke	/	Y	/	/	2	40	Y	Acup+RT	Body acupuncture	RT	/	/	/	Not reported	NIHSS	1	BI	3	Disability / death	10	Safety and adverse effects	7	/	/	/	/	/	/	/	/	/	/	/	/	/	/
针灸结合康复技术治疗中风后偏瘫的疗效观察	452	N	N	China	Psychological Doctor	common journal	2018	Upper and Lower limb	Hemiplegia	/	/	Recovery to sequelae period	/	/	/	/	/	2	50	N	M-acup+RT	Body acupuncture+Scalp acupuncture	RT	/	/	/	Not reported	Effective Rate of Treatment	6	/	/	/	/	/	/	/	/	/	/	/	/	/	/	/	/	/	/	/	/
针刺结合运动再学习疗法在脑卒中偏瘫治疗中的应用研究	453	N	N	China	Stationery & Sports & Technology	common journal	2018	Upper and Lower limb	Hemiplegia	/	/	Acute to recovery period	/	Y	/	/	/	2	40	Y	Acup+RT	Body acupuncture	RT	/	/	/	4w	FMA	1	/	/	/	/	/	/	/	/	/	/	/	/	/	/	/	/	/	/	/	/
针灸治疗对改善脑卒中偏瘫患者神经功能障碍的临床有效性	454	N	N	China	Health Guide	common journal	2018	Upper and Lower limb	Hemiplegia	/	/	not reported	/	/	/	/	/	2	86	Y	M-acup+RT	Body acupuncture+Scalp acupuncture	RT	/	/	/	2m	NIHSS	1	Effective Rate of Treatment	6	/	/	/	/	/	/	/	/	/	/	/	/	/	/	/	/	/	/
针刺联合康复训练治疗中风偏瘫后遗症的临床疗效分析	455	N	N	China	China Health Care & Nutrition	common journal	2018	Upper and Lower limb	Hemiplegia	/	/	Sequelae period	ischemic stroke	/	/	/	Y	2	80	N	Acup+RT	Body acupuncture	RT	/	/	/	1m	NIHSS	1	Effective Rate of Treatment	6	/	/	/	/	/	/	/	/	/	/	/	/	/	/	/	/	/	/
针灸结合红外线穴位照射及康复训练治疗脑卒中后肩手综合征疗效观察	456	N	N	China	World Latest Medicine Information	common journal	2017	shoulder	Upper limb	/	/	not reported	/	/	/	/	/	2	60	N	Acup+RT	Body acupuncture	RT	/	/	/	4w	VAS	1	Effective Rate of Treatment	6	/	/	/	/	/	/	/	/	/	/	/	/	/	/	/	/	/	/
针灸、康复技术配合使用对中风后遗症患者瘫痪肢体促分离运动的改善效果分析	457	N	N	China	Psychological Doctor	common journal	2017	Upper and Lower limb	Hemiplegia	/	/	not reported	/	/	/	/	/	3	90	N	Acup+RT	Body acupuncture	RT	Acup	/	/	3m	Effective Rate of Treatment	6	/	/	/	/	/	/	/	/	/	/	/	/	/	/	/	/	/	/	/	/
针灸及康复治疗对脑梗死后偏瘫患者肢体功能恢复的影响	458	N	N	China	World Latest Medicine Information	common journal	2017	Upper and Lower limb	Hemiplegia	/	/	not reported	ischemic stroke	/	/	/	/	2	100	Y	Acup	Body acupuncture	RT	/	/	/	4w	muscle strength examination	5	motor function-uncertain	1	BI	3	Effective Rate of Treatment	6	/	/	/	/	/	/	/	/	/	/	/	/	/	/
针灸疗法在中风后偏瘫患者治疗中的应用效果评价	459	N	N	China	For All Health	common journal	2017	Upper and Lower limb	Hemiplegia	/	/	not reported	/	/	/	/	/	2	84	Y	M-acup	Body acupuncture+Moxibustion	Blank	/	/	/	15d	NIHSS	1	ADL	3	Effective Rate of Treatment	6	/	/	/	/	/	/	/	/	/	/	/	/	/	/	/	/
针灸联合康复训练对脑卒中偏瘫患者肢体功能和生存质量的影响	460	N	N	China	World Latest Medicine Information	common journal	2017	Upper and Lower limb	Hemiplegia	/	/	not reported	/	/	/	/	Y	2	136	N	Acup+RT	Body acupuncture	RT	/	/	/	12w	FMA	1	MBI	3	SS-QOL	3	Effective Rate of Treatment	6	/	/	/	/	/	/	/	/	/	/	/	/	/	/
针刺治疗中风偏瘫的临床疗效研究	461	N	N	China	World Latest Medicine Information	common journal	2017	Upper and Lower limb	Hemiplegia	/	/	Acute to sequelae period	/	/	/	/	/	2	80	N	M-acup	Body acupuncture+Scalp acupuncture	CM	/	/	/	1m	MBI	3	MAS	1	SS-QOL	3	Effective Rate of Treatment	6	/	/	/	/	/	/	/	/	/	/	/	/	/	/
针刺结合中药治疗对脑中风患者后期肢体功能恢复的影响研究	462	N	N	China	Electronic Journal of Clinical Medical Literature	common journal	2017	Upper and Lower limb	Hemiplegia	/	/	not reported	/	/	/	/	/	2	72	Y	Acup+CH	Body acupuncture	CH	/	/	/	3m	motor function-uncertain	1	/	/	/	/	/	/	/	/	/	/	/	/	/	/	/	/	/	/	/	/
针刺综合疗法联合康复训练治疗缺血性中风偏瘫的疗效探讨	463	N	N	China	Diet Health	common journal	2017	Upper and Lower limb	Hemiplegia	/	/	not reported	ischemic stroke	/	Y	/	/	2	36	N	M-acup+RT	Body acupuncture+Scalp acupuncture+EA+Skin needle	Acup+RT	/	/	/	55d	Effective Rate of Treatment	6	/	/	/	/	/	/	/	/	/	/	/	/	/	/	/	/	/	/	/	/
针灸结合埋线技术治疗中风后偏瘫的疗效分析	464	N	N	China	Yiyao Qianyan	common journal	2017	Upper and Lower limb	Hemiplegia	/	/	not reported	/	/	/	/	/	2	56	N	M-acup	Scalp acupuncture+Catgut embedding therapy	Acup	/	/	/	8w	Effective Rate of Treatment	6	/	/	/	/	/	/	/	/	/	/	/	/	/	/	/	/	/	/	/	/
针灸结合康复技术治疗中风后偏瘫的临床效果观察	465	N	N	China	Health Guide	common journal	2017	Upper and Lower limb	Hemiplegia	/	/	not reported	/	/	/	/	/	2	110	Y	Acup+RT	Body acupuncture	RT	/	/	/	Not reported	NIHSS	1	Effective Rate of Treatment	6	/	/	/	/	/	/	/	/	/	/	/	/	/	/	/	/	/	/
针灸结合康复训练治疗中风后偏瘫的临床研究	466	N	N	China	Health Guide	common journal	2017	Upper and Lower limb	Hemiplegia	/	/	not reported	/	/	/	/	/	2	124	N	Acup	Body acupuncture	RT	/	/	/	6m	Effective Rate of Treatment	6	ADL	3	MAS	1	CSI	1	/	/	/	/	/	/	/	/	/	/	/	/	/	/
针灸在脑卒中偏瘫治疗中的临床疗效观察	467	N	N	China	China Health Care & Nutrition	common journal	2017	Upper and Lower limb	Hemiplegia	/	/	Acute to recovery period	/	Y	Y	/	/	2	56	Y	Acup+CH	Body acupuncture	CH	/	/	/	30d	Effective Rate of Treatment	6	/	/	/	/	/	/	/	/	/	/	/	/	/	/	/	/	/	/	/	/
针灸配合康复训练治疗中风偏瘫的疗效观察	468	N	N	China	The road to health	common journal	2016	Upper and Lower limb	Hemiplegia	/	/	not reported	/	/	/	/	Y	2	80	N	Acup	Body acupuncture	RT	/	/	/	Not reported	Effective Rate of Treatment	6	FMA	1	BI	3	/	/	/	/	/	/	/	/	/	/	/	/	/	/	/	/
针灸康复训练治疗脑卒中偏瘫的临床可行性研究	469	N	N	China	Oriental Diet Therapy and Health Care	common journal	2016	Upper and Lower limb	Hemiplegia	/	/	not reported	/	/	/	/	/	2	82	Y	M-acup	Body acupuncture+Scalp acupuncture	Blank	/	/	/	15d	FMA	1	Effective Rate of Treatment	6	BI	3	/	/	/	/	/	/	/	/	/	/	/	/	/	/	/	/
针刺配合中药治疗中风半身不遂68例疗效观察	470	Y	N	China	Diet Health	common journal	2015	Upper and Lower limb	Hemiplegia	/	/	not reported	Both	/	/	/	Y	3	68	N	Acup+CH	Body acupuncture	CH	Acup	/	/	36d	Effective Rate of Treatment	6	/	/	/	/	/	/	/	/	/	/	/	/	/	/	/	/	/	/	/	/
针刺同步手功能康复训练对脑卒中患者上肢感觉及运动功能的影响	471	Y	N	China	Chinese Journal of Physical Medicine and Rehabilitation	Chinese Science Citation Database journal	2023	Upper limb	Upper limb	/	/	Recovery period	Both	Y	Y	/	Y	2	64	Y	M-acup+RT	Body acupuncture+Scalp acupuncture	PM-acup+RT	/	/	/	4w	FMA-U	1	FIM	3	MBI	3	MAS	1	reNSA	1	FMA-S	1	/	/	/	/	/	/	/	/	/	/
针刺联合康复训练治疗卒中偏瘫的疗效及对下肢运动功能的影响	472	Y	N	China	Journal of Practical Traditional Chinese Internal Medicine	common journal	2024	Lower limb	Lower limb	/	spastic paralysis	Recovery period	Both	Y	Y	/	/	2	72	N	Acup+RT	Body acupuncture	RT	/	/	/	1m	muscle strength examination	5	Effective Rate of Treatment	6	NIHSS	1	FMA-L	1	FCA	3	MBI	3	SS-QOL	3	BBS	1	TCT	1	FAC	1	/	/
针灸疗法联合运动康复治疗对急性脑卒中偏瘫患者的影响	473	N	N	China	Reflexology and Rehabilitation Medicine	common journal	2024	Upper and Lower limb	Hemiplegia	/	/	Acute period	Both	/	/	/	/	2	70	N	Acup+RT	Body acupuncture	RT	/	/	/	4w	NIHSS	1	TCM Syndrome Scores	4	ultrasound examination	5	Effective Rate of Treatment	6	/	/	/	/	/	/	/	/	/	/	/	/	/	/
针刺经筋结点治疗卒中后痉挛期足内翻的临床疗效观察	474	N	N	China	Bao Jian Wen Hui	common journal	2024	Foot/ankle	Lower limb	/	spastic paralysis	Recovery to sequelae period	/	/	Y	/	Y	2	80	N	Acup+RT	EA	Acup+RT	/	/	/	8w	dorsal flexion, plantar flexion, valgus, and varus degree	5	MAS	1	HFAC	1	Effective Rate of Treatment	6	/	/	/	/	/	/	/	/	/	/	/	/	/	/
针灸+康复训练治疗脑卒中偏瘫患者的临床效果分析	475	N	N	China	Medical Diet and Health	common journal	2023	Upper and Lower limb	Hemiplegia	/	/	Sequelae period	Both	/	/	/	Y	2	76	N	M-acup+RT	Body acupuncture+Scalp acupuncture	RT	/	/	/	43d	ADL	3	NIHSS	1	Effective Rate of Treatment	6	FMA	1	/	/	/	/	/	/	/	/	/	/	/	/	/	/
针刺运动疗法治疗脑卒中后驰缓性足下垂临床疗效观察	476	Y	N	China	Special Health	common journal	2022	Foot/ankle	Lower limb	/	flaccid paralysis	Acute to recovery period	Both	Y	/	/	Y	2	70	N	Acup+RT	Body acupuncture	RT	/	/	/	6w	FMA-L	1	muscle strength examination	5	Muscle tone score	1	sEMG examination	5	Effective Rate of Treatment	6	/	/	/	/	/	/	/	/	/	/	/	/
针灸康复联合Pro-kin平衡功能训练仪对脑卒中患者平衡功能的改善效果	477	N	N	China	Chinese and foreign medicine research	common journal	2022	Upper and Lower limb	Hemiplegia	Y	/	not reported	/	Both	/	/	/	2	98	N	Acup+RT	Body acupuncture	RT	/	/	/	6m	BBS	1	FMA	1	Laboratory examination	5	Laboratory examination	5	/	/	/	/	/	/	/	/	/	/	/	/	/	/
针灸阴经穴治疗中风偏瘫疗效及安全性评价	478	Y	N	China	Smart Healthcare	common journal	2021	Upper and Lower limb	Hemiplegia	/	/	Recovery period	/	/	/	/	/	2	100	N	Acup+RT	Body acupuncture	RT	/	/	/	Not reported	ADL	3	NIHSS	1	SF-36	3	Effective Rate of Treatment	6	/	/	/	/	/	/	/	/	/	/	/	/	/	/
针灸联合低频重复经颅磁刺激对老年脑梗死患者肢体功能、神经功能及炎性因子的影响	479	N	N	China	Reflexology and Rehabilitation Medicine	common journal	2022	Upper and Lower limb	Hemiplegia	/	/	Recovery period	ischemic stroke	Y	Y	/	Y	2	109	N	Acup+RT	Body acupuncture	RT	/	/	/	8w	FMA	1	NIHSS	1	BI	3	Laboratory examination	5	/	/	/	/	/	/	/	/	/	/	/	/	/	/
针刺与功能性电刺激及下肢智能康复训练在缺血性脑卒中偏瘫治疗中的联合应用效果分析	480	Y	N	China	Chinese Journal of Traditional Medical Science and Technology	common journal	2022	Upper and Lower limb	Hemiplegia	Y	/	Acute to recovery period	ischemic stroke	Y	Y	Y	Y	2	60	N	Acup+RT	Body acupuncture	RT	/	/	/	4w	FMA	1	BBS	1	AOFAS	1	FAC	1	/	/	/	/	/	/	/	/	/	/	/	/	/	/
针灸联合综合康复治疗对脑梗死患者的临床效果分析	481	N	N	China	Reflexology and Rehabilitation Medicine	common journal	2021	Upper and Lower limb	Hemiplegia	/	/	not reported	ischemic stroke	/	/	/	/	2	70	N	Acup+RT+CM	Body acupuncture	RT＋CM	/	/	/	3m	NIHSS	1	FMA	1	BI	3	Laboratory examination	5	/	/	/	/	/	/	/	/	/	/	/	/	/	/
针灸康复促通术治疗急性缺血性脑卒中患者早期运动功能障碍的临床疗效分析	482	N	N	China	Systems Medicine	common journal	2022	Upper and Lower limb	Hemiplegia	/	/	Acute period	ischemic stroke	/	/	/	/	2	135	Y	Acup+RT	EA	RT	/	/	/	14d	FMA	1	Effective Rate of Treatment	6	ADL	3	HFAC	1	BBS	1	TCM Syndrome Scores	4	/	/	/	/	/	/	/	/	/	/
针刺联合Monitored Rehab Systems下肢智能运动训练系统对卒中偏瘫患者平衡及步行功能的影响	483	N	N	China	Zhejiang Journal of Integrated Traditional Chinese and Western Medicine	common journal	2022	Upper and Lower limb	Hemiplegia	/	spastic paralysis	Sequelae period	Both	/	Y	Y	Y	2	116	N	Acup+RT	Body acupuncture	RT	/	/	/	3m	Laboratory examination	5	electrophysiological examination	5	FMA	1	ADL	3	SS-QOL	3	FAC	1	/	/	/	/	/	/	/	/	/	/
针灸治疗对脑梗死后运动功能和皮质脊髓束损伤效果的神经影像学观察	484	N	N	China	Chinese Journal of Rehabilitation Theory and Practice	Chinese Science Citation Database journal	2021	Upper and Lower limb	Hemiplegia	/	/	Recovery period	ischemic stroke	/	Y	/	Y	2	54	Y	Acup	Body acupuncture	Blank	/	/	/	4w	FMA	1	MBI	3	Imaging examination	5	/	/	/	/	/	/	/	/	/	/	/	/	/	/	/	/
针刺颈部肌筋膜触发点联合电针治疗气虚血瘀型缺血性脑卒中偏瘫临床疗效观察	485	N	N	China	China Pharmaceuticals	Science and Technology/Peking University Core Journal	2021	Upper and Lower limb	Hemiplegia	/	/	Sequelae period	ischemic stroke	/	/	/	/	2	112	Y	Acup+RT	EA	Acup+RT	/	/	/	3m	SIS	3	muscle strength examination	5	BBS	1	Effective Rate of Treatment	6	/	/	/	/	/	/	/	/	/	/	/	/	/	/
针刺运动疗法、温针灸结合康复治疗中风后上肢肌痉挛30例	486	Y	N	China	Modern Traditional Chinese Medicine	common journal	2022	Upper limb	Upper limb	/	spastic paralysis	Recovery period	Both	Y	Y	Y	/	2	60	N	M-acup+RT	Body acupuncture+Warm acupuncture	Acup+RT	/	/	/	4w	MAS	1	FMA	1	ADL	3	Effective Rate of Treatment	6	/	/	/	/	/	/	/	/	/	/	/	/	/	/
针灸联合中药熏洗治疗中风后偏瘫患肢肿胀的临床分析	487	N	N	China	Practical Clinical Journal of Integrated Traditional Chinese and Western Medicine	common journal	2021	Upper and Lower limb	Hemiplegia	/	/	Recovery to sequelae period	ischemic stroke	Y	Y	Y	Y	2	88	Y	Acup+CH	Body acupuncture	CH	/	/	/	1m	TCM Syndrome Scores	4	VAS	1	FMA-L	1	/	/	/	/	/	/	/	/	/	/	/	/	/	/	/	/
针刺联合康复训练治疗脑卒中后肢体痉挛的临床疗效及对CSI、MAS评分的影响	488	N	N	China	Traditional Chinese Medicinal Research	common journal	2022	Upper and Lower limb	Hemiplegia	/	spastic paralysis	Acute to recovery period	Both	/	Y	Y	/	2	60	N	Acup+RT	Body acupuncture	RT	/	/	/	8w	CSI	1	MAS	1	Effective Rate of Treatment	6	/	/	/	/	/	/	/	/	/	/	/	/	/	/	/	/
针刺联合核心稳定性训练对中风后偏瘫患者肢体功能、平衡能力及生活能力的改善作用	489	N	N	China	Chinese Journal of Traditional Medical Science and Technology	common journal	2021	Upper and Lower limb	Hemiplegia	/	/	Recovery period	Both	Y	Y	Y	Y	2	126	Y	M-acup	Body acupuncture+Scalp acupuncture	Blank	/	/	/	12w	FMA	1	BBS	1	MBI	3	/	/	/	/	/	/	/	/	/	/	/	/	/	/	/	/
针刺联合康复训练治疗脑卒中后肩手综合征的临床观察	490	N	N	China	Chinese Journal of Traditional Medical Science and Technology	common journal	2021	shoulder	Upper limb	/	/	Recovery period	/	Both	Y	/	Y	2	80	N	Acup+RT	Body acupuncture	RT	/	/	/	3w	VAS	1	FMA	1	MBI	3	Effective Rate of Treatment	6	/	/	/	/	/	/	/	/	/	/	/	/	/	/
针灸疗法联合康复训练对急性脑梗死患者肢体功能恢复的影响	491	N	N	China	Research of Integrated Traditional Chinese and Western Medicine	common journal	2018	Lower limb	Lower limb	/	/	Acute period	ischemic stroke	/	Y	/	Y	2	110	Y	Acup+RT	Body acupuncture	RT	/	/	/	Not reported	NIHSS	1	FMA	1	BBS	1	MBI	3	/	/	/	/	/	/	/	/	/	/	/	/	/	/
针灸康复促通术改善急性缺血性脑卒中患者早期运动功能障碍的效果分析	492	N	N	China	Chinese Journal of Practical Medicine	common journal	2018	Upper and Lower limb	Hemiplegia	/	flaccid paralysis	Acute period	ischemic stroke	Y	Y	/	Y	2	130	Y	M-acup+RT	EA+Skin needle	Acup+RT	/	/	/	24d	FMA	1	NIHSS	1	/	/	/	/	/	/	/	/	/	/	/	/	/	/	/	/	/	/
针灸结合康复治疗脑卒中神经功能缺损疗效观察	493	N	N	China	Modern Journal of Integrated Traditional Chinese and Western Medicine	Science and Technology/Peking University Core Journal	2018	Upper and Lower limb	Hemiplegia	/	/	Acute period	Both	Y	Y	/	Y	2	116	Y	Acup+RT	Body acupuncture	RT	/	/	/	4w	NIHSS	1	FMA	1	ADL	3	Effective Rate of Treatment	6	/	/	/	/	/	/	/	/	/	/	/	/	/	/
针灸康复技术对偏瘫患者生活活动能力指标恢复的影响	494	N	N	China	clinical research	common journal	2017	Upper and Lower limb	Hemiplegia	/	Both	not reported	/	/	/	Y	/	2	103	Y	M-acup+RT	Body acupuncture+Scalp acupuncture	RT	/	/	/	3m	NDS	1	ADL	3	FCA	3	/	/	/	/	/	/	/	/	/	/	/	/	/	/	/	/
针灸联合康复核心肌群训练对脑卒中患者血流动力学、生活质量及肢体肌力恢复的影响	495	N	N	China	Clinical Research and Practice	common journal	2018	Upper and Lower limb	Hemiplegia	/	/	Recovery period	/	Both	/	/	Y	2	86	N	Acup+RT	Body acupuncture	RT	/	/	/	3m	muscle strength examination	5	Laboratory examination	5	MBI	3	/	/	/	/	/	/	/	/	/	/	/	/	/	/	/	/
针刺颅骨缝配合康复训练治疗中风后痉挛性瘫痪的临床研究	496	Y	N	China	Shanghai Journal of Acupuncture and Moxibustion	Chinese Science Citation Database journal	2018	Upper and Lower limb	Hemiplegia	/	spastic paralysis	Acute to recovery period	ischemic stroke	Y	Y	/	Y	2	60	Y	Acup+RT	Body acupuncture	RT	/	/	/	20d	MAS	1	FMA	1	BI	3	/	/	/	/	/	/	/	/	/	/	/	/	/	/	/	/
针刺联合康复疗法治疗中风后遗症30例临床观察	497	N	N	China	Chinese Journal of Ethnomedicine and Ethnopharmacy	common journal	2017	Upper and Lower limb	Hemiplegia	/	Both	Sequelae period	/	/	/	Y	/	3	90	N	Acup+RT	Body acupuncture	RT	Acup	/	/	30d	muscle strength examination	5	Effective Rate of Treatment	6	/	/	/	/	/	/	/	/	/	/	/	/	/	/	/	/	/	/
针灸结合综合康复疗法在脑卒中后偏瘫患者中的作用探讨	498	N	N	China	Chinese Manipulation & Rehabilitation Medicine	common journal	2017	Upper and Lower limb	Hemiplegia	/	/	Recovery to sequelae period	ischemic stroke	/	Y	/	/	2	74	N	M-acup+RT	Body acupuncture+Scalp acupuncture	RT	/	/	/	Not reported	muscle strength examination	5	Effective Rate of Treatment	6	/	/	/	/	/	/	/	/	/	/	/	/	/	/	/	/	/	/
针灸治疗脑卒中后肩手综合症的疗效	499	N	N	China	Journal of Medicine & Health	common journal	2022	shoulder	Upper limb	/	/	Acute to sequelae period	/	/	/	/	/	2	36	Y	Acup+RT	Body acupuncture	RT	/	/	/	2m	Patient expectations and satisfaction	9	FMA	1	FIM	3	ADL	3	BI	3	SF-36	3	TCM Syndrome Scores	4	Effective Rate of Treatment	6	/	/	/	/	/	/
针灸治疗对脑卒中肢体功能恢复的临床观察	500	N	N	China	Journal of Medicine & Health	common journal	2021	Upper and Lower limb	Hemiplegia	/	/	not reported	ischemic stroke	Y	Y	/	/	2	70	N	Acup	Body acupuncture	RT	/	/	/	3m	FMA	1	/	/	/	/	/	/	/	/	/	/	/	/	/	/	/	/	/	/	/	/
针灸治疗脑卒中偏瘫临床分析	501	N	N	China	Journal of Medicine & Health	common journal	2022	Upper and Lower limb	Hemiplegia	/	/	Acute to recovery period	/	Y	Y	/	/	2	96	Y	M-acup+CH	Body acupuncture+Scalp acupuncture	CH	/	/	/	Not reported	NIHSS	1	FMA	1	BI	3	Effective Rate of Treatment	6	/	/	/	/	/	/	/	/	/	/	/	/	/	/
针灸治疗对脑卒中偏瘫的临床价值分析	502	N	N	China	Medical Journal	common journal	2021	Lower limb	Lower limb	/	/	not reported	/	Y	Y	/	/	2	126	Y	Acup+RT	Body acupuncture	RT	/	/	/	4w	Effective Rate of Treatment	6	SAS	2	SDS	2	VAS	1	Improvement in clinical symptoms / points	1	/	/	/	/	/	/	/	/	/	/	/	/
针灸+康复疗法对中风偏瘫患者的作用分析	503	N	N	China	Journal of Medicine & Health	common journal	2021	Upper and Lower limb	Hemiplegia	/	/	not reported	/	/	/	/	/	2	100	N	Acup+RT	Body acupuncture	RT	/	/	/	Not reported	Effective Rate of Treatment	6	GQOL-74	3	NIHSS	1	BI	3	/	/	/	/	/	/	/	/	/	/	/	/	/	/
针灸与康复训练治疗老年中风偏瘫的价值探讨	504	N	N	China	Longevity Treasure	common journal	2022	Upper and Lower limb	Hemiplegia	/	/	Recovery period	/	Y	/	Y	/	2	78	N	Acup+RT	Body acupuncture	RT	/	/	/	40d	FMA	1	ADL	3	MBI	3	BBS	1	muscle strength examination	5	sEMG examination	5	GQOLI-74	3	/	/	/	/	/	/	/	/
针灸结合运动再学习康复疗法对缺血性脑卒中患者神经功能及肢体运动功能恢复的影响	505	N	N	China	Journal of Medicine & Health	common journal	2021	Upper and Lower limb	Hemiplegia	/	/	not reported	ischemic stroke	/	/	/	/	2	62	N	M-acup+RT	Body acupuncture+Warm acupuncture	RT	/	/	/	22d	CSS2	1	NIHSS	1	FMA	1	Effective Rate of Treatment	6	/	/	/	/	/	/	/	/	/	/	/	/	/	/
针灸治疗脑卒中后痉挛性偏瘫的价值分析	506	N	N	China	Journal of Medicine & Health	common journal	2020	Upper and Lower limb	Hemiplegia	/	spastic paralysis	not reported	/	/	/	/	Y	2	146	Y	Acup	Body acupuncture	RT+CM	/	/	/	30d	Effective Rate of Treatment	6	MAS	1	FMA	1	BI	3	/	/	/	/	/	/	/	/	/	/	/	/	/	/
针灸结合康复疗法对脑卒中偏瘫的治疗效果	507	N	N	China	Journal of Medicine & Health	common journal	2021	Upper and Lower limb	Hemiplegia	/	/	Acute to recovery period	/	Y	/	Y	Y	2	56	N	M-acup+RT	Body acupuncture+Moxibustion	RT	/	/	/	3m	Effective Rate of Treatment	6	Laboratory examination	5	WHO-QOL/WHO-QOL-BREF	3	/	/	/	/	/	/	/	/	/	/	/	/	/	/	/	/
针灸联合常规西药治疗脑卒中后偏瘫疗效及对患者炎症细胞因子水平影响	508	N	N	China	Journal of Medicine & Health	common journal	2022	Upper and Lower limb	Hemiplegia	/	/	Recovery period	/	/	/	/	/	2	98	N	Acup+CM	Body acupuncture	CM+RT	/	/	/	4w	NIHSS	1	Laboratory examination	5	Effective Rate of Treatment	6	TCM Syndrome Scores	4	/	/	/	/	/	/	/	/	/	/	/	/	/	/
针刺筋膜触发点缓解卒中后手部痉挛	509	N	N	China	Journal of Medicine & Health	common journal	2022	hand/wrist/ finger	Upper limb	/	spastic paralysis	Recovery to sequelae period	/	Y	/	/	/	2	140	N	Acup+RT	Body acupuncture	RT	/	/	/	4w	MAS	1	SF-36	3	Effective Rate of Treatment	6	/	/	/	/	/	/	/	/	/	/	/	/	/	/	/	/
针灸结合康复治疗急性脑梗死偏瘫的临床效果评价	510	N	N	China	Journal of Medicine & Health	common journal	2021	Upper and Lower limb	Hemiplegia	/	/	not reported	ischemic stroke	Y	/	/	/	2	68	Y	Acup+RT	Body acupuncture	RT	/	/	/	24d	NIHSS	1	ADL	3	/	/	/	/	/	/	/	/	/	/	/	/	/	/	/	/	/	/
针灸疗法结合运动康复治疗急性脑卒中偏瘫的临床疗效观察	511	N	N	China	Smart Healthcare	common journal	2024	Upper and Lower limb	Hemiplegia	/	/	not reported	/	/	/	/	/	2	200	N	Acup+RT	Body acupuncture	RT	/	/	/	4w	Effective Rate of Treatment	6	NIHSS	1	FMA	1	ADL	3	/	/	/	/	/	/	/	/	/	/	/	/	/	/
针灸康复促通术治疗急性缺血性脑卒中患者早期运动功能障碍的临床疗效分析	512	N	N	China	Journal of Medicine & Health	common journal	2024	Upper and Lower limb	Hemiplegia	/	/	not reported	ischemic stroke	/	/	/	/	2	68	Y	Acup+RT	EA	RT	/	/	/	14d	NIHSS	1	MBI	3	Patient expectations and satisfaction	9	Effective Rate of Treatment	6	/	/	/	/	/	/	/	/	/	/	/	/	/	/
针灸康复促通术治疗急性缺血性脑卒中患者早期运动功能障碍的临床疗效分析	513	N	N	China	Journal of Medicine & Health	common journal	2023	Upper and Lower limb	Hemiplegia	/	/	Acute period	ischemic stroke	/	/	/	/	2	100	Y	Acup	EA	RT	/	/	/	14d	Effective Rate of Treatment	6	NIHSS	1	FMA	1	ADL	3	TCM Syndrome Scores	4	HFAC	1	/	/	/	/	/	/	/	/	/	/
针刺联合间歇性θ刺激对脑卒中后痉挛期肘关节功能和表面肌电的影响	514	Y	Y	China	Chinese Journal of Rehabilitation Medicine	Chinese Science Citation Database journal	2024	Upper limb	Upper limb	/	spastic paralysis	Recovery period	Both	Y	Y	Y	Y	3	90	Y	Acup+RT	Body acupuncture	RT	Acup+RT	/	/	4w	sEMG examination	5	FMA-U	1	MAS	1	MBI	3	/	/	/	/	/	/	/	/	/	/	/	/	/	/
针刺联合肌电生物反馈治疗脑卒中偏瘫的效果及对肢体功能重建的影响	515	N	N	China	Clinical Research and Practice	common journal	2023	Upper and Lower limb	Hemiplegia	/	/	Acute to recovery period	Both	Y	Y	Y	Y	2	110	Y	Acup+RT	Body acupuncture	RT	/	/	/	8w	TCM Syndrome Scores	4	FIM	3	sEMG examination	5	Laboratory examination	5	ARAT	1	FMA	1	TCT	1	/	/	/	/	/	/	/	/
针灸联合康复训练对脑梗死后偏瘫的临床疗效观察	516	N	N	China	Journal of Medicine & Health	common journal	2023	Upper and Lower limb	Hemiplegia	/	/	Recovery period	ischemic stroke	Y	Y	Y	Y	2	112	N	Acup+RT	EA	RT	/	/	/	45d	Effective Rate of Treatment	6	BI	3	FIM	3	/	/	/	/	/	/	/	/	/	/	/	/	/	/	/	/
针刺配合康复训练对脑卒中后运动功能恢复的影响	517	N	N	China	Journal of Medicine & Health	common journal	2016	Upper and Lower limb	Hemiplegia	/	/	not reported	/	/	Y	Y	/	3	90	Y	Acup+RT	Body acupuncture	RT	Blank	/	/	87d	FMA	1	Effective Rate of Treatment	6	/	/	/	/	/	/	/	/	/	/	/	/	/	/	/	/	/	/
针灸理疗在脑卒中恢复期的应用及脑卒中后遗症的临床效果观察	518	N	N	China	Journal of Medicine & Health	common journal	2021	Upper and Lower limb	Hemiplegia	/	/	not reported	Both	/	/	/	/	2	84	Y	M-acup	Body acupuncture+Scalp acupuncture	Blank	/	/	/	30d	FMA	1	MBI	3	/	/	/	/	/	/	/	/	/	/	/	/	/	/	/	/	/	/
针灸辅助治疗急性缺血性脑卒中后偏瘫的效果分析	519	N	N	China	Medical Journal	common journal	2023	Upper and Lower limb	Hemiplegia	/	/	Acute period	ischemic stroke	/	/	/	Y	2	102	Y	M-acup	Body acupuncture+Moxibustion	Blank	/	/	/	4w	Laboratory examination	5	SF-36	3	FMA	1	BI	3	Effective Rate of Treatment	6	/	/	/	/	/	/	/	/	/	/	/	/
针灸刺激头皮运动区上五分之一治疗中风下肢偏瘫的临床观察	520	N	N	China	World Latest Medicine Information	common journal	2016	Lower limb	Lower limb	/	/	not reported	/	/	Y	Y	/	2	88	Y	M-acup	Body acupuncture+Scalp acupuncture	Acup	/	/	/	4w	muscle strength examination	5	/	/	/	/	/	/	/	/	/	/	/	/	/	/	/	/	/	/	/	/
针灸康复护理对脑中风瘫痪患者运动功能恢复的影响	521	N	N	China	Jian Kang Zhong Gao	common journal	2021	Upper and Lower limb	Hemiplegia	/	/	Recovery to sequelae period	/	/	/	/	/	2	76	N	Acup+Other	Body acupuncture	Other	/	/	/	Not reported	FMA	1	Patient expectations and satisfaction	9	/	/	/	/	/	/	/	/	/	/	/	/	/	/	/	/	/	/
针灸结合康复训练治疗中风后偏瘫的临床观察	522	N	N	China	Self-care	common journal	2021	Upper and Lower limb	Hemiplegia	/	/	not reported	Both	/	/	Y	Y	2	70	N	Acup+RT	Body acupuncture	RT	/	/	/	4w	NIHSS	1	BI	3	Effective Rate of Treatment	6	/	/	/	/	/	/	/	/	/	/	/	/	/	/	/	/
针灸康复优化技术对偏瘫患者生活活动能力指标的恢复状况分析	523	N	N	China	Clinical Journal of Chinese Medicine	common journal	2015	Upper and Lower limb	Hemiplegia	/	Both	Sequelae period	/	/	/	/	/	2	70	N	M-acup	Body acupuncture+Scalp acupuncture	CM	/	/	/	Not reported	ADL	3	FCA	3	NDS	1	Effective Rate of Treatment	6	/	/	/	/	/	/	/	/	/	/	/	/	/	/
针灸联合补阳还五汤加减治疗中风偏瘫的临床研究	524	N	N	China	Pharmacy Weekly	common journal	2021	Upper and Lower limb	Hemiplegia	/	/	Recovery period	/	/	/	/	/	2	74	N	Acup+CH	Body acupuncture	CH	/	/	/	27d	BI	3	Effective Rate of Treatment	6	/	/	/	/	/	/	/	/	/	/	/	/	/	/	/	/	/	/
针灸联合耳穴压丸治疗脑梗死偏瘫的应用效果及治愈率分析	525	N	N	China	Diet Health	common journal	2020	Upper and Lower limb	Hemiplegia	/	/	Sequelae period	ischemic stroke	/	/	/	Y	2	54	N	M-acup	Body acupuncture+Auricular needle	CM	/	/	/	30d	Effective Rate of Treatment	6	NIHSS	1	BI	3	/	/	/	/	/	/	/	/	/	/	/	/	/	/	/	/
针灸推拿应用在中风后遗症康复治疗中的效果	526	N	N	China	China Reflexology	common journal	2018	Upper and Lower limb	Hemiplegia	/	/	not reported	/	/	/	/	/	2	60	N	Acup+Other	Body acupuncture	Other	/	/	/	3m	FMA	1	BI	3	/	/	/	/	/	/	/	/	/	/	/	/	/	/	/	/	/	/
针灸阴经穴用于中风偏瘫治疗中临床价值分析	527	N	N	China	China Health Care & Nutrition	common journal	2020	Upper and Lower limb	Hemiplegia	/	/	not reported	/	/	/	/	/	2	64	N	Acup+RT	Body acupuncture	RT	/	/	/	1m	NIHSS	1	simple health scale	3	/	/	/	/	/	/	/	/	/	/	/	/	/	/	/	/	/	/
针灸应用于老年脑卒中后痉挛性偏瘫患者治疗中对肢体运动功能、痉挛症状及BI评分的影响	528	N	N	China	World Latest Medicine Information	common journal	2018	Upper and Lower limb	Hemiplegia	/	spastic paralysis	Acute to recovery period	/	/	/	/	/	2	88	Y	Acup	Body acupuncture	Blank	/	/	/	Not reported	MAS	1	FMA	1	BI	3	/	/	/	/	/	/	/	/	/	/	/	/	/	/	/	/
针刺联合中风贴治疗中风后偏瘫的疗效观察	529	Y	N	China	Chinese Journal of Traditional Medical Science and Technology	common journal	2024	Upper and Lower limb	Hemiplegia	/	spastic paralysis	Recovery period	Both	Y	Y	Y	Y	2	94	Y	M-acup+RT	Body acupuncture+Acupoint application	Acup+RT	/	/	/	8w	Effective Rate of Treatment	6	NIHSS	1	FMA	1	MBI	3	/	/	/	/	/	/	/	/	/	/	/	/	/	/
针灸在急性缺血性脑卒中患者早期康复治疗中的效果	530	N	N	China	China Modern Medicine	common journal	2023	Upper and Lower limb	Hemiplegia	/	/	Acute period	ischemic stroke	/	Y	/	Y	2	70	N	Acup+RT	Body acupuncture	RT	/	/	/	3m	NIHSS	1	SF-36	3	BI	3	Effective Rate of Treatment	6	/	/	/	/	/	/	/	/	/	/	/	/	/	/
针刺联合康复训练治疗脑卒中后肩手综合征的疗效观察	531	N	N	China	Chinese Journal of Traditional Medical Science and Technology	common journal	2022	shoulder	Upper limb	/	/	Acute to recovery period	Both	Y	Y	Y	/	2	94	Y	Acup+RT	Body acupuncture	RT	/	/	/	3w	VAS	1	SHSS	1	FMA-U	1	MBI	3	Effective Rate of Treatment	6	/	/	/	/	/	/	/	/	/	/	/	/
针灸结合康复治疗脑卒中肢体功能障碍患者的临床效果	532	N	N	China	Chronic Pathematology Journal	common journal	2023	Upper and Lower limb	Hemiplegia	/	/	not reported	/	/	/	/	/	2	150	N	Acup+RT	Body acupuncture	RT	/	/	/	Not reported	Effective Rate of Treatment	6	FMA	1	SF-36	3	ADL	3	Improvement in clinical symptoms / points	1	/	/	/	/	/	/	/	/	/	/	/	/
针刺配合上肢辅具对脑卒中患者偏瘫侧肢体功能的影响	533	Y	N	China	Chinese Journal of Traditional Medical Science and Technology	common journal	2023	Upper and Lower limb	Hemiplegia	/	spastic paralysis	Acute to sequelae period	Both	/	Y	/	Y	2	54	N	Acup+RT	Body acupuncture	Acup+RT	/	/	/	4w	MAS	1	CSI	1	FMA	1	walking gait examination	5	/	/	/	/	/	/	/	/	/	/	/	/	/	/
针灸治疗脑卒中的GPS定位循经探究	534	N	N	China	Journal of Zhejiang Chinese Medical University	Science and Technology/Peking University Core Journal	2020	Upper and Lower limb	Hemiplegia	/	/	Recovery period	Both	/	Y	Y	Y	2	30	N	M-acup+RT	Scalp acupuncture+EA	Acup+RT	/	/	/	4w	FMA	1	Wada water drinking test	2	Aphasia Battery of Chinese	2	MMSE	2	Safety and adverse effects	7	Effective Rate of Treatment	6	/	/	/	/	/	/	/	/	/	/
针灸联合三级康复疗法对脑卒中恢复期肢体运动功能及生活质量的影响	535	N	N	China	Clinical Journal of Chinese Medicine	common journal	2021	Upper and Lower limb	Hemiplegia	/	/	Acute to recovery period	/	Y	Y	Y	Y	2	76	Y	Acup+RT	Body acupuncture	RT	/	/	/	20d	NIHSS	1	Effective Rate of Treatment	6	FMA	1	BBS	1	ADL	3	FAQ	3	/	/	/	/	/	/	/	/	/	/
针灸联合高压氧治疗脑出血后遗症疗效及对肢体运动能力生活质量的影响	536	N	N	China	Shanxi Medical Journal	common journal	2020	Upper and Lower limb	Hemiplegia	/	/	not reported	hemorrhagic stroke	/	/	/	Y	2	84	N	M-acup+Other	Body acupuncture+Moxibustion	Other	/	/	/	2m	TCM Syndrome Scores	4	COPM	1	WHO-QOL/WHO-QOL-BREF	3	/	/	/	/	/	/	/	/	/	/	/	/	/	/	/	/
针灸康复治疗急性脑梗死后偏瘫的疗效	537	N	N	China	Reflexology and Rehabilitation Medicine	common journal	2020	Upper and Lower limb	Hemiplegia	/	Both	not reported	ischemic stroke	Y	/	/	Y	2	80	Y	M-acup	Body acupuncture+Moxibustion	Blank	/	/	/	Not reported	NIHSS	1	ADL	3	Effective Rate of Treatment	6	/	/	/	/	/	/	/	/	/	/	/	/	/	/	/	/
针灸结合康复理疗治疗脑梗死偏瘫的疗效观察	538	N	N	China	World Latest Medicine Information	common journal	2020	Upper and Lower limb	Hemiplegia	/	/	not reported	ischemic stroke	/	Y	/	Y	2	120	Y	Acup+RT	Body acupuncture	RT	/	/	/	4w	NIHSS	1	BI	3	Effective Rate of Treatment	6	/	/	/	/	/	/	/	/	/	/	/	/	/	/	/	/
针灸及康复训练对脑梗死患者的应用价值研究	539	Y	N	China	China rural health	common journal	2020	Upper and Lower limb	Hemiplegia	/	/	Acute period	ischemic stroke	Y	/	/	Y	2	72	N	Acup+RT	Body acupuncture	RT	/	/	/	Not reported	BI	3	FMA	1	CSS2	1	Laboratory examination	5	Laboratory examination	5	/	/	/	/	/	/	/	/	/	/	/	/
针灸对中风后遗症患者肢体活动能力的影响	540	N	N	China	Shenzhen Journal of Integrated Traditional Chinese and Western Medicine	common journal	2020	Upper and Lower limb	Hemiplegia	/	/	not reported	/	/	/	/	/	2	62	Y	Acup+RT	Body acupuncture	RT	/	/	/	4w	FMA	1	ADL	3	/	/	/	/	/	/	/	/	/	/	/	/	/	/	/	/	/	/
针刺阴阳跷脉治疗中风后足内翻患者60例	541	N	N	China	Chinese Journal of Traditional Medical Science and Technology	common journal	2021	Foot/ankle	Lower limb	/	/	Recovery period	Both	Y	Y	/	Y	2	120	Y	Acup+RT	Body acupuncture	Acup+RT	/	/	/	4w	dorsal flexion, plantar flexion, valgus, and varus degree	5	FMA	1	Effective Rate of Treatment	6	/	/	/	/	/	/	/	/	/	/	/	/	/	/	/	/
针刺联合综合康复训练对脑卒中偏瘫患者运动功能、神经功能以及日常生活能力的影响	542	N	N	China	Chinese Journal of Traditional Medical Science and Technology	common journal	2020	Upper and Lower limb	Hemiplegia	/	/	Acute to recovery period	Both	Y	Y	Y	/	2	94	Y	Acup+RT	Body acupuncture	RT	/	/	/	8w	FMA	1	CSS-1	1	MBI	3	/	/	/	/	/	/	/	/	/	/	/	/	/	/	/	/
针刺联合Rood技术对脑梗死患者功能恢复研究	543	N	N	China	Medical Journal of Liaoning	common journal	2020	Upper and Lower limb	Hemiplegia	/	/	not reported	ischemic stroke	Y	Y	Y	Y	4	200	Y	Acup+RT	EA	RT	Acup	Blank	/	30d	FMA	1	BI	3	Effective Rate of Treatment	6	/	/	/	/	/	/	/	/	/	/	/	/	/	/	/	/
针灸治疗脑卒中偏瘫患者临床疗效观察	544	N	N	China	Journal of Hubei University of Chinese Medicine	Science and Technology/Peking University Core Journal	2020	Upper and Lower limb	Hemiplegia	/	/	Recovery period	/	/	Y	/	Y	2	78	N	Acup	Body acupuncture	CM	/	/	/	22d	NDS	1	FMA-U	1	BI	3	Effective Rate of Treatment	6	/	/	/	/	/	/	/	/	/	/	/	/	/	/
针刺双侧肢体治疗缺血性中风恢复期的临床疗效	545	N	N	China	Chinese Journal of Clinical Rational Drug Use	common journal	2016	Upper and Lower limb	Hemiplegia	/	/	Recovery period	ischemic stroke	/	/	/	/	2	58	Y	Acup	Body acupuncture	Acup	/	/	/	4w	Effective Rate of Treatment	6	Effective Rate of Treatment	6	/	/	/	/	/	/	/	/	/	/	/	/	/	/	/	/	/	/
针刺配合综合康复疗法对缺血性卒中早期患者神经功能缺损、下肢痉挛、弛缓性麻痹及脑血流的影响	546	Y	N	China	Hebei Journal of Traditional Chinese Medicine	Science and Technology/Peking University Core Journal	2020	Lower limb	Lower limb	/	/	Acute period	ischemic stroke	Y	Y	Y	Y	2	112	Y	Acup+RT	Body acupuncture	RT	/	/	/	3w	NIHSS	1	Effective Rate of Treatment	6	ultrasound examination	5	TCM Syndrome Scores	4	Overall complication rate	10	/	/	/	/	/	/	/	/	/	/	/	/
针刺联合康复训练对缺血性脑卒中偏瘫患者步行能力及凝血、纤溶指标的影响	547	N	N	China	Chinese Journal of Thrombosis and Hemostasis	common journal	2020	Upper and Lower limb	Hemiplegia	Y	/	Acute period	ischemic stroke	/	/	/	/	2	82	Y	Acup+RT	Body acupuncture	RT	/	/	/	1m	walking gait examination	5	ADL	3	FMA	1	BBS	1	Laboratory examination	5	/	/	/	/	/	/	/	/	/	/	/	/
针刺结合运动再学习技术在脑卒中后康复中的应用	548	Y	N	China	Journal of Changchun University of Chinese Medicine	Science and Technology/Peking University Core Journal	2019	Upper and Lower limb	Hemiplegia	/	Both	Acute to recovery period	/	Y	/	/	Y	2	100	N	Acup+RT	Body acupuncture	RT	/	/	/	4w	FMA	1	CNDS	1	FIM	3	SF-36	3	/	/	/	/	/	/	/	/	/	/	/	/	/	/
针灸与推拿联合治疗卒中后早期肩-手综合征的临床观察	549	N	N	China	Research of Integrated Traditional Chinese and Western Medicine	common journal	2015	shoulder	Upper limb	/	/	not reported	/	/	/	/	/	2	101	N	Acup+RT+Other	Body acupuncture	Acup+Other＋RT	/	/	/	Not reported	Effective Rate of Treatment	6	/	/	/	/	/	/	/	/	/	/	/	/	/	/	/	/	/	/	/	/
针灸配合日常生活为导向康复训练治疗脑卒中的临床观察	550	N	N	China	Nei Mongol Journal of Traditional Chinese Medicine	common journal	2016	Upper and Lower limb	Hemiplegia	/	/	Recovery period	Both	Y	/	/	Y	2	72	Y	Acup+RT	Body acupuncture	RT	/	/	/	21d	BI	3	/	/	/	/	/	/	/	/	/	/	/	/	/	/	/	/	/	/	/	/
针灸疗法应用于急性脑梗死患者康复治疗中对患肢功能恢复影响	551	Y	N	China	Journal of Liaoning University of Traditional Chinese Medicine	Science and Technology/Peking University Core Journal	2017	Lower limb	Lower limb	/	spastic paralysis	Acute to recovery period	ischemic stroke	Y	Y	/	Y	2	24	Y	Acup+RT	Body acupuncture	RT	/	/	/	Not reported	FMA	1	BBS	1	MBI	3	Balance examination	5	/	/	/	/	/	/	/	/	/	/	/	/	/	/
针灸联合综合康复训练对脑卒中恢复期上肢运动功能及日常生活能力的影响	552	N	N	China	Chinese Manipulation & Rehabilitation Medicine	common journal	2017	Upper and Lower limb	Hemiplegia	/	/	Recovery period	ischemic stroke	Y	Y	/	Y	2	76	Y	Acup+RT	Body acupuncture	RT	/	/	/	2m	NIHSS	1	FMA	1	MBI	3	/	/	/	/	/	/	/	/	/	/	/	/	/	/	/	/
针灸联合早期功能训练对脑卒中患者后期肢体功能和生存质量的影响	553	N	N	China	Shaanxi Journal of Traditional Chinese Medicine	Science and Technology/Peking University Core Journal	2017	Upper and Lower limb	Hemiplegia	/	/	not reported	Both	/	Y	/	/	2	93	Y	Acup+RT	Body acupuncture	RT	/	/	/	77d	FMA	1	SS-QOL	3	BI	3	/	/	/	/	/	/	/	/	/	/	/	/	/	/	/	/
针灸结合运动康复训练治疗脑卒中恢复期足下垂临床观察	554	N	N	China	Zhejiang Journal of Integrated Traditional Chinese and Western Medicine	common journal	2016	Foot/ankle	Lower limb	/	/	Recovery period	/	/	Y	/	Y	2	80	Y	Acup+RT	Body acupuncture	RT	/	/	/	30d	MAS	1	muscle strength examination	5	MBI	3	Carr-shepherd Walking Rating Scale	1	BBS	1	/	/	/	/	/	/	/	/	/	/	/	/
针灸结合推拿在脑卒中康复中的应用与观察	555	N	N	China	Western Journal of Traditional Chinese Medicine	Science and Technology/Peking University Core Journal	2016	Upper and Lower limb	Hemiplegia	/	/	Acute to recovery period	/	/	Y	/	/	2	90	Y	Acup+Other	Body acupuncture	Other	/	/	/	3m	NDS	1	FMA	1	FIM	3	/	/	/	/	/	/	/	/	/	/	/	/	/	/	/	/
针灸结合本体感觉神经肌肉促进技术治疗脑卒中后肩痛的疗效观察	556	Y	N	China	Chinese Journal of Rehabilitation Medicine	Chinese Science Citation Database journal	2015	shoulder	Upper limb	/	spastic paralysis	Recovery period	Both	Y	Y	/	Y	3	38	N	Acup+RT	Body acupuncture	RT	Acup	/	/	Not reported	McGill Pain Scale	1	FMA	1	/	/	/	/	/	/	/	/	/	/	/	/	/	/	/	/	/	/
针刺治疗缺血性中风患者的临床对比研究	557	Y	N	China	Journal of Clinical Acupuncture and Moxibustion	Science and Technology/Peking University Core Journal	2016	Upper and Lower limb	Hemiplegia	/	/	Recovery period	ischemic stroke	Y	Y	Y	Y	2	60	Y	Acup	EA	Acup	/	/	/	40d	NDS	1	FMA	1	MBI	3	/	/	/	/	/	/	/	/	/	/	/	/	/	/	/	/
针刺配合穴位贴敷分期辨证治疗缺血性卒中500例	558	Y	N	China	Hebei Journal of Traditional Chinese Medicine	Science and Technology/Peking University Core Journal	2016	Upper and Lower limb	Hemiplegia	/	Both	Acute to sequelae period	/	/	Y	Y	Y	2	600	N	M-acup	Body acupuncture+Scalp acupuncture+Acupoint application	M-acup	/	/	/	35d	Laboratory examination	5	SIAS	10	TCM Syndrome Scores	4	Effective Rate of Treatment	6	/	/	/	/	/	/	/	/	/	/	/	/	/	/
针刺联合肌电生物反馈疗法治疗脑卒中偏瘫临床观察	559	N	N	China	Shanghai Journal of Acupuncture and Moxibustion	Chinese Science Citation Database journal	2016	Upper and Lower limb	Hemiplegia	/	/	Recovery period	/	/	Y	/	Y	2	102	Y	Acup+RT	EA	RT	/	/	/	8w	NIHSS	1	ADL	3	Laboratory examination	5	FMA	1	/	/	/	/	/	/	/	/	/	/	/	/	/	/
针刺联合电子生物反馈治疗对脑血管病患者运动功能的影响	560	N	N	China	Modern Journal of Integrated Traditional Chinese and Western Medicine	Science and Technology/Peking University Core Journal	2015	Upper and Lower limb	Hemiplegia	/	spastic paralysis	Recovery to sequelae period	/	Both	Y	Y	Y	3	75	Y	M-acup+RT	Body acupuncture+Scalp acupuncture	RT	M-acup	/	/	4w	FMA	1	NBD	1	MBI	3	/	/	/	/	/	/	/	/	/	/	/	/	/	/	/	/
针灸推拿联合治疗脑卒中后肩-手综合征的临床疗效观察	561	N	N	China	China Health Care & Nutrition	common journal	2019	shoulder	Upper limb	/	/	not reported	/	/	/	/	/	3	108	N	Acup+RT+Other	Body acupuncture	Other＋RT	Acup＋RT	/	/	Not reported	Effective Rate of Treatment	6	MBI	3	VAS	1	STEF	1	/	/	/	/	/	/	/	/	/	/	/	/	/	/
针灸手法联合康复训练治疗缺血性中风偏瘫疗效观察	562	N	N	China	Dietetics	common journal	2019	Upper and Lower limb	Hemiplegia	/	/	not reported	ischemic stroke	/	/	/	/	3	60	Y	M-acup+RT	Body acupuncture+Scalp acupuncture+Skin needle	RT	M-acup	/	/	1m	Effective Rate of Treatment	6	/	/	/	/	/	/	/	/	/	/	/	/	/	/	/	/	/	/	/	/
针灸配合康复训练治疗肩手综合征59例	563	N	N	China	China's Naturopathy	common journal	2016	shoulder	Upper limb	/	/	not reported	Both	/	Y	/	Y	2	118	N	Acup	Body acupuncture	RT	/	/	/	40d	Effective Rate of Treatment	6	FMA-U	1	/	/	/	/	/	/	/	/	/	/	/	/	/	/	/	/	/	/
针灸联合康复治疗对脑卒中偏瘫患者的康复效果研究	564	N	N	China	Special Health	common journal	2020	Upper and Lower limb	Hemiplegia	/	/	not reported	/	/	/	/	/	2	46	N	M-acup+RT	Body acupuncture+Moxibustion	RT	/	/	/	4w	FMA	1	MBI	3	NIHSS	1	/	/	/	/	/	/	/	/	/	/	/	/	/	/	/	/
针灸联合康复训练对中风偏瘫患者血清炎性因子及ET-1、NO水平的影响	565	N	N	China	Modern Medicine and Health Research	common journal	2020	Upper and Lower limb	Hemiplegia	/	/	not reported	/	/	Y	Y	/	2	42	N	Acup+RT	Body acupuncture	RT	/	/	/	3个m	Effective Rate of Treatment	6	Laboratory examination	5	motor function-uncertain	1	/	/	/	/	/	/	/	/	/	/	/	/	/	/	/	/
针灸康复改善脑卒中偏瘫患者肢体肌张力的临床研究	566	N	N	China	Yiyao Qianyan	common journal	2018	Upper and Lower limb	Hemiplegia	/	/	not reported	Both	/	Y	/	Y	2	60	N	M-acup+RT	Body acupuncture+Scalp acupuncture	RT	/	/	/	Not reported	sEMG examination	5	/	/	/	/	/	/	/	/	/	/	/	/	/	/	/	/	/	/	/	/
针灸电刺激对中风偏瘫肢体神经肌肉康复的应用	567	N	N	China	Electronic Journal of Modern Medicine and Health Research	common journal	2018	Upper and Lower limb	Hemiplegia	/	/	Recovery to sequelae period	Both	/	/	/	Y	2	400	Y	Acup	TAES	Blank	/	/	/	6w	Effective Rate of Treatment	6	motor function-uncertain	1	/	/	/	/	/	/	/	/	/	/	/	/	/	/	/	/	/	/
针灸并穴位照射及康复训练治疗脑卒中后肩手综合征Ⅰ期患者50例	568	N	N	China	Zhejiang Journal of Traditional Chinese Medicine	common journal	2016	shoulder	Upper limb	/	/	Acute to recovery period	Both	/	/	/	/	2	100	N	Acup+RT	Body acupuncture	RT	/	/	/	4w	FMA	1	VAS	1	MBI	3	Effective Rate of Treatment	6	/	/	/	/	/	/	/	/	/	/	/	/	/	/
针刺治疗缺血性中风恢复期患者120例	569	N	N	China	Liaoning Journal of Traditional Chinese Medicine	Science and Technology/Peking University Core Journal	2015	Upper and Lower limb	Hemiplegia	/	/	Recovery period	ischemic stroke	/	Y	Y	Y	2	120	Y	Acup	Body acupuncture	Acup	/	/	/	4w	Effective Rate of Treatment	6	Effective Rate of Treatment	6	mRS	1	activity of daily living -uncertain	3	/	/	/	/	/	/	/	/	/	/	/	/	/	/
针刺治疗脑卒中后下肢痉挛54例	570	N	N	China	China's Naturopathy	common journal	2015	Lower limb	Lower limb	/	spastic paralysis	Recovery period	ischemic stroke	/	Y	/	Y	2	108	Y	Acup	Body acupuncture	Blank	/	/	/	Not reported	Effective Rate of Treatment	6	BI	3	MAS	1	/	/	/	/	/	/	/	/	/	/	/	/	/	/	/	/
针刺治疗对急性脑卒中患者早期神经康复的疗效观察	571	N	N	China	Journal of Sichuan Traditional Chinese Medicine	Science and Technology/Peking University Core Journal	2015	Upper and Lower limb	Hemiplegia	/	/	Acute period	Both	Y	Y	/	Y	2	200	N	Acup+RT	Body acupuncture	RT	/	/	/	Not reported	Effective Rate of Treatment	6	FMA	1	MBI	3	HAMD	2	/	/	/	/	/	/	/	/	/	/	/	/	/	/
针刺曲池、外关穴治疗脑卒中偏瘫肢体痉挛的即时效应临床观察	572	N	N	China	Doctor	common journal	2019	Upper limb	Upper limb	/	spastic paralysis	Recovery to sequelae period	/	Y	Y	/	/	2	40	N	Acup	Body acupuncture	Sham-acup	/	/	/	Not reported	electrophysiological examination	5	/	/	/	/	/	/	/	/	/	/	/	/	/	/	/	/	/	/	/	/
针刺配合穴位注射治疗中风后肩手综合征50例	573	N	N	China	Zhejiang Journal of Traditional Chinese Medicine	common journal	2015	shoulder	Upper limb	/	/	Recovery period	ischemic stroke	/	Y	/	/	2	100	Y	M-acup	Body acupuncture+Acupoint injection	Acup	/	/	/	30d	FMA	1	Effective Rate of Treatment	6	/	/	/	/	/	/	/	/	/	/	/	/	/	/	/	/	/	/
针刺配合康复医疗体操治疗偏瘫的疗效观察	574	N	N	China	Nei Mongol Journal of Traditional Chinese Medicine	common journal	2015	Upper and Lower limb	Hemiplegia	/	Both	Recovery to sequelae period	Both	/	/	/	Y	3	70	N	Acup+RT	Body acupuncture	RT	Acup	/	/	43d	Effective Rate of Treatment	6	MBI	3	/	/	/	/	/	/	/	/	/	/	/	/	/	/	/	/	/	/
针刺疗法联合运动想象对脑卒中偏瘫患者康复功能恢复的作用	575	N	N	China	China's Naturopathy	common journal	2016	Upper and Lower limb	Hemiplegia	/	/	Recovery period	/	/	Y	/	/	2	78	N	Acup+RT+Other	EA	RT＋Other	/	/	/	Not reported	FMA	1	MBI	3	/	/	/	/	/	/	/	/	/	/	/	/	/	/	/	/	/	/
针刺联合偏瘫复原合剂治疗急性脑梗死临床观察	576	Y	N	China	Liaoning Journal of Traditional Chinese Medicine	Science and Technology/Peking University Core Journal	2015	Upper and Lower limb	Hemiplegia	/	/	Acute period	ischemic stroke	Both	Y	Y	/	3	90	Y	Acup+CH	Body acupuncture	Acup	Blank	/	/	Not reported	NIHSS	1	FMA	1	ADL	3	/	/	/	/	/	/	/	/	/	/	/	/	/	/	/	/
针刺结合运动再学习技术对中风康复影响的临床研究	577	N	N	China	Chinese Journal of Integrated Traditional and Western Medicine	Chinese Science Citation Database journal	2015	Upper and Lower limb	Hemiplegia	/	/	Acute to recovery period	Both	Y	Y	/	Y	2	364	Y	Acup+RT	Body acupuncture	RT	/	/	/	4w	FMA	1	Neurological deficit scores-uncertain	1	FIM	3	/	/	/	/	/	/	/	/	/	/	/	/	/	/	/	/
针灸治疗应用于脑卒中偏瘫后遗症患者治疗中的效果及对患者生活质量的改善研究	578	N	N	China	Diet Health	common journal	2021	Upper and Lower limb	Hemiplegia	/	/	not reported	/	/	/	/	/	2	162	Y	Acup+RT	Body acupuncture	RT	/	/	/	3m	NIHSS	1	ADL	3	/	/	/	/	/	/	/	/	/	/	/	/	/	/	/	/	/	/
针灸治疗在脑卒中偏瘫患者康复护理中的作用	579	N	N	China	Chinese Journal of Trauma and Disability Medicine	common journal	2019	Upper and Lower limb	Hemiplegia	/	/	not reported	Both	Y	/	/	/	2	120	N	Acup+RT	Body acupuncture	RT	/	/	/	Not reported	muscle strength examination	5	NDF	1	MBI	3	/	/	/	/	/	/	/	/	/	/	/	/	/	/	/	/
针灸治疗在脑卒中偏瘫患者早期康复中的临床应用研究	580	N	N	China	Health Essentials	common journal	2021	Upper and Lower limb	Hemiplegia	/	/	not reported	/	/	/	/	/	2	60	N	Acup	Body acupuncture	RT	/	/	/	6m	NIHSS	1	ADL	3	Effective Rate of Treatment	6	/	/	/	/	/	/	/	/	/	/	/	/	/	/	/	/
针灸治疗中风后肩-手综合征效果分析	581	Y	N	China	Shenzhen Journal of Integrated Traditional Chinese and Western Medicine	common journal	2018	shoulder	Upper limb	/	/	not reported	/	/	/	/	/	2	76	N	Acup+Other	Body acupuncture	Other	/	/	/	1m	ROM	5	edema/swelling/circumdiameter measurement	5	Pain score-uncertain	1	Effective Rate of Treatment	6	/	/	/	/	/	/	/	/	/	/	/	/	/	/
针灸治疗中风后痉挛性瘫痪的临床疗效分析	582	N	N	China	Guide of China Medicine	common journal	2019	Upper and Lower limb	Hemiplegia	/	spastic paralysis	not reported	/	/	/	/	/	2	64	N	M-acup+RT	Body acupuncture+Scalp acupuncture	Other	/	/	/	56d	SIAS	10	Effective Rate of Treatment	6	/	/	/	/	/	/	/	/	/	/	/	/	/	/	/	/	/	/
针灸治疗中风后偏瘫肩痛的临床效果分析	583	N	N	China	Health Essentials	common journal	2019	shoulder	Upper limb	/	/	not reported	Both	/	/	/	/	2	80	Y	Acup	Body acupuncture	Blank	/	/	/	42d	VAS	1	NIHSS	1	Effective Rate of Treatment	6	/	/	/	/	/	/	/	/	/	/	/	/	/	/	/	/
针灸治疗中风后偏瘫肩痛的临床效果分析	584	N	N	China	World Latest Medicine Information	common journal	2017	shoulder	Upper limb	/	/	Recovery period	Both	/	/	/	Y	2	79	N	Acup	Body acupuncture	Blank	/	/	/	42d	NIHSS	1	BI	3	Effective Rate of Treatment	6	/	/	/	/	/	/	/	/	/	/	/	/	/	/	/	/
针灸治疗中风后遗偏瘫临床观察	585	N	N	China	Health Guide	common journal	2017	Upper and Lower limb	Hemiplegia	/	/	Acute to recovery period	/	/	/	/	/	2	80	N	Acup	Body acupuncture	RT	/	/	/	3w	BI	3	MAS	1	Effective Rate of Treatment	6	/	/	/	/	/	/	/	/	/	/	/	/	/	/	/	/
针灸治疗中风后遗症的临床疗效	586	N	N	China	Medical Information	common journal	2015	Upper and Lower limb	Hemiplegia	/	/	Recovery to sequelae period	/	/	/	Y	/	2	40	N	M-acup	Body acupuncture+Moxibustion	CH	/	/	/	26d	Effective Rate of Treatment	6	/	/	/	/	/	/	/	/	/	/	/	/	/	/	/	/	/	/	/	/
针灸治疗中风偏瘫的疗效观察	587	N	N	China	Cardiovascular Disease Journal of Integrated Traditional Chinese and Western Medicine(Electronic)	common journal	2016	Upper and Lower limb	Hemiplegia	/	/	Acute period	/	/	/	/	/	2	80	Y	Acup	Body acupuncture	Blank	/	/	/	1m	Effective Rate of Treatment	6	/	/	/	/	/	/	/	/	/	/	/	/	/	/	/	/	/	/	/	/
针灸治疗中风偏瘫的疗效及方法研究	588	N	N	China	Bao Jian Wen Hui	common journal	2018	Upper and Lower limb	Hemiplegia	/	/	Acute period	/	/	/	/	/	2	90	Y	Acup	Body acupuncture	Blank	/	/	/	1m	Effective Rate of Treatment	6	/	/	/	/	/	/	/	/	/	/	/	/	/	/	/	/	/	/	/	/
针灸治疗中风偏瘫患者的临床效果	589	N	N	China	Health Essentials	common journal	2021	Upper and Lower limb	Hemiplegia	/	/	not reported	/	/	/	/	/	2	78	Y	Acup	Body acupuncture	CH	/	/	/	Not reported	Effective Rate of Treatment	6	Patient expectations and satisfaction	9	/	/	/	/	/	/	/	/	/	/	/	/	/	/	/	/	/	/
针灸治疗中风偏瘫患者的临床效果探讨	590	N	N	China	Health Guide	common journal	2018	Upper and Lower limb	Hemiplegia	/	/	Sequelae period	/	/	Y	/	/	2	34	Y	Acup	Body acupuncture	Blank	/	/	/	36d	Effective Rate of Treatment	6	/	/	/	/	/	/	/	/	/	/	/	/	/	/	/	/	/	/	/	/
针灸治疗中风偏瘫临床效果分析	591	N	N	China	Doctor	common journal	2019	Upper and Lower limb	Hemiplegia	/	/	Acute to recovery period	Both	/	/	/	/	2	60	Y	Acup	Body acupuncture	Blank	/	/	/	Not reported	BI	3	SS-QOL	3	MAS	1	Effective Rate of Treatment	6	/	/	/	/	/	/	/	/	/	/	/	/	/	/
针灸治疗中风偏瘫临床效果分析	592	N	N	China	Special Health	common journal	2018	Upper and Lower limb	Hemiplegia	/	/	Acute period	/	/	/	/	/	2	100	Y	Acup	Body acupuncture	Blank	/	/	/	Not reported	Effective Rate of Treatment	6	/	/	/	/	/	/	/	/	/	/	/	/	/	/	/	/	/	/	/	/
针灸治疗中风偏瘫中阴经穴作用浅析	593	N	N	China	Electronic Journal of Clinical Medical Literature	common journal	2018	Upper and Lower limb	Hemiplegia	/	/	Acute to recovery period	/	/	/	/	/	2	82	N	Acup	Body acupuncture	RT	/	/	/	30d	activity of daily living -uncertain	3	motor function-uncertain	1	Quality of life -uncertain	3	Effective Rate of Treatment	6	/	/	/	/	/	/	/	/	/	/	/	/	/	/
针灸治疗卒中后偏瘫的临床效果	594	N	N	China	The World Clinical Medicine	common journal	2016	Upper and Lower limb	Hemiplegia	/	/	not reported	Both	/	/	/	/	2	70	Y	Acup+RT	Body acupuncture	RT	/	/	/	Not reported	Effective Rate of Treatment	6	/	/	/	/	/	/	/	/	/	/	/	/	/	/	/	/	/	/	/	/
针灸治疗卒中后遗症临床研究	595	N	N	China	Asia-Pacific Traditional Medicine	common journal	2015	Upper and Lower limb	Hemiplegia	/	/	Acute to recovery period	Both	Both	/	/	/	2	154	N	Acup	Body acupuncture	Other	/	/	/	8w	Effective Rate of Treatment	6	Brunnstrom Stage evaluation	1	/	/	/	/	/	/	/	/	/	/	/	/	/	/	/	/	/	/
针康法对中风后小脑性共济失调患者步行及平衡功能的影响	596	N	N	China	Reflexology and Rehabilitation Medicine	common journal	2020	Upper and Lower limb	Hemiplegia	Y	/	not reported	Both	/	Y	/	/	2	92	Y	Acup	Scalp acupuncture	RT	/	/	/	8w	Effective Rate of Treatment	6	HFAC	1	BBS	1	/	/	/	/	/	/	/	/	/	/	/	/	/	/	/	/
针康优化技术提高老年脑卒中患者平衡功能及社区生活能力的临床研究	597	N	N	China	Chinese Community Doctors	common journal	2018	Upper and Lower limb	Hemiplegia	/	/	Recovery period	Both	/	Y	/	Y	2	100	N	M-acup+RT	Body acupuncture+Scalp acupuncture	RT	/	/	/	4w	BBS	1	BI	3	/	/	/	/	/	/	/	/	/	/	/	/	/	/	/	/	/	/
针药合用对急性脑梗死患者的临床疗效	598	Y	N	China	Chinese Traditional Patent Medicine	Chinese Science Citation Database journal	2019	Upper and Lower limb	Hemiplegia	/	/	Acute period	ischemic stroke	/	Y	Y	Y	2	84	Y	Acup+CH	Body acupuncture	CH	/	/	/	14d	NIHSS	1	FMA	1	Laboratory examination	5	Effective Rate of Treatment	6	Safety and adverse effects	7	/	/	/	/	/	/	/	/	/	/	/	/
振瘫膏外敷结合超声穴位疗法治疗脑卒中偏瘫痉挛状态的临床研究	599	N	N	China	Xinjiang Journal of Traditional Chinese Medicine	common journal	2016	Upper and Lower limb	Hemiplegia	/	spastic paralysis	Recovery period	Both	/	Y	Y	/	2	49	Y	M-acup	TAES+Acupoint application	Blank	/	/	/	21d	MAS	1	BI	3	PRO	10	/	/	/	/	/	/	/	/	/	/	/	/	/	/	/	/
郑氏“温通针法”对缺血性脑卒中患者肢体功能的影响	600	N	N	China	Western Journal of Traditional Chinese Medicine	Science and Technology/Peking University Core Journal	2022	Upper and Lower limb	Hemiplegia	/	/	not reported	ischemic stroke	/	Y	/	Y	2	70	Y	Acup	Warm acupuncture	Blank	/	/	/	28d	Effective Rate of Treatment	6	NIHSS	1	FMA	1	/	/	/	/	/	/	/	/	/	/	/	/	/	/	/	/
肢体训练联合电针疗法对脑梗死急性期偏瘫患者的效果观察	601	N	N	China	Guizhou Medical Journal	common journal	2024	Upper and Lower limb	Hemiplegia	/	/	not reported	ischemic stroke	Y	/	/	/	2	100	N	Acup+RT	EA	RT	/	/	/	Not reported	Effective Rate of Treatment	6	NIHSS	1	MBI	3	FMA	1	/	/	/	/	/	/	/	/	/	/	/	/	/	/
滞动针治疗偏瘫足内翻38例	602	N	N	China	Journal of External Therapy of Traditional Chinese Medicine	common journal	2018	Foot/ankle	Lower limb	/	/	Recovery period	Both	Y	/	Y	Y	2	76	Y	Acup	EA	Acup	/	/	/	4w	MAS	1	FMA	1	Effective Rate of Treatment	6	/	/	/	/	/	/	/	/	/	/	/	/	/	/	/	/
中风病特色中医诊疗方案临床再评价研究	603	Y	N	China	Chinese Archives of Traditional Chinese Medicine	Science and Technology/Peking University Core Journal	2017	Upper and Lower limb	Hemiplegia	/	/	Acute period	ischemic stroke	Both	Y	Y	Y	2	300	Y	M-acup	Body acupuncture+Eyes acupuncture	Acup	/	/	/	14d	NIHSS	1	BI	3	mRS	1	Effective Rate of Treatment	6	Safety and adverse effects	7	/	/	/	/	/	/	/	/	/	/	/	/
中风偏瘫患者早期康复中引入针灸治疗的价值浅析	604	N	N	China	Journal of Medicine & Health	common journal	2021	Upper and Lower limb	Hemiplegia	/	/	Acute period	/	/	/	Y	Y	2	150	Y	Acup+RT	Body acupuncture	RT	/	/	/	4w	Effective Rate of Treatment	6	Improvement in clinical symptoms / points	1	Safety and adverse effects	7	/	/	/	/	/	/	/	/	/	/	/	/	/	/	/	/
中风偏瘫患者早期康复中引入针灸治疗的效果分析	605	N	N	China	Electronic Journal of Clinical Medical Literature	common journal	2020	Upper and Lower limb	Hemiplegia	/	/	not reported	/	/	/	/	/	2	80	N	Acup+RT	Body acupuncture	RT	/	/	/	Not reported	Effective Rate of Treatment	6	/	/	/	/	/	/	/	/	/	/	/	/	/	/	/	/	/	/	/	/
中风偏瘫患者针灸配合康复训练治疗对患者临床疗效与Barthel指数评分的影响	606	N	N	China	Journal of Medicine & Health	common journal	2021	Upper and Lower limb	Hemiplegia	/	/	not reported	Both	/	Y	/	/	2	106	N	Acup+RT	Body acupuncture	RT	/	/	/	8w	Effective Rate of Treatment	6	FMA	1	BI	3	/	/	/	/	/	/	/	/	/	/	/	/	/	/	/	/
中风偏瘫康复患者应用穴位注射的临床护理	607	N	N	China	Health Guide	common journal	2021	Upper and Lower limb	Hemiplegia	/	/	Acute to recovery period	/	/	/	/	/	2	120	Y	Acup+RT	Acupoint injection	RT	/	/	/	42d	Improvement in clinical symptoms / points	1	activity of daily living -uncertain	3	/	/	/	/	/	/	/	/	/	/	/	/	/	/	/	/	/	/
中风偏瘫中医针灸结合康复治疗的临床效果观察	608	N	N	China	China Health Care & Nutrition	common journal	2017	Upper and Lower limb	Hemiplegia	/	/	Sequelae period	Both	/	/	/	/	2	86	N	Acup+RT	Body acupuncture	RT	/	/	/	30d	BI	3	NIHSS	1	/	/	/	/	/	/	/	/	/	/	/	/	/	/	/	/	/	/
中西医结合治疗脑卒中后肩手综合征42例	609	Y	N	China	Zhejiang Journal of Traditional Chinese Medicine	common journal	2017	shoulder	Upper limb	/	/	Recovery period	ischemic stroke	/	Y	Y	/	3	126	Y	Acup+RT+CH	Body acupuncture	CH+RT	Blank	/	/	21d	Effective Rate of Treatment	6	FMA	1	NRS	1	MAS	1	/	/	/	/	/	/	/	/	/	/	/	/	/	/
中西医结合治疗中风偏瘫疗效观察	610	N	N	China	Journal of Practical Traditional Chinese Medicine	common journal	2020	Upper and Lower limb	Hemiplegia	/	Both	Acute period	Both	/	Y	Y	Y	2	80	Y	M-acup	Body acupuncture+Scalp acupuncture+Fire needle	Acup	/	/	/	102d	BI	3	SS-QOL	3	MAS	1	Effective Rate of Treatment	6	/	/	/	/	/	/	/	/	/	/	/	/	/	/
中西医结合卒中单元治疗缺血性脑卒中恢复期临床研究	611	Y	N	China	Chinese Medicine Modern Distance Education of China	common journal	2021	Upper and Lower limb	Hemiplegia	/	/	Recovery to sequelae period	ischemic stroke	/	Y	Y	Y	2	100	Y	M-acup	Body acupuncture+Moxibustion+Blood-pricking therapy	Blank	/	/	/	1m	MMSE	2	SIAS	10	BI	3	Effective Rate of Treatment	6	OHS	10	/	/	/	/	/	/	/	/	/	/	/	/
中药穴位贴敷治疗中风病肢体关节疼痛的疗效观察	612	N	N	China	Chinese Journal of Traditional Medical Science and Technology	common journal	2016	Upper and Lower limb	Hemiplegia	/	/	not reported	/	/	Y	Y	/	2	200	Y	Acup	Acupoint application	Blank	/	/	/	Not reported	McGill Pain Scale	1	Effective Rate of Treatment	6	/	/	/	/	/	/	/	/	/	/	/	/	/	/	/	/	/	/
中药熏洗配合针灸治疗中风后偏瘫患肢肿胀的临床应用价值	613	N	N	China	Clinical Journal of Chinese Medicine	common journal	2017	Upper and Lower limb	Hemiplegia	/	/	Acute to recovery period	Both	/	/	/	/	2	64	N	Acup+Other	Body acupuncture	Other+CM	/	/	/	4w	Effective Rate of Treatment	6	edema/swelling/circumdiameter measurement	5	/	/	/	/	/	/	/	/	/	/	/	/	/	/	/	/	/	/
中药熏药疗法结合艾炷灸法治疗脑卒中患者上肢肌张力增高的临床疗效观察	614	N	N	China	Chinese Journal of Rehabilitation Medicine	Chinese Science Citation Database journal	2020	Upper limb	Upper limb	/	spastic paralysis	Recovery period	Both	Y	Y	/	Y	2	60	Y	Acup+RT+CH	Moxibustion	CH+RT	/	/	/	12w	MAS	1	FMA-U	1	BI	3	/	/	/	/	/	/	/	/	/	/	/	/	/	/	/	/
中医艾灸联合康复训练对急性脑梗死恢复期患者肢体功能及日常生活能力的影响	615	N	N	China	Journal of New Chinese Medicine	common journal	2022	Upper and Lower limb	Hemiplegia	/	/	Acute period	ischemic stroke	Both	Y	/	Y	2	86	Y	Acup+RT	Moxibustion	RT	/	/	/	2m	NIHSS	1	VAS	1	JOA	1	FMA	1	BI	3	SS-QOL	3	Effective Rate of Treatment	6	/	/	/	/	/	/	/	/
中医手法联合康复治疗对脑卒中康复患者临床观察	616	N	N	China	Chinese Archives of Traditional Chinese Medicine	Science and Technology/Peking University Core Journal	2015	Upper and Lower limb	Hemiplegia	/	/	Acute to recovery period	Both	Both	Y	Y	/	2	120	N	Acup+RT	Body acupuncture	RT	/	/	/	4w	Effective Rate of Treatment	6	NIHSS	1	ADL	3	Laboratory examination	5	/	/	/	/	/	/	/	/	/	/	/	/	/	/
中医特色护理穴位贴敷对脑卒中患者肢体功能的效果评价	617	N	N	China	Health Guide	common journal	2020	Upper and Lower limb	Hemiplegia	/	/	not reported	/	/	/	/	/	2	75	Y	Acup	Acupoint application	Blank	/	/	/	21d	BI	3	FMA	1	/	/	/	/	/	/	/	/	/	/	/	/	/	/	/	/	/	/
中医特色护理穴位贴敷对中风患者肢体功能的临床影响	618	N	N	China	Electronic Journal of Practical Clinical Nursing Science	common journal	2017	Upper and Lower limb	Hemiplegia	/	/	not reported	/	/	/	/	/	2	36	Y	Acup+RT	Acupoint application	RT	/	/	/	Not reported	FMA	1	MBI	3	/	/	/	/	/	/	/	/	/	/	/	/	/	/	/	/	/	/
中医特色护理穴位贴敷对中风患者肢体功能的应用效果	619	N	N	China	Journal of Medicine & Health	common journal	2021	Upper and Lower limb	Hemiplegia	/	/	not reported	/	/	/	/	/	2	72	Y	Acup	Acupoint application	RT	/	/	/	Not reported	FMA	1	MBI	3	Patient expectations and satisfaction	9	/	/	/	/	/	/	/	/	/	/	/	/	/	/	/	/
中医针刺联合康复治疗急性期缺血性脑卒中的疗效及对肢体功能恢复的影响	620	N	N	China	Chinese Community Doctors	common journal	2020	Upper and Lower limb	Hemiplegia	/	/	Recovery period	ischemic stroke	/	/	/	Y	2	80	Y	Acup+RT	Body acupuncture	RT	/	/	/	15d	Effective Rate of Treatment	6	BI	3	FMA	1	Neurological deficit scores-uncertain	1	/	/	/	/	/	/	/	/	/	/	/	/	/	/
中医针刺联合康复治疗中风偏瘫的效果评价分析	621	N	N	China	Medical Journal	common journal	2024	Upper and Lower limb	Hemiplegia	/	/	not reported	/	/	/	/	/	2	56	Y	Acup	Body acupuncture	RT	/	/	/	4w	Effective Rate of Treatment	6	Safety and adverse effects	7	FMA	1	Neurological deficit scores-uncertain	1	activity of daily living -uncertain	3	/	/	/	/	/	/	/	/	/	/	/	/
中医针灸对中风后偏瘫患者神经功能及Barthel指数的影响	622	N	N	China	Journal of Medicine & Health	common journal	2021	Upper and Lower limb	Hemiplegia	/	/	Recovery period	/	/	/	/	Y	2	86	Y	Acup	Body acupuncture	RT	/	/	/	4w	CSS-1	1	BI	3	/	/	/	/	/	/	/	/	/	/	/	/	/	/	/	/	/	/
中医针灸结合康复疗法治疗中风偏瘫的临床观察	623	N	N	China	Electronic Journal of Clinical Medical Literature	common journal	2017	Upper and Lower limb	Hemiplegia	/	/	Acute period	/	Y	/	/	/	3	198	N	Acup+RT	Body acupuncture	RT	Acup	/	/	30d	Effective Rate of Treatment	6	/	/	/	/	/	/	/	/	/	/	/	/	/	/	/	/	/	/	/	/
中医针灸结合康复疗法治疗中风偏瘫患者的临床效果	624	N	N	China	Family medicine	common journal	2019	Upper and Lower limb	Hemiplegia	/	/	Acute period	/	Y	/	/	/	3	181	Y	Acup+RT	EA	RT	Acup	/	/	Not reported	Effective Rate of Treatment	6	/	/	/	/	/	/	/	/	/	/	/	/	/	/	/	/	/	/	/	/
中医针灸结合康复治疗对中风偏瘫患者的临床效果及对其日常生活能力的影响分析	625	N	N	China	Journal of Medicine & Health	common journal	2023	Upper and Lower limb	Hemiplegia	/	/	Acute period	/	/	/	/	/	2	66	N	M-acup+RT	Scalp acupuncture+EA	RT	/	/	/	Not reported	ADL	3	FMA	1	NIHSS	1	SF-36	3	/	/	/	/	/	/	/	/	/	/	/	/	/	/
中医针灸结合康复治疗对中风偏瘫患者的临床效果及对其日常生活能力的影响研讨	626	N	N	China	Nei Mongol Journal of Traditional Chinese Medicine	common journal	2024	Upper and Lower limb	Hemiplegia	/	/	Recovery period	/	/	Y	/	/	2	63	N	Acup+RT	Body acupuncture	RT	/	/	/	4w	Effective Rate of Treatment	6	NIHSS	1	ADL	3	/	/	/	/	/	/	/	/	/	/	/	/	/	/	/	/
中医针灸结合康复治疗中风偏瘫的安全性及有效性研究	627	N	N	China	Great health	common journal	2021	Upper and Lower limb	Hemiplegia	/	/	not reported	/	/	/	/	/	2	48	N	M-acup+RT	Body acupuncture+Scalp acupuncture	RT	/	/	/	2m	BI	3	NIHSS	1	FCA	3	Effective Rate of Treatment	6	/	/	/	/	/	/	/	/	/	/	/	/	/	/
中医针灸结合康复治疗中风偏瘫的价值分析	628	N	N	China	Health Guide	common journal	2018	Upper and Lower limb	Hemiplegia	/	/	not reported	/	/	/	/	/	2	120	N	Acup+RT	Body acupuncture	RT	/	/	/	28d	Effective Rate of Treatment	6	BI	3	FMA	1	MMSE	2	/	/	/	/	/	/	/	/	/	/	/	/	/	/
中医针灸结合康复治疗中风偏瘫的临床效果	629	N	N	China	Encyclopedia Forum e-Magazine	common journal	2018	Upper and Lower limb	Hemiplegia	/	/	not reported	/	/	/	/	/	2	80	N	M-acup+RT	Body acupuncture+Scalp acupuncture	RT	/	/	/	Not reported	ADL	3	Quality of life -uncertain	3	/	/	/	/	/	/	/	/	/	/	/	/	/	/	/	/	/	/
中医针灸结合康复治疗中风偏瘫的临床效果	630	N	N	China	Electronic Journal of Clinical Medical Literature	common journal	2017	Upper and Lower limb	Hemiplegia	/	/	Acute to recovery period	/	/	/	/	/	2	68	N	Acup+RT	Body acupuncture	RT	/	/	/	Not reported	ADL	3	/	/	/	/	/	/	/	/	/	/	/	/	/	/	/	/	/	/	/	/
中医针灸结合康复治疗中风偏瘫的临床效果分析	631	N	N	China	Journal of Medical Aesthetice and Cosmetology	common journal	2018	Upper and Lower limb	Hemiplegia	/	/	not reported	/	/	/	/	/	2	137	N	Acup+RT	Body acupuncture	RT	/	/	/	28d	FMA	1	/	/	/	/	/	/	/	/	/	/	/	/	/	/	/	/	/	/	/	/
中医针灸结合康复治疗中风偏瘫的临床效果分析	632	N	N	China	World Latest Medicine Information	common journal	2016	Upper and Lower limb	Hemiplegia	/	/	not reported	/	/	/	/	/	2	60	Y	M-acup	Body acupuncture+Scalp acupuncture	RT	/	/	/	Not reported	Effective Rate of Treatment	6	BI	3	/	/	/	/	/	/	/	/	/	/	/	/	/	/	/	/	/	/
中医针灸结合康复治疗中风偏瘫的临床效果观察	633	N	N	China	Cardiovascular Disease Journal of Integrated Traditional Chinese and Western Medicine(Electronic)	common journal	2017	Upper and Lower limb	Hemiplegia	/	/	Acute to recovery period	/	/	/	/	/	2	104	N	M-acup+RT	Body acupuncture+Scalp acupuncture	RT	/	/	/	Not reported	Effective Rate of Treatment	6	BI	3	/	/	/	/	/	/	/	/	/	/	/	/	/	/	/	/	/	/
中医针灸结合康复治疗中风偏瘫的临床效果观察	634	N	N	China	Electronic Journal of Clinical Medical Literature	common journal	2018	Upper and Lower limb	Hemiplegia	/	/	Acute to recovery period	/	/	/	Y	/	2	60	N	M-acup+RT	Body acupuncture+Scalp acupuncture	RT	/	/	/	30d	Effective Rate of Treatment	6	BI	3	/	/	/	/	/	/	/	/	/	/	/	/	/	/	/	/	/	/
中医针灸结合康复治疗中风偏瘫的临床效果观察	635	N	N	China	For All Health	common journal	2015	Upper and Lower limb	Hemiplegia	/	/	Acute to recovery period	/	/	/	/	/	2	80	N	Acup+RT	Body acupuncture	RT	/	/	/	Not reported	Effective Rate of Treatment	6	BI	3	/	/	/	/	/	/	/	/	/	/	/	/	/	/	/	/	/	/
中医针灸结合康复治疗中风偏瘫的临床效果观察	636	N	N	China	Electronic Journal of Clinical Medical Literature	common journal	2017	Upper and Lower limb	Hemiplegia	/	/	not reported	/	/	/	/	/	2	80	N	Acup+RT	Body acupuncture	RT	/	/	/	Not reported	ADL	3	Quality of life -uncertain	3	/	/	/	/	/	/	/	/	/	/	/	/	/	/	/	/	/	/
中医针灸结合康复治疗中风偏瘫的临床研究	637	N	N	China	Medical Diet and Health	common journal	2018	Upper and Lower limb	Hemiplegia	/	/	Acute to recovery period	/	Y	/	/	/	2	60	N	Acup	Body acupuncture	RT	/	/	/	Not reported	Effective Rate of Treatment	6	BI	3	/	/	/	/	/	/	/	/	/	/	/	/	/	/	/	/	/	/
中医针灸结合康复治疗中风偏瘫的临床治疗效果	638	N	N	China	World Latest Medicine Information	common journal	2016	Upper and Lower limb	Hemiplegia	/	/	not reported	/	/	/	/	/	2	98	Y	Acup	Body acupuncture	RT	/	/	/	30d	Effective Rate of Treatment	6	Quality of life -uncertain	3	/	/	/	/	/	/	/	/	/	/	/	/	/	/	/	/	/	/
中医针灸结合康复治疗中风偏瘫的效果观察	639	N	N	China	World Latest Medicine Information	common journal	2017	Upper and Lower limb	Hemiplegia	/	/	not reported	/	/	/	/	/	2	56	Y	Acup+RT	Body acupuncture	RT	/	/	/	Not reported	FMA	1	ADL	3	/	/	/	/	/	/	/	/	/	/	/	/	/	/	/	/	/	/
中医针灸结合康复治疗中风偏瘫临床分析	640	N	N	China	Health Guide	common journal	2017	Upper and Lower limb	Hemiplegia	/	/	not reported	/	/	/	/	/	2	42	N	Acup+RT	Body acupuncture	RT	/	/	/	Not reported	Effective Rate of Treatment	6	Patient expectations and satisfaction	9	/	/	/	/	/	/	/	/	/	/	/	/	/	/	/	/	/	/
中医针灸结合康复治疗中风偏瘫临床研究	641	N	N	China	Diet Health	common journal	2017	Upper and Lower limb	Hemiplegia	/	/	not reported	/	/	/	/	/	2	74	N	Acup+RT	Body acupuncture	RT	/	/	/	Not reported	Effective Rate of Treatment	6	Quality of life -uncertain	3	/	/	/	/	/	/	/	/	/	/	/	/	/	/	/	/	/	/
中医针灸结合康复治疗中风偏瘫效果	642	N	N	China	Health Guide	common journal	2018	Upper and Lower limb	Hemiplegia	/	/	not reported	/	/	/	/	/	2	92	Y	M-acup+RT	Body acupuncture+Scalp acupuncture+Moxibustion	RT	/	/	/	4w	Effective Rate of Treatment	6	BI	3	/	/	/	/	/	/	/	/	/	/	/	/	/	/	/	/	/	/
中医针灸康复治疗脑卒中肢体功能障碍患者的临床效果研究	643	N	N	China	Clinical Medical & Engineering	common journal	2023	Upper and Lower limb	Hemiplegia	/	/	not reported	Both	/	/	/	/	2	84	N	Acup+RT	Body acupuncture	RT	/	/	/	Not reported	NIHSS	1	FMA	1	ADL	3	/	/	/	/	/	/	/	/	/	/	/	/	/	/	/	/
中医针灸联合康复疗法治疗中风偏瘫患者的效果及对其生活质量的应用	644	N	N	China	Diet Health	common journal	2021	Upper and Lower limb	Hemiplegia	/	/	not reported	/	/	/	/	/	2	60	N	Acup+RT	Body acupuncture	RT	/	/	/	30d	Effective Rate of Treatment	6	WHO-QOL/WHO-QOL-BREF	3	/	/	/	/	/	/	/	/	/	/	/	/	/	/	/	/	/	/
中医针灸疗法治疗脑卒中偏瘫的疗效分析	645	N	N	China	China Health Care & Nutrition	common journal	2020	Upper and Lower limb	Hemiplegia	/	spastic paralysis	not reported	/	/	/	/	Y	2	100	Y	Acup+RT	Body acupuncture	RT	/	/	/	30d	Effective Rate of Treatment	6	/	/	/	/	/	/	/	/	/	/	/	/	/	/	/	/	/	/	/	/
中医针灸与康复医学相结合治疗中风偏瘫的效果观察	646	N	N	China	Journal of Medicine & Health	common journal	2022	Upper and Lower limb	Hemiplegia	/	/	Acute to recovery period	/	Y	/	/	/	2	88	Y	Acup+RT	Body acupuncture	RT	/	/	/	Not reported	NIHSS	1	FMA	1	ADL	3	Effective Rate of Treatment	6	/	/	/	/	/	/	/	/	/	/	/	/	/	/
中医针灸与康复医学相结合治疗中风偏瘫的效果观察	647	N	N	China	World Latest Medicine Information	common journal	2018	Upper and Lower limb	Hemiplegia	/	/	not reported	/	/	/	/	/	2	60	N	Acup+RT	Body acupuncture	RT	/	/	/	28d	Effective Rate of Treatment	6	/	/	/	/	/	/	/	/	/	/	/	/	/	/	/	/	/	/	/	/
中医针灸在中风偏瘫治疗中的价值及安全性分析	648	N	N	China	Journal of Medicine & Health	common journal	2022	Upper and Lower limb	Hemiplegia	/	/	not reported	/	/	/	/	/	2	104	N	Acup+RT	Body acupuncture	RT	/	/	/	Not reported	SF-36	3	Effective Rate of Treatment	6	/	/	/	/	/	/	/	/	/	/	/	/	/	/	/	/	/	/
中医针灸在中风偏瘫治疗中的临床应用效果分析	649	N	N	China	World Latest Medicine Information	common journal	2019	Upper and Lower limb	Hemiplegia	/	/	Acute period	/	/	/	/	/	2	120	N	M-acup+RT	Body acupuncture+Moxibustion	RT	/	/	/	30d	Effective Rate of Treatment	6	Safety and adverse effects	7	/	/	/	/	/	/	/	/	/	/	/	/	/	/	/	/	/	/
中医综合康复疗法治疗脑卒中后肌张力增高的效果评价	650	N	N	China	Nei Mongol Journal of Traditional Chinese Medicine	common journal	2017	Upper and Lower limb	Hemiplegia	/	spastic paralysis	not reported	Both	/	/	/	/	2	70	N	Acup+RT	Body acupuncture	RT	/	/	/	21d	FMA	1	ADL	3	Effective Rate of Treatment	6	/	/	/	/	/	/	/	/	/	/	/	/	/	/	/	/
重复经颅磁刺激结合针刺治疗缺血性脑梗死恢复期临床观察	651	Y	N	China	Journal of Practical Traditional Chinese Medicine	common journal	2022	Upper and Lower limb	Hemiplegia	/	spastic paralysis	Acute to recovery period	ischemic stroke	Y	Y	/	/	3	60	N	Acup+RT	Body acupuncture	RT	RT	/	/	28d	Effective Rate of Treatment	6	MBI	3	WMFT	1	FMA	1	/	/	/	/	/	/	/	/	/	/	/	/	/	/
朱氏头皮针联合现代康复治疗对脑卒中痉挛性偏瘫患者平衡功能的影响	652	Y	N	China	Clinical Journal of Traditional Chinese Medicine	common journal	2022	Upper and Lower limb	Hemiplegia	/	spastic paralysis	Recovery period	Both	Y	Y	/	Y	2	119	Y	Acup+RT	Scalp acupuncture	Acup+RT	/	/	/	28d	MAS	1	ADL	3	FMA	1	Effective Rate of Treatment	6	/	/	/	/	/	/	/	/	/	/	/	/	/	/
主动肌肌止点联合拮抗肌肌腹针刺法改善脑卒中痉挛性偏瘫上肢痉挛状态	653	Y	N	China	Journal of Hubei University of Medicine	common journal	2016	Upper limb	Upper limb	/	spastic paralysis	Recovery to sequelae period	Both	/	Y	/	Y	2	111	N	M-acup	EA	Acup	/	/	/	36d	MAS	1	electrophysiological examination	5	BI	3	/	/	/	/	/	/	/	/	/	/	/	/	/	/	/	/
滋水涵木法针刺结合常规康复训练对卒中后患者上肢运动功能恢复的影响	654	N	N	China	Shanxi Medical Journal	common journal	2021	Upper limb	Upper limb	/	spastic paralysis	Recovery period	Both	Y	Y	/	Y	2	106	N	Acup+RT	Body acupuncture	RT	/	/	/	28d	FMA-U	1	WMFT	1	MBI	3	Effective Rate of Treatment	6	/	/	/	/	/	/	/	/	/	/	/	/	/	/
自拟通络散穴位贴敷配合康复训练治疗脑卒中后遗偏瘫45例	655	Y	N	China	Zhejiang Journal of Traditional Chinese Medicine	common journal	2018	Upper and Lower limb	Hemiplegia	/	/	Recovery period	/	/	Y	/	Y	2	90	Y	Acup+RT	Acupoint application	RT	/	/	/	8w	Effective Rate of Treatment	6	/	/	/	/	/	/	/	/	/	/	/	/	/	/	/	/	/	/	/	/
综合康复疗法配合快针针刺下极泉治疗脑卒中后肩手综合征疗效观察	656	N	N	China	Shanxi Journal of Traditional Chinese Medicine	common journal	2017	shoulder	Upper limb	/	/	Recovery period	ischemic stroke	/	Y	/	Y	2	60	N	Acup+RT	Body acupuncture	Acup+RT	/	/	/	28d	FMA	1	NPRS	1	Effective Rate of Treatment	6	/	/	/	/	/	/	/	/	/	/	/	/	/	/	/	/
综合治疗在缺血性脑卒中患者侧支循环建立中的作用	657	N	N	China	Chinese Journal of Practical Nervous Diseases	Science and Technology/Peking University Core Journal	2015	Upper and Lower limb	Hemiplegia	/	/	Recovery to sequelae period	ischemic stroke	Y	Y	/	Y	2	113	Y	M-acup	Body acupuncture+Scalp acupuncture	Blank	/	/	/	3m	FMA	1	BI	3	Laboratory examination	5	/	/	/	/	/	/	/	/	/	/	/	/	/	/	/	/
足三里温灸法在脑梗死患者早期康复中的应用	658	Y	N	China	Chinese Journal of Modern Nursing	Science and Technology/Peking University Core Journal	2019	Upper and Lower limb	Hemiplegia	/	/	Recovery period	ischemic stroke	/	Y	Y	Y	2	120	Y	Acup+RT	Warm acupuncture	RT	/	/	/	3m	BI	3	NIHSS	1	Effective Rate of Treatment	6	/	/	/	/	/	/	/	/	/	/	/	/	/	/	/	/
卒中后下肢肌痉挛给予超声引导下肌筋膜触发点针刺的康复效果探析	659	N	N	China	Journal of Medicine & Health	common journal	2023	Lower limb	Lower limb	/	spastic paralysis	Recovery period	Both	/	/	/	/	2	102	Y	Acup	Body acupuncture	Acup	/	/	/	3m	FMA	1	CSI	1	BBS	1	sEMG examination	5	walking gait examination	5	/	/	/	/	/	/	/	/	/	/	/	/
作业治疗结合眼针对脑卒中患者日常生活活动能力和上肢运动功能的疗效观察	660	Y	N	China	Chinese Journal of Rehabilitation Medicine	Chinese Science Citation Database journal	2015	Upper limb	Upper limb	/	spastic paralysis	Acute to recovery period	ischemic stroke	Y	Y	/	Y	2	60	Y	Acup+RT	Eyes acupuncture	RT	/	/	/	6w	MBI	3	FMA	1	/	/	/	/	/	/	/	/	/	/	/	/	/	/	/	/	/	/
"从阳引阴"法针刺治疗脑卒中后足内翻临床疗效	661	N	N	China	Clinical Journal of Chinese Medicine	common journal	2023	Foot/ankle	Lower limb	/	/	Recovery to sequelae period	Both	Y	Y	/	/	2	96	Y	Acup	EA	Acup	/	/	/	4w	dorsal flexion, plantar flexion, valgus, and varus degree	5	FMA	1	walking gait examination	5	ultrasound examination	5	Effective Rate of Treatment	6	/	/	/	/	/	/	/	/	/	/	/	/
"调神解痉"针刺法治疗卒中后上肢痉挛状态临床观察	662	N	N	China	Guangxi Journal of Traditional Chinese Medicine	common journal	2018	Upper limb	Upper limb	/	spastic paralysis	Recovery period	Both	/	Y	Y	Y	2	146	Y	M-acup+RT	Body acupuncture+Scalp acupuncture	Acup+RT	/	/	/	4w	FMA	1	BI	3	MAS	1	CSI	1	SF-36	3	Effective Rate of Treatment	6	/	/	/	/	/	/	/	/	/	/
"扶正补土"法针灸联合现代康复训练对脑卒中后偏瘫患者康复的影响	663	N	N	China	Journal of Clinical Medicine in Practice	Science and Technology/Peking University Core Journal	2023	Upper and Lower limb	Hemiplegia	/	/	Acute to recovery period	/	Y	Y	/	/	2	86	Y	M-acup+RT	Body acupuncture+Moxibustion	RT	/	/	/	8w	NIHSS	1	PASS	1	BBS	1	Effective Rate of Treatment	6	Safety and adverse effects	7	/	/	/	/	/	/	/	/	/	/	/	/
"脑肠同调"法针刺对缺血性脑卒中患者运动功能及肠道菌群的影响	664	Y	N	China	Chinese Acupuncture & Moxibustion	Chinese Science Citation Database journal	2024	Upper and Lower limb	Hemiplegia	/	spastic paralysis	not reported	ischemic stroke	Y	Y	/	/	2	82	Y	M-acup+RT	Body acupuncture+Scalp acupuncture	Acup+RT	/	/	/	4w	FMA	1	BBS	1	MBI	3	Others	10	Laboratory examination	5	Laboratory examination	5	Safety and adverse effects	7	/	/	/	/	/	/	/	/
"手足十二针"针刺法对脑梗死痉挛性偏瘫疗效的研究	665	Y	N	China	Jilin Journal of Traditional Chinese Medicine	Science and Technology/Peking University Core Journal	2024	Upper and Lower limb	Hemiplegia	/	/	Recovery period	ischemic stroke	/	Y	Y	/	2	90	Y	Acup+RT	Body acupuncture	RT	/	/	/	3m	TCM Syndrome Scores	4	MAS	1	CSS2	1	BI	3	SF-36	3	Laboratory examination	5	Effective Rate of Treatment	6	FMA	1	Safety and adverse effects	7	/	/	/	/
"通督调神"针法联合火针治疗中风后偏瘫的疗效观察	666	Y	N	China	Chinese Journal of Integrative Medicine on Cardio/Cerebrovascular Disease	Science and Technology/Peking University Core Journal	2023	Upper and Lower limb	Hemiplegia	/	/	Acute to recovery period	Both	Y	Y	Y	/	2	40	N	M-acup	Body acupuncture+Fire needle	Acup	/	/	/	２w	NIHSS	1	ADL	3	FMA	1	Effective Rate of Treatment	6	/	/	/	/	/	/	/	/	/	/	/	/	/	/
"王氏夹脊穴"合"督脉十三针"逆针灸治疗中风后痉挛性瘫痪疗效观察	667	N	N	China	Journal of Sichuan Traditional Chinese Medicine	Science and Technology/Peking University Core Journal	2023	Upper and Lower limb	Hemiplegia	/	spastic paralysis	Recovery to sequelae period	/	/	Y	Y	/	2	114	N	Acup+RT	Body acupuncture	Acup+RT	/	/	/	4w	Effective Rate of Treatment	6	MAS	1	FMA	1	MBI	3	/	/	/	/	/	/	/	/	/	/	/	/	/	/
"形神并调"针刺法联合康复训练治疗缺血性脑卒中后痉挛性偏瘫患者的疗效观察	668	Y	N	China	Yunnan Journal of Traditional Chinese Medicine and Materia Medica	common journal	2023	Upper and Lower limb	Hemiplegia	/	spastic paralysis	Acute to recovery period	ischemic stroke	Both	Y	Y	Y	2	180	Y	M-acup+RT	Body acupuncture+Scalp acupuncture	RT	/	/	/	8w	Effective Rate of Treatment	6	MAS	1	FMA	1	NFDS	1	HAMA	2	BI	3	/	/	/	/	/	/	/	/	/	/
"醒脑开窍"针刺法治疗急性缺血性脑卒中偏瘫疗效评价	669	Y	N	China	China Health Care & Nutrition	common journal	2021	Upper and Lower limb	Hemiplegia	/	/	not reported	ischemic stroke	/	/	/	/	2	86	Y	Acup+RT	Body acupuncture	RT	/	/	/	Not reported	FMA	1	/	/	/	/	/	/	/	/	/	/	/	/	/	/	/	/	/	/	/	/
"醒脑开窍"针刺联合改良强制性运动疗法对卒中偏瘫患者脑地形图、脑血流和患肢功能的影响	670	N	N	China	Hebei Journal of Traditional Chinese Medicine	Science and Technology/Peking University Core Journal	2023	Upper and Lower limb	Hemiplegia	/	flaccid paralysis	Recovery to sequelae period	ischemic stroke	Y	Y	Y	Y	2	100	Y	Acup+RT	Body acupuncture	RT+Sham-acup	/	/	/	6m	EEG examination	5	Laboratory examination	5	FMA	1	BBS	1	ADL	3	Effective Rate of Treatment	6	/	/	/	/	/	/	/	/	/	/
"治神调髓"组穴针刺联合镜像视觉反馈对老年中风恢复期患者肢体平衡功能的影响	671	Y	N	China	Journal of Guangzhou University of Traditional Chinese Medicine	common journal	2023	Upper and Lower limb	Hemiplegia	Y	/	Recovery period	/	Y	Y	Y	Y	2	82	Y	Acup+RT	Body acupuncture	RT	/	/	/	4w	FMA	1	NIHSS	1	MBI	3	BBS	1	Balance examination	5	Effective Rate of Treatment	6	/	/	/	/	/	/	/	/	/	/
"治痿独取阳明"针刺法应用于中风偏瘫的疗效观察	672	Y	N	China	Lishizhen Medicine and Materia Medica Research	Chinese Science Citation Database journal	2020	Upper and Lower limb	Hemiplegia	/	/	not reported	/	/	/	Y	/	2	90	Y	Acup+RT	Body acupuncture	RT	/	/	/	4w	FMMS	1	MBI	3	Effective Rate of Treatment	6	/	/	/	/	/	/	/	/	/	/	/	/	/	/	/	/
"滋水涵木"针刺法结合毫火针治疗中风后痉挛性偏瘫临床研究	673	Y	N	China	Shaanxi Journal of Traditional Chinese Medicine	Science and Technology/Peking University Core Journal	2024	Upper and Lower limb	Hemiplegia	/	spastic paralysis	not reported	Both	/	Y	Y	Y	2	62	Y	Acup	Fire needle	Acup	/	/	/	28d	NDS	1	FMA	1	MBI	3	muscle strength examination	5	Laboratory examination	5	Effective Rate of Treatment	6	TCM Syndrome Scores	4	/	/	/	/	/	/	/	/
53例头针结合康复训练治疗中风痉挛性瘫痪	674	N	N	China	Health Care Today	common journal	2018	Upper and Lower limb	Hemiplegia	/	spastic paralysis	Recovery period	/	/	Y	/	Y	2	53	N	Acup+RT	Scalp acupuncture	RT	/	/	/	30d	BI	3	Effective Rate of Treatment	6	/	/	/	/	/	/	/	/	/	/	/	/	/	/	/	/	/	/
72h心电监护下头部留置揿针协同康复训练在老年脑梗死后功能障碍患者中的应用	675	Y	N	China	Medical Innovation of China	common journal	2024	Upper limb	Upper limb	/	/	Recovery period	ischemic stroke	/	Y	/	/	3	120	N	Acup+RT	Scalp acupuncture	RT	Acup+RT	/	/	22d	MoCA	2	NIHSS	1	FMA	1	MBI	3	Safety and adverse effects	7	/	/	/	/	/	/	/	/	/	/	/	/
A型肉毒毒素联合针灸治疗脑卒中后足内翻疗效观察	676	N	N	China	Journal of Medicine & Health	common journal	2023	Foot/ankle	Lower limb	/	spastic paralysis	Acute to recovery period	/	Y	/	/	Y	2	60	N	M-acup+RT+CM	Scalp acupuncture+EA	CM+RT	/	/	/	4w	MAS	1	FMA	1	FAC	1	walking gait examination	5	/	/	/	/	/	/	/	/	/	/	/	/	/	/
A型肉毒素联合针灸对脑卒中后痉挛性足下垂的疗效及对患者ADL评分的影响	677	N	N	China	Journal of Emergency in Traditional Chinese Medicine	Science and Technology/Peking University Core Journal	2019	Foot/ankle	Lower limb	/	spastic paralysis	Recovery to sequelae period	Both	/	/	/	/	2	80	Y	Acup+CM	Body acupuncture	CM	/	/	/	30d	Brunnstrom Stage evaluation	1	MAS	1	ADL	3	FMA	1	Effective Rate of Treatment	6	/	/	/	/	/	/	/	/	/	/	/	/
Bobath结合调神止痉法针刺、体感音波治疗缺血性脑卒中肢体痉挛27例	678	Y	N	China	Hunan Journal of Traditional Chinese Medicine	common journal	2018	Upper and Lower limb	Hemiplegia	/	spastic paralysis	Recovery period	ischemic stroke	Y	Y	/	Y	3	90	N	Acup+RT+Other	Body acupuncture	RT+Other	RT+Acup	/	/	22d	MAS	1	FMA	1	Effective Rate of Treatment	6	/	/	/	/	/	/	/	/	/	/	/	/	/	/	/	/
Brunnstrom分期电针治疗结合康复训练对脑卒中后偏瘫患者下肢功能的影响	679	Y	N	China	Clinical Education of General Practice	common journal	2021	Lower limb	Lower limb	/	spastic paralysis	Acute to recovery period	Both	Y	/	Y	Y	2	320	Y	Acup+RT	EA	Acup+RT	/	/	/	8w	Brunnstrom Stage evaluation	1	FMA	1	NIHSS	1	SIS	3	/	/	/	/	/	/	/	/	/	/	/	/	/	/
Brunnstrom分期针刺对脑卒中后肢体功能障碍的疗效观察	680	Y	N	China	Chinese Journal of Geriatric Care	common journal	2019	Upper and Lower limb	Hemiplegia	/	flaccid paralysis	Acute to recovery period	Both	Y	Y	Y	Y	2	80	Y	Acup	EA	Acup	/	/	/	30d	Effective Rate of Treatment	6	FMA	1	BI	3	/	/	/	/	/	/	/	/	/	/	/	/	/	/	/	/
Clinical observation on acupoint pressure plus long-snake moxibustion for upper-limb spastic hemiplegia after cerebral infarction（英文）点穴加长蛇灸治疗脑梗后上肢痉挛性偏瘫的临床观察	681	N	N	China	Journal of Acupuncture and Tuina Science	Chinese Science Citation Database journal	2021	Upper limb	Upper limb	/	/	Acute to recovery period	ischemic stroke	Y	Y	/	Y	2	100	Y	Acup+RT+Other	Moxibustion	RT+Other	/	/	/	4w	MAS	1	FMA-U	1	BI	3	sEMG examination	5	/	/	/	/	/	/	/	/	/	/	/	/	/	/
Clinical observation on acupuncture plus motor therapy for postapoplectic spastic hemiplegia（英文）针刺结合运动疗法治疗脑卒中后痉挛性瘫痪临床观察	682	N	N	China	Journal of Acupuncture and Tuina Science	Chinese Science Citation Database journal	2016	Upper and Lower limb	Hemiplegia	/	spastic paralysis	Recovery period	Both	Y	Y	/	Y	2	87	N	M-acup	Body acupuncture+Scalp acupuncture	RT	/	/	/	6d	MAS	1	FMA	1	Effective Rate of Treatment	6	/	/	/	/	/	/	/	/	/	/	/	/	/	/	/	/
DTI对结合针刺及常规康复治疗基底核区脑出血患者术后运动功能临床观察	683	Y	N	China	Prevention and Treatment of Cardio-Cerebral-Vascular Disease	Science and Technology/Peking University Core Journal	2019	Upper and Lower limb	Hemiplegia	/	/	Acute period	hemorrhagic stroke	/	/	/	Y	2	40	N	Acup	EA	RT	/	/	/	4w	Imaging examination	5	MAS	1	/	/	/	/	/	/	/	/	/	/	/	/	/	/	/	/	/	/
Effect of electro-scalp acupuncture on acute ischemic stroke:a randomized,single blind,trial（英文）	684	Y	N	China	Journal of traditional Chinese medicine = Chung i tsa chih ying wen pan	Science Citation Index journal	2018	Upper and Lower limb	Hemiplegia	/	flaccid paralysis	Acute period	ischemic stroke	/	Y	/	Y	2	74	Y	M-acup	Scalp acupuncture+EA	Acup	/	/	/	28d	NIHSS	1	FMA	1	MBI	3	Safety and adverse effects	7	/	/	/	/	/	/	/	/	/	/	/	/	/	/
Effect of warm joint needling plus rehabilitation on the balance function and quality of life of patients with spastic hemiplegia after ischemic cerebral stroke（英文）	685	N	N	China	Journal of Acupuncture and Tuina Science	Chinese Science Citation Database journal	2018	Upper and Lower limb	Hemiplegia	/	spastic paralysis	Recovery to sequelae period	ischemic stroke	Both	Y	/	/	3	90	Y	Acup+RT	Warm acupuncture	RT	Acup	/	/	6m	MAS	1	BBS	1	SS-QOL	3	/	/	/	/	/	/	/	/	/	/	/	/	/	/	/	/
Effects of wrist-ankle acupuncture combined with electroacupuncture on neurological function and limb movement in patients with ischemic stroke（英文）	686	N	N	China	Journal of Acupuncture and Tuina Science	Chinese Science Citation Database journal	2023	Upper and Lower limb	Hemiplegia	/	/	Acute to recovery period	ischemic stroke	Y	Y	Y	Y	2	106	Y	M-acup+RT	EA+Wrist-ankle needle	RT	/	/	/	4w	NIHSS	1	FMA	1	BBS	1	MBI	3	electrophysiological examination	5	Effective Rate of Treatment	6	/	/	/	/	/	/	/	/	/	/
JAS静态牵伸结合拮抗肌针刺治疗脑卒中后肌张力增高的疗效观察	687	N	N	China	China Practical Medical	common journal	2020	Upper and Lower limb	Hemiplegia	/	spastic paralysis	Acute to recovery period	/	/	Y	Y	/	2	60	N	Acup+RT	Body acupuncture	RT	/	/	/	3m	CSI	1	FMA	1	CSI	1	Effective Rate of Treatment	6	/	/	/	/	/	/	/	/	/	/	/	/	/	/
MEP定位下头针联合经颅磁刺激对缺血性脑卒中偏瘫患者肢体运动能力的影响	688	Y	N	China	Chinese Acupuncture & Moxibustion	Chinese Science Citation Database journal	2024	Upper and Lower limb	Hemiplegia	/	spastic paralysis	Recovery period	ischemic stroke	Y	Y	/	Y	2	60	Y	Acup+Other	Scalp acupuncture	Acup+Other	/	/	/	4w	FMA	1	MAS	1	MBI	3	/	/	/	/	/	/	/	/	/	/	/	/	/	/	/	/
Motomed结合电针治疗脑卒中偏瘫	689	N	N	China	China Health Standard Management	common journal	2021	Upper and Lower limb	Hemiplegia	/	spastic paralysis	not reported	/	/	/	/	/	2	82	N	Acup+RT	TAES	RT	/	/	/	Not reported	Effective Rate of Treatment	6	MAS	1	Neurological deficit scores-uncertain	1	FMA	1	BI	3	/	/	/	/	/	/	/	/	/	/	/	/
Motomed智能运动训练系统结合低频电针治疗脑卒中后痉挛性偏瘫临床研究	690	Y	N	China	Journal of New Chinese Medicine	common journal	2020	Upper and Lower limb	Hemiplegia	/	spastic paralysis	not reported	/	/	Y	/	/	3	96	N	Acup+RT	EA	RT	Acup+RT	/	/	4w	MBI	3	CSI	1	SFMA	1	MAS	1	Effective Rate of Treatment	6	Safety and adverse effects	7	/	/	/	/	/	/	/	/	/	/
PGLA穴位埋线治疗脑卒中后Ⅰ期肩手综合征近期及远期疗效分析	691	N	N	China	Acupuncture Research	Chinese Science Citation Database journal	2019	shoulder	Upper limb	/	/	Acute to recovery period	Both	Y	Y	/	Y	2	60	N	Acup+RT	Catgut embedding therapy	Acup+RT	/	/	/	30d	Effective Rate of Treatment	6	VAS	1	edema/swelling/circumdiameter measurement	5	FMA-U	1	/	/	/	/	/	/	/	/	/	/	/	/	/	/
Pro-Kin平衡训练联合芒针透刺督脉组穴对脑卒中后偏瘫患者运动功能及跌倒风险的影响	692	Y	N	China	Hainan Medical Journal	common journal	2022	Upper and Lower limb	Hemiplegia	Y	/	Recovery period	Both	/	/	/	Y	2	96	N	Acup+RT	Elongated needle	RT	/	/	/	4w	BBS	1	FMA	1	HFAC	1	Others	10	Effective Rate of Treatment	6	/	/	/	/	/	/	/	/	/	/	/	/
Scalp-acupuncture for patients with hemiplegic paralysis of acute ischaemic stroke:a randomized controlled clinical trial（英文）急性缺血性中风偏瘫麻痹患者的头皮针灸：一项随机对照临床试验	693	Y	N	China	Journal of traditional Chinese medicine = Chung i tsa chih ying wen pan	Science Citation Index journal	2020	Upper and Lower limb	Hemiplegia	/	/	Acute period	ischemic stroke	Y	/	/	Y	2	120	Y	Acup+RT	Scalp acupuncture	RT	/	/	/	2w	muscle strength examination	5	FMA	1	Safety and adverse effects	7	NIHSS	1	/	/	/	/	/	/	/	/	/	/	/	/	/	/
X线平衡针法治疗中风后足内翻临床疗效观察	694	N	N	China	Journal of Shanxi College of Traditional Chinese Medicine	common journal	2017	Foot/ankle	Lower limb	/	spastic paralysis	Recovery period	/	/	Y	Y	/	2	60	N	Acup	Body acupuncture	Acup	/	/	/	24d	Effective Rate of Treatment	6	FMA	1	/	/	/	/	/	/	/	/	/	/	/	/	/	/	/	/	/	/
“补阳通络”电针法结合手部康复机器人对缺血性脑卒中偏瘫患者影响观察	695	Y	N	China	Chinese Archives of Traditional Chinese Medicine	Science and Technology/Peking University Core Journal	2024	Upper and Lower limb	Hemiplegia	/	/	Recovery to sequelae period	ischemic stroke	/	Y	Y	Y	2	60	Y	Acup+RT	EA	RT	/	/	/	4w	Effective Rate of Treatment	6	TCM Syndrome Scores	4	NIHSS	1	FMA	1	STEF	1	ROM	5	BBS	1	MBI	3	ultrasound examination	5	/	/	/	/
“从阳引阴”针法配合电刺激治疗中风后足内翻临床研究	696	Y	N	China	Journal of Clinical Acupuncture and Moxibustion	Science and Technology/Peking University Core Journal	2021	Foot/ankle	Lower limb	/	spastic paralysis	Recovery to sequelae period	Both	/	Y	Y	Y	2	60	Y	Acup	EA	Acup	/	/	/	24d	dorsal flexion, plantar flexion, valgus, and varus degree	5	FMA	1	MAS	1	walking gait examination	5	Effective Rate of Treatment	6	/	/	/	/	/	/	/	/	/	/	/	/
“电针结合Bobath技术”治疗脑卒中后肢体痉挛的临床疗效观察	697	N	N	China	Chinese Journal of Public Health	Chinese Science Citation Database journal	2015	Upper and Lower limb	Hemiplegia	/	spastic paralysis	Recovery to sequelae period	Both	Y	Y	/	Y	3	99	N	Acup+RT	EA	RT	Acup	/	/	4w	Neurological deficit scores-uncertain	1	MAS	1	MAS	1	MBI	3	Effective Rate of Treatment	6	/	/	/	/	/	/	/	/	/	/	/	/
“调神止痛针法”治疗中风后肩痛的临床研究	698	N	N	China	Acupuncture Research	Chinese Science Citation Database journal	2019	shoulder	Upper limb	/	/	Recovery period	/	/	Y	Y	/	2	84	Y	Acup	Body acupuncture	Acup	/	/	/	4w	VAS	1	FMA	1	CMS	1	BI	3	Laboratory examination	5	Effective Rate of Treatment	6	Safety and adverse effects	7	/	/	/	/	/	/	/	/
“风三针”治疗中风后运动障碍疗效观察	699	Y	N	China	Lishizhen Medicine and Materia Medica Research	Chinese Science Citation Database journal	2019	Upper and Lower limb	Hemiplegia	/	/	Acute to recovery period	/	Y	/	Y	Y	2	60	Y	Acup	Body acupuncture	Acup	/	/	/	28d	FMA	1	NIHSS	1	BI	3	/	/	/	/	/	/	/	/	/	/	/	/	/	/	/	/
“扶阳抑阴”针法配合康复训练治疗脑梗死后足内翻的临床应用	700	N	N	China	Clinical Journal of Chinese Medicine	common journal	2022	Foot/ankle	Lower limb	/	/	Recovery period	ischemic stroke	/	Y	Y	Y	2	48	N	Acup+RT	Body acupuncture	RT	/	/	/	6w	dorsal flexion, plantar flexion, valgus, and varus degree	5	FMA-L	1	FAC	1	/	/	/	/	/	/	/	/	/	/	/	/	/	/	/	/
“扶正补土”针刺法联合常规康复训练治疗脑卒中后肩手综合征气虚证32例临床观察	701	Y	N	China	Journal of Gansu University of Chinese Medicine	common journal	2022	shoulder	Upper limb	/	/	Recovery to sequelae period	Both	Y	Y	Y	/	2	64	Y	Acup+RT	Body acupuncture	RT	/	/	/	4w	sEMG examination	5	VAS	1	BI	3	/	/	/	/	/	/	/	/	/	/	/	/	/	/	/	/
“扶正补土”针刺法联合康复训练治疗中风后偏瘫患者的效果	702	N	N	China	Medical Journal of Chinese People's Health	common journal	2022	Upper and Lower limb	Hemiplegia	/	/	Recovery period	ischemic stroke	/	Y	Y	Y	2	73	Y	Acup+RT	Body acupuncture	RT	/	/	/	30d	FMA	1	BBS	1	Effective Rate of Treatment	6	/	/	/	/	/	/	/	/	/	/	/	/	/	/	/	/
“扶正补土”针灸法对脑卒中后偏瘫患者下肢肌力、平衡及步行功能的影响	703	N	N	China	Journal of Clinical Acupuncture and Moxibustion	Science and Technology/Peking University Core Journal	2019	Upper and Lower limb	Hemiplegia	/	/	Recovery period	Both	Y	Y	/	/	2	200	Y	M-acup	Body acupuncture+Moxibustion	RT	/	/	/	3m	muscle strength examination	5	BBS	1	FMA-B	1	HFAC	1	SS-QOL	3	/	/	/	/	/	/	/	/	/	/	/	/
“扶正补土”针灸法联合康复训练对缺血性脑卒中后肩手综合征Ⅰ期的影响	704	N	N	China	Medical Diet and Health	common journal	2018	shoulder	Upper limb	/	/	Recovery period	ischemic stroke	/	Y	Y	/	2	64	Y	M-acup+RT	Body acupuncture+Moxibustion	RT	/	/	/	28d	Effective Rate of Treatment	6	McGill Pain Scale	1	FMA-U	1	/	/	/	/	/	/	/	/	/	/	/	/	/	/	/	/
“扶正补土”针灸法联合康复训练对缺血性脑卒中后肩手综合征Ⅰ期的影响	705	N	N	China	Asia-Pacific Traditional Medicine	common journal	2020	shoulder	Upper limb	/	/	not reported	ischemic stroke	/	/	/	/	2	94	N	Acup+RT	Body acupuncture	RT	/	/	/	Not reported	McGill Pain Scale	1	Effective Rate of Treatment	6	/	/	/	/	/	/	/	/	/	/	/	/	/	/	/	/	/	/
“扶正补土”针灸辅助深层肌肉刺激对脑梗死后踝关节功能障碍患者踝关节功能、Rivermead运动指数(RMI)的影响	706	N	N	China	Journal of Sichuan Traditional Chinese Medicine	Science and Technology/Peking University Core Journal	2022	Foot/ankle	Lower limb	/	/	Recovery period	ischemic stroke	/	/	/	/	2	120	N	M-acup	Body acupuncture+Moxibustion	RT	/	/	/	30d	ROM	5	FMA-L	1	RMI	1	QOL/QOL-BREF	3	Effective Rate of Treatment	6	CSI	1	/	/	/	/	/	/	/	/	/	/
“个体化计时”子午流注针法治疗脑卒中后肩痛临床研究	707	Y	N	China	Shandong Journal of Traditional Chinese Medicine	Science and Technology/Peking University Core Journal	2017	shoulder	Upper limb	/	/	Acute to recovery period	/	Y	Y	/	Y	2	90	N	Acup	Body acupuncture	Acup	/	/	/	30d	VAS	1	Effective Rate of Treatment	6	/	/	/	/	/	/	/	/	/	/	/	/	/	/	/	/	/	/
“交互抑制”电针法治疗卒中后上肢痉挛状态的临床观察	708	N	N	China	Chinese Manipulation & Rehabilitation Medicine	common journal	2020	Upper limb	Upper limb	/	spastic paralysis	Recovery period	/	Both	Y	Y	Y	2	60	Y	M-acup	Scalp acupuncture+EA	RT	/	/	/	4w	MAS	1	FMA	1	BI	3	/	/	/	/	/	/	/	/	/	/	/	/	/	/	/	/
“解痉纠偏”针法结合新Bobath技术防治中风后痉挛临床研究	709	Y	N	China	Asia-Pacific Traditional Medicine	common journal	2020	Upper and Lower limb	Hemiplegia	/	spastic paralysis	Recovery period	Both	Y	Y	/	/	3	90	Y	Acup+RT	Body acupuncture	RT	Acup	/	/	6w	MAS	1	FMA	1	BI	3	/	/	/	/	/	/	/	/	/	/	/	/	/	/	/	/
“解痉纠偏”针法联合巴氯芬治疗脑梗死偏瘫痉挛患者的效果	710	N	N	China	Medical Journal of Chinese People's Health	common journal	2021	Upper and Lower limb	Hemiplegia	/	spastic paralysis	Acute to recovery period	ischemic stroke	Y	Y	/	/	2	84	N	Acup+RT+CM	Body acupuncture	CM+RT	/	/	/	4w	Effective Rate of Treatment	6	sEMG examination	5	FMA	1	MBI	3	Safety and adverse effects	7	/	/	/	/	/	/	/	/	/	/	/	/
“金钩钓鱼”针法结合Bobath技术治疗脑卒中后上肢痉挛状态的临床研究	711	Y	N	China	Chinese Acupuncture & Moxibustion	Chinese Science Citation Database journal	2017	Upper limb	Upper limb	/	spastic paralysis	Recovery period	Both	Y	Y	/	Y	2	60	Y	Acup+RT	Body acupuncture	RT	/	/	/	4w	MAS	1	FMA	1	BI	3	Effective Rate of Treatment	6	/	/	/	/	/	/	/	/	/	/	/	/	/	/
“平衡七针”透刺对缺血性中风患者平衡功能影响的临床研究	712	Y	N	China	Ningxia Medical Journal	common journal	2019	Upper and Lower limb	Hemiplegia	Y	/	Acute to sequelae period	ischemic stroke	Y	Y	Y	Y	2	64	Y	Acup	Scalp acupuncture	Acup	/	/	/	2w	BI	3	BBS	1	HFAC	1	/	/	/	/	/	/	/	/	/	/	/	/	/	/	/	/
“气机升降调脾胃”配穴法针刺治疗脑卒中后偏瘫临床研究	713	N	N	China	Journal of Clinical Acupuncture and Moxibustion	Science and Technology/Peking University Core Journal	2017	Upper and Lower limb	Hemiplegia	/	/	Acute to sequelae period	Both	Y	Y	Y	Y	2	60	Y	Acup	Body acupuncture	Acup	/	/	/	4w	FMA	1	MBI	3	TCM Syndrome Scores	4	Effective Rate of Treatment	6	/	/	/	/	/	/	/	/	/	/	/	/	/	/
“三位一体”针法改善缺血性中风偏瘫患者肢体功能的临床研究	714	N	N	China	Western Journal of Traditional Chinese Medicine	Science and Technology/Peking University Core Journal	2016	Upper and Lower limb	Hemiplegia	/	Both	Recovery period	ischemic stroke	Y	Y	Y	Y	2	146	Y	M-acup	Body acupuncture+Scalp acupuncture	RT	/	/	/	4w	NDS	1	FMA	1	/	/	/	/	/	/	/	/	/	/	/	/	/	/	/	/	/	/
“三位一体”针法联合Bobath技术对卒中后偏瘫患者改良Barthel指数、FMA评分及炎症反应的影响	715	N	N	China	Medical Journal of Liaoning	common journal	2023	Upper and Lower limb	Hemiplegia	/	/	Acute to recovery period	Both	/	Y	Y	Y	2	122	Y	M-acup+RT	Body acupuncture+Scalp acupuncture	RT	/	/	/	30d	FMA	1	MBI	3	Laboratory examination	5	Effective Rate of Treatment	6	/	/	/	/	/	/	/	/	/	/	/	/	/	/
“三位一体”针法治疗缺血性脑卒中肩手综合征疗效观察	716	N	N	China	Journal of Sichuan Traditional Chinese Medicine	Science and Technology/Peking University Core Journal	2017	shoulder	Upper limb	/	/	Recovery to sequelae period	ischemic stroke	/	Y	Y	/	2	60	Y	M-acup	Body acupuncture+Scalp acupuncture	Blank	/	/	/	Not reported	FMA	1	MBI	3	Effective Rate of Treatment	6	/	/	/	/	/	/	/	/	/	/	/	/	/	/	/	/
“三位一体”针法治疗缺血性脑卒中偏瘫的效果	717	Y	N	China	Chinese Journal of Rehabilitation Theory and Practice	Chinese Science Citation Database journal	2015	Upper and Lower limb	Hemiplegia	/	Both	Recovery period	ischemic stroke	Y	Y	Y	Y	2	146	Y	M-acup	Body acupuncture+Scalp acupuncture	RT	/	/	/	4w	NDS	1	FCA	3	BI	3	Effective Rate of Treatment	6	Safety and adverse effects	7	/	/	/	/	/	/	/	/	/	/	/	/
“手足十二针”对脑梗死恢复期气虚血瘀证偏瘫患者生活质量的影响	718	Y	N	China	World Journal of Integrated Traditional and Western Medicine	Science and Technology/Peking University Core Journal	2020	Upper and Lower limb	Hemiplegia	/	spastic paralysis	Recovery period	ischemic stroke	Both	Y	Y	Y	2	100	Y	Acup+RT	Body acupuncture	Acup+RT	/	/	/	4w	MBI	3	FMA	1	MAS	1	NIHSS	1	/	/	/	/	/	/	/	/	/	/	/	/	/	/
“手足十二针”联合重复经颅磁刺激治疗脑卒中偏瘫	719	N	N	China	Practical Clinical Journal of Integrated Traditional Chinese and Western Medicine	common journal	2022	Upper and Lower limb	Hemiplegia	/	/	Acute period	/	/	Y	Y	Y	2	72	Y	Acup+RT	Body acupuncture	RT	/	/	/	1m	TCM Syndrome Scores	4	NIHSS	1	FMA	1	BI	3	/	/	/	/	/	/	/	/	/	/	/	/	/	/
“通督调神”针法结合康复训练对缺血性脑卒中后下肢运动功能恢复的影响	720	Y	N	China	Journal of Fujian University of Traditional Chinese Medicine	Chinese Science Citation Database journal	2022	Lower limb	Lower limb	/	spastic paralysis	Recovery period	ischemic stroke	Y	Y	Y	Y	2	60	Y	Acup+RT+CM	Body acupuncture	RT+CM	/	/	/	4w	FMA	1	BBS	1	MBI	3	HFAC	1	Effective Rate of Treatment	6	/	/	/	/	/	/	/	/	/	/	/	/
“通督调神”针法联合康复运动对中风后偏瘫患者神经功能及肢体功能的影响	721	Y	N	China	International Journal of Traditional Chinese Medicine	Science and Technology/Peking University Core Journal	2023	Upper and Lower limb	Hemiplegia	/	/	Recovery period	ischemic stroke	/	Y	Y	/	2	70	Y	Acup+RT	Body acupuncture	RT	/	/	/	1m	FMA	1	MAS	1	NIHSS	1	ADL	3	Brunnstrom Stage evaluation	1	HFAC	1	Laboratory examination	5	Effective Rate of Treatment	6	Safety and adverse effects	7	/	/	/	/
“形神并调”针法联合康复训练对缺血性脑卒中痉挛性偏瘫患者康复的影响	722	Y	N	China	Guiding Journal of Traditional Chinese Medicine and Pharmacology	Science and Technology/Peking University Core Journal	2021	Upper and Lower limb	Hemiplegia	/	spastic paralysis	Acute to recovery period	ischemic stroke	Y	Y	Y	Y	2	94	Y	Acup+RT	Body acupuncture	RT	/	/	/	4w	NIHSS	1	BI	3	HAMD	2	FMA	1	MESSS	1	Effective Rate of Treatment	6	TCM Syndrome Scores	4	/	/	/	/	/	/	/	/
“形神俱调”针刺法改善脑梗死偏瘫患者肢体运动功能的临床研究	723	Y	N	China	Acta Chinese Medicine and Pharmacology	common journal	2021	Upper and Lower limb	Hemiplegia	/	/	Acute to recovery period	ischemic stroke	/	Y	/	/	2	70	Y	M-acup	Scalp acupuncture+EA	Blank	/	/	/	4w	NIHSS	1	FMA	1	MAS	1	MBI	3	Effective Rate of Treatment	6	/	/	/	/	/	/	/	/	/	/	/	/
“治痿独取阳明”指导下康复锻炼配合针刺、电针改善脑卒中患者足下垂的临床研究	724	N	N	China	Chinese Manipulation & Rehabilitation Medicine	common journal	2022	Foot/ankle	Lower limb	/	spastic paralysis	Sequelae period	Both	/	Y	/	Y	2	382	N	Acup+RT	EA	RT	/	/	/	8w	FMA-L	1	Brunnstrom Stage evaluation	1	electrophysiological examination	5	/	/	/	/	/	/	/	/	/	/	/	/	/	/	/	/
“肿八针”联合艾柱灸水分穴对中风后偏瘫病人患肢功能和水肿程度的影响	725	Y	N	China	Chinese Journal of Integrative Medicine on Cardio/Cerebrovascular Disease	Science and Technology/Peking University Core Journal	2020	Upper and Lower limb	Hemiplegia	/	/	Acute to recovery period	/	/	Y	Y	/	2	120	N	M-acup	Body acupuncture+Moxibustion	RT	/	/	/	14d	edema/swelling/circumdiameter measurement	5	motor function-uncertain	1	BI	3	NIHSS	1	ultrasound examination	5	Effective Rate of Treatment	6	/	/	/	/	/	/	/	/	/	/
“滋水涵木”针刺法电针治疗脑梗死后肩手综合征的疗效观察	726	N	N	China	Journal of Guangzhou University of Traditional Chinese Medicine	common journal	2022	shoulder	Upper limb	/	/	Acute to recovery period	ischemic stroke	Y	Y	Y	/	2	120	Y	Acup+RT	EA	RT	/	/	/	3w	SHSS	1	FMA-U	1	NDS	1	ADL	3	VAS	1	edema/swelling/circumdiameter measurement	5	electrophysiological examination	5	Effective Rate of Treatment	6	/	/	/	/	/	/
“滋水涵木”针刺联合康复训练对卒中后上肢运动功能恢复的影响	727	N	Y	China	Journal of Clinical Acupuncture and Moxibustion	Science and Technology/Peking University Core Journal	2021	Upper limb	Upper limb	/	spastic paralysis	Recovery period	Both	Y	Y	Y	Y	2	84	Y	Acup	EA	Blank	/	/	/	4w	FMA-U	1	MAS	1	electrophysiological examination	5	MBI	3	Effective Rate of Treatment	6	Safety and adverse effects	7	/	/	/	/	/	/	/	/	/	/
“滋水涵木”针刺联合虚拟现实训练对脑卒中后肢体功能障碍患者神经功能的影响研究	728	N	N	China	Journal of Sichuan Traditional Chinese Medicine	Science and Technology/Peking University Core Journal	2023	Upper and Lower limb	Hemiplegia	/	spastic paralysis	Recovery period	Both	Y	Y	/	/	2	80	Y	Acup+RT	EA	RT	/	/	/	3m	NIHSS	1	FMA	1	MBI	3	/	/	/	/	/	/	/	/	/	/	/	/	/	/	/	/
Ⅰ期肩手综合征治疗中壮医药线灸与康复训练的联合应用效果观察	729	N	N	China	Shandong Medical Journal	common journal	2015	shoulder	Upper limb	/	/	Recovery period	/	Y	Y	/	/	2	104	Y	Acup+RT	Moxibustion	RT	/	/	/	21d	finger function-uncertain	1	FMA-U	1	VAS	1	/	/	/	/	/	/	/	/	/	/	/	/	/	/	/	/
《内经》恢刺和关刺法治疗中风后痉挛性偏瘫临床观察	730	Y	N	China	Shanghai Journal of Acupuncture and Moxibustion	Chinese Science Citation Database journal	2016	Upper and Lower limb	Hemiplegia	/	spastic paralysis	Acute to recovery period	Both	/	/	/	Y	2	121	Y	Acup	Body acupuncture	Acup	/	/	/	2w	FMA	1	MAS	1	MTS	1	BI	3	walking gait examination	5	/	/	/	/	/	/	/	/	/	/	/	/
阿托伐他汀钙片与沙格雷酯联合中药穴位贴敷用于中风后偏瘫的康复效果	731	N	N	China	Chinese Journal of Rural Medicine and Pharmacy	common journal	2022	Upper and Lower limb	Hemiplegia	/	/	Recovery period	/	/	Y	/	/	2	150	Y	Acup	Acupoint application	Blank	/	/	/	30d	FMA	1	BBS	1	ADL	3	WHO-QOL/WHO-QOL-BREF	3	walking gait examination	5	/	/	/	/	/	/	/	/	/	/	/	/
艾灸百会穴联合康复训练对60例缺血性脑卒中后肢体偏瘫功能临床疗效观察	732	Y	N	China	Journal of Shaanxi College of Traditional Chinese Medicine	common journal	2020	Upper and Lower limb	Hemiplegia	/	/	Recovery period	ischemic stroke	Y	Y	Y	/	2	60	Y	M-acup+RT	Body acupuncture+EA+Moxibustion	Acup+RT	/	/	/	12w	CNS	1	MBI	3	FMA	1	Effective Rate of Treatment	6	/	/	/	/	/	/	/	/	/	/	/	/	/	/
艾灸对中风恢复期患者肢体功能障碍的影响效果分析	733	N	N	China	Psychologies Magazine	common journal	2019	Upper and Lower limb	Hemiplegia	/	/	not reported	/	/	/	/	/	2	103	Y	Acup	Moxibustion	Blank	/	/	/	2w	Effective Rate of Treatment	6	/	/	/	/	/	/	/	/	/	/	/	/	/	/	/	/	/	/	/	/
艾灸腹部募穴对中风后痉挛性瘫痪的影响	734	Y	N	China	Guangxi Journal of Traditional Chinese Medicine	common journal	2022	Upper and Lower limb	Hemiplegia	/	spastic paralysis	Recovery period	Both	/	Y	/	Y	2	65	Y	M-acup+RT	Moxibustion+Auricular needle	RT	/	/	/	4w	MAS	1	FMA	1	/	/	/	/	/	/	/	/	/	/	/	/	/	/	/	/	/	/
艾灸结合巨刺法治疗脑卒中后下肢痉挛性偏瘫临床研究	735	Y	N	China	Asia-Pacific Traditional Medicine	common journal	2020	Lower limb	Lower limb	/	spastic paralysis	Recovery period	Both	Y	Y	/	Y	2	80	N	Acup+RT	Moxibustion	RT	/	/	/	28d	CSI	1	FMA-L	1	MBI	3	/	/	/	/	/	/	/	/	/	/	/	/	/	/	/	/
艾灸结合康复训练对脑卒中偏瘫痉挛状态的临床研究	736	Y	N	China	Journal of Medical Aesthetice and Cosmetology	common journal	2020	Upper and Lower limb	Hemiplegia	/	spastic paralysis	not reported	/	/	/	/	/	2	60	N	Acup+RT	Moxibustion	RT	/	/	/	20d	FMA	1	CSI	1	/	/	/	/	/	/	/	/	/	/	/	/	/	/	/	/	/	/
艾灸结合康复训练对脑卒中偏瘫痉挛状态的临床研究	737	N	N	China	The road to health	common journal	2016	Upper and Lower limb	Hemiplegia	/	/	Recovery period	/	/	/	/	/	2	62	Y	Acup+RT	Moxibustion	RT	/	/	/	20d	FMA	1	PRO	10	Patient expectations and satisfaction	9	Overall complication rate	10	/	/	/	/	/	/	/	/	/	/	/	/	/	/
艾灸结合康复治疗脑卒中偏瘫上肢痉挛临床研究	738	Y	N	China	China Journal of Chinese Medicine	Science and Technology/Peking University Core Journal	2016	Upper limb	Upper limb	/	spastic paralysis	Recovery period	Both	Both	Y	Y	/	2	68	N	Acup+RT	Moxibustion	RT	/	/	/	4w	MAS	1	FMA	1	PRO	10	/	/	/	/	/	/	/	/	/	/	/	/	/	/	/	/
艾灸联合耳穴贴压治疗脑卒中肩手综合征的疗效观察	739	N	N	China	Clinical Journal of Traditional Chinese Medicine	common journal	2015	shoulder	Upper limb	/	flaccid paralysis	not reported	Both	/	Y	/	Y	2	65	Y	M-acup+RT	Moxibustion+Auricular needle	RT	/	/	/	4w	VAS	1	FMA	1	/	/	/	/	/	/	/	/	/	/	/	/	/	/	/	/	/	/
艾灸联合康复训练对脑卒中偏瘫痉挛的治疗效果	740	N	N	China	China Reflexology	common journal	2018	Upper and Lower limb	Hemiplegia	/	/	not reported	/	Y	Y	/	/	2	80	Y	Acup+RT	Moxibustion	RT	/	/	/	30d	FMA	1	CSI	1	BI	3	Effective Rate of Treatment	6	/	/	/	/	/	/	/	/	/	/	/	/	/	/
艾灸联合康复训练在脑卒中后痉挛偏瘫患者的应用	741	N	N	China	Medical Information	common journal	2015	Upper and Lower limb	Hemiplegia	/	spastic paralysis	Sequelae period	/	/	Y	/	Y	2	80	N	Acup+RT	Moxibustion	RT	/	/	/	30d	MAS	1	BI	3	Effective Rate of Treatment	6	/	/	/	/	/	/	/	/	/	/	/	/	/	/	/	/
艾灸联合康复训练治疗脑卒中偏瘫患者的疗效	742	N	N	China	Health Care Today	common journal	2019	Upper and Lower limb	Hemiplegia	/	/	not reported	Both	/	/	/	/	2	86	N	Acup+RT	Moxibustion	RT	/	/	/	4w	FMA	1	MAS	1	BBS	1	/	/	/	/	/	/	/	/	/	/	/	/	/	/	/	/
艾灸联合康复治疗对中风后痉挛性偏瘫患者中医证候及运动功能的影响	743	N	N	China	The Journal of Medical Theory and Practice	common journal	2020	Upper and Lower limb	Hemiplegia	/	spastic paralysis	Recovery period	/	Y	/	/	/	2	92	N	Acup+RT	Moxibustion	RT	/	/	/	1m	TCM Syndrome Scores	4	FMA	1	/	/	/	/	/	/	/	/	/	/	/	/	/	/	/	/	/	/
艾灸联合早期康复训练对出血性脑卒中患者上肢功能障碍的影响	744	N	N	China	Self-care	common journal	2021	Upper and Lower limb	Hemiplegia	/	/	Acute to recovery period	hemorrhagic stroke	/	/	/	/	2	50	N	Acup+RT	Warm acupuncture	RT	/	/	/	3m	FMA-U	1	NIHSS	1	MBI	3	/	/	/	/	/	/	/	/	/	/	/	/	/	/	/	/
艾灸联合针刺治疗缺血性脑卒中后运动功能障碍临床研究	745	Y	N	China	China Journal of Chinese Medicine	Science and Technology/Peking University Core Journal	2017	Upper and Lower limb	Hemiplegia	/	spastic paralysis	Recovery period	ischemic stroke	/	Y	Y	Y	2	88	Y	M-acup	Body acupuncture+Moxibustion	CM	/	/	/	8w	muscle strength examination	5	FMMS	1	BBS	1	Walking ability score -uncertain	1	Brunnstrom Stage evaluation	1	Laboratory examination	5	Effective Rate of Treatment	6	/	/	/	/	/	/	/	/
艾灸联合针刺治疗缺血性卒中后肩手综合征Ⅰ期疗效观察	746	N	N	China	Beijing Journal of Traditional Chinese Medicine	Science and Technology/Peking University Core Journal	2021	shoulder	Upper limb	/	/	Recovery period	ischemic stroke	Both	Y	/	Y	3	120	Y	M-acup	Body acupuncture+Moxibustion	M-acup	Acup	/	/	3w	VAS	1	FMA-U	1	BI	3	others	5	Effective Rate of Treatment	6	/	/	/	/	/	/	/	/	/	/	/	/
艾灸疗法结合康复护理干预对中风恢复期患者肢体功能障碍的影响分析	747	N	N	China	Chinese Community Doctors	common journal	2018	Upper and Lower limb	Hemiplegia	/	/	Sequelae period	/	/	Y	Y	/	2	60	N	Acup	Moxibustion	RT	/	/	/	20d	FMA	1	BI	3	SF-36	3	Patient expectations and satisfaction	9	/	/	/	/	/	/	/	/	/	/	/	/	/	/
艾灸配合拔罐在中风偏瘫护理中的应用探讨	748	Y	N	China	Yunnan Journal of Traditional Chinese Medicine and Materia Medica	common journal	2020	Upper and Lower limb	Hemiplegia	/	/	Recovery period	Both	/	/	/	/	3	90	Y	Acup+Other	Moxibustion	Other	Acup	/	/	Not reported	muscle strength examination	5	Patient expectations and satisfaction	9	/	/	/	/	/	/	/	/	/	/	/	/	/	/	/	/	/	/
艾灸配合康复治疗脑卒中偏瘫患者手痉挛状态的有效性	749	N	N	China	Journal of Medicine & Health	common journal	2024	Upper and Lower limb	Hemiplegia	/	/	not reported	/	/	/	/	Y	2	100	N	Acup+RT	Moxibustion	RT	/	/	/	30d	Effective Rate of Treatment	6	Patient expectations and satisfaction	9	Effective Rate of Treatment	6	/	/	/	/	/	/	/	/	/	/	/	/	/	/	/	/
艾灸在中风后遗症的肢体功能康复护理中的临床应用价值研究	750	N	N	China	Journal of Cardiovascular Surgery(Electronic Edition)	common journal	2017	Upper and Lower limb	Hemiplegia	/	/	not reported	/	/	/	/	/	2	80	N	Acup+RT	Moxibustion	RT	/	/	/	15d	MBI	3	FMA	1	/	/	/	/	/	/	/	/	/	/	/	/	/	/	/	/	/	/
艾灸治疗中风后痉挛性偏瘫41例临床观察	751	N	N	China	Clinical Journal of Chinese Medicine	common journal	2015	Upper and Lower limb	Hemiplegia	/	spastic paralysis	Recovery to sequelae period	/	/	Y	Y	Y	2	80	Y	M-acup+RT+CH	Body acupuncture+Moxibustion	Acup+RT+CH	/	/	/	Not reported	MAS	1	FMA	1	BI	3	Effective Rate of Treatment	6	/	/	/	/	/	/	/	/	/	/	/	/	/	/
艾灸治疗中风后痉挛性偏瘫的临床观察与护理	752	N	N	China	Xinxueguanbing Fangzhi Zhishi	common journal	2016	Upper and Lower limb	Hemiplegia	/	spastic paralysis	not reported	Both	/	/	/	Y	2	48	Y	M-acup	Body acupuncture+Moxibustion	Acup	/	/	/	36d	MAS	1	BI	3	/	/	/	/	/	/	/	/	/	/	/	/	/	/	/	/	/	/
艾灸治疗中风恢复期患者肢体功能障碍的疗效观察	753	Y	N	China	Shaanxi Journal of Traditional Chinese Medicine	Science and Technology/Peking University Core Journal	2016	Upper and Lower limb	Hemiplegia	/	/	Recovery period	ischemic stroke	/	Y	Y	/	2	60	Y	Acup+RT	Moxibustion	RT	/	/	/	30d	BI	3	mRS	1	/	/	/	/	/	/	/	/	/	/	/	/	/	/	/	/	/	/
八区八穴眼针疗法对气虚血瘀型中风患者平衡功能的影响	754	N	N	China	Guangming Journal of Chinese Medicine	common journal	2021	Lower limb	Lower limb	/	/	Recovery period	/	/	Y	Y	/	2	60	N	Acup	Eyes acupuncture	RT	/	/	/	Not reported	Balance examination	5	Effective Rate of Treatment	6	/	/	/	/	/	/	/	/	/	/	/	/	/	/	/	/	/	/
八邪透刺配合康复训练治疗脑卒中后肩手综合征手肿胀疗效观察	755	Y	N	China	Chinese Acupuncture & Moxibustion	Chinese Science Citation Database journal	2017	shoulder	Upper limb	/	/	Recovery period	Both	Y	Y	/	/	2	60	N	Acup+RT	Body acupuncture	RT	/	/	/	3w	edema/swelling/circumdiameter measurement	5	FMA	1	Effective Rate of Treatment	6	/	/	/	/	/	/	/	/	/	/	/	/	/	/	/	/
八邪透刺配合系统康复训练治疗中风偏瘫后肩手综合征疗效观察	756	N	N	China	Western Journal of Traditional Chinese Medicine	Science and Technology/Peking University Core Journal	2019	shoulder	Upper limb	/	/	Recovery period	Both	Y	Y	/	Y	2	178	Y	Acup+RT	Body acupuncture	RT	/	/	/	4w	edema/swelling/circumdiameter measurement	5	VAS	1	SHSS	1	NDS	1	FMA-U	1	ADL	3	SF-36	3	Effective Rate of Treatment	6	/	/	/	/	/	/
白虎摇头针法结合康复训练治疗中风后肩手综合征对疼痛、上肢运动功能的影响	757	Y	N	China	Journal of Clinical Acupuncture and Moxibustion	Science and Technology/Peking University Core Journal	2021	shoulder	Upper limb	/	/	Acute to recovery period	Both	/	/	Y	/	2	116	Y	Acup+RT	Body acupuncture	Acup+RT	/	/	/	3w	McGill Pain Scale	1	FMA-U	1	Laboratory examination	5	Effective Rate of Treatment	6	/	/	/	/	/	/	/	/	/	/	/	/	/	/
白虎摇头针法治疗中风后肩手综合征临床疗效观察	758	N	N	China	Journal of Clinical Acupuncture and Moxibustion	Science and Technology/Peking University Core Journal	2017	shoulder	Upper limb	/	/	Acute to recovery period	Both	/	Y	/	/	2	60	Y	Acup	Body acupuncture	Acup	/	/	/	14d	VAS	1	FMA-U	1	edema/swelling/circumdiameter measurement	5	Effective Rate of Treatment	6	/	/	/	/	/	/	/	/	/	/	/	/	/	/
百会八阵穴电针联合平衡训练治疗气虚血瘀型缺血性脑卒中平衡功能障碍的临床观察	759	Y	N	China	Journal of Guangzhou University of Traditional Chinese Medicine	common journal	2020	Upper and Lower limb	Hemiplegia	Y	/	not reported	ischemic stroke	Y	Y	Y	Y	2	86	N	M-acup+RT	EA+Body acupuncture	PM-acup+RT	/	/	/	8w	BBS	1	FMA	1	Balance examination	5	Effective Rate of Treatment	6	/	/	/	/	/	/	/	/	/	/	/	/	/	/
百会透曲鬓穴针法联合悬吊疗法治疗中风后复杂性区域疼痛综合征Ⅰ型效果观察	760	Y	N	China	Chinese Journal of General Practice	Science and Technology/Peking University Core Journal	2023	shoulder	Upper limb	/	/	Acute to recovery period	/	/	Y	/	/	4	120	Y	Acup+RT	Body acupuncture	RT	Acup	RT	/	4w	VAS	1	FMA-U	1	edema/swelling/circumdiameter measurement	5	MBI	3	ROM	5	/	/	/	/	/	/	/	/	/	/	/	/
百会透太阳针法结合康复手法治疗脑卒中后肩手综合征疗效观察	761	Y	N	China	World Journal of Integrated Traditional and Western Medicine	Science and Technology/Peking University Core Journal	2016	shoulder	Upper limb	/	/	Acute to sequelae period	Both	Y	Y	Y	Y	2	80	Y	Acup+RT	Scalp acupuncture	RT	/	/	/	Not reported	VAS	1	edema/swelling/circumdiameter measurement	5	UEFT	1	MBI	3	Effective Rate of Treatment	6	/	/	/	/	/	/	/	/	/	/	/	/
半夏白术天麻汤联合针灸对脑卒中后偏瘫患者肌张力及运动功能的影响	762	N	N	China	Clinical Medicine	common journal	2024	Upper and Lower limb	Hemiplegia	/	/	Acute to recovery period	/	/	Y	Y	Y	2	60	Y	M-acup+RT+CH	Body acupuncture+Moxibustion	CH+RT	/	/	/	1m	MAS	1	FMA	1	NIHSS	1	BI	3	Safety and adverse effects	7	/	/	/	/	/	/	/	/	/	/	/	/
傍针刺法联合本体感神经肌肉促进疗法治疗中风后偏瘫肩痛临床观察	763	N	N	China	Journal of Practical Traditional Chinese Medicine	common journal	2022	shoulder	Upper limb	/	/	Recovery period	/	Y	Y	/	Y	3	132	N	Acup+RT	Body acupuncture	RT	Acup	/	/	4w	FMA-U	1	VAS	1	MBI	3	ROM	5	Effective Rate of Treatment	6	/	/	/	/	/	/	/	/	/	/	/	/
傍针刺结合杖操治疗中风后肩关节活动障碍的临床观察	764	Y	N	China	Shanghai Medical & Pharmaceutical Journal	common journal	2018	shoulder	Upper limb	/	/	Recovery to sequelae period	Both	/	Y	Y	Y	2	67	N	Acup+RT	Body acupuncture	Acup+RT	/	/	/	26d	VAS	1	FCA	3	ROM	5	Effective Rate of Treatment	6	/	/	/	/	/	/	/	/	/	/	/	/	/	/
背腧穴埋线法联合康复训练治疗脑卒中后上肢痉挛患者的临床研究	765	N	N	China	China Practical Medical	common journal	2015	Upper limb	Upper limb	/	spastic paralysis	Recovery period	Both	/	/	/	/	2	60	Y	Acup+RT	Catgut embedding therapy	RT	/	/	/	3w	MAS	1	FMA-U	1	MBI	3	/	/	/	/	/	/	/	/	/	/	/	/	/	/	/	/
背俞穴毫火针点刺对中风患者运动功能的影响	766	Y	N	China	Chinese Manipulation & Rehabilitation Medicine	common journal	2017	Upper and Lower limb	Hemiplegia	/	/	Acute to recovery period	Both	/	Y	Y	Y	2	120	Y	Acup	Fire needle	Acup	/	/	/	30d	FMA	1	BI	3	NDS	1	/	/	/	/	/	/	/	/	/	/	/	/	/	/	/	/
背俞穴毫火针点刺结合躯干训练对中风偏瘫患者运动功能和神经功能缺损程度的影响	767	Y	N	China	World Chinese Medicine	Science and Technology/Peking University Core Journal	2018	Upper and Lower limb	Hemiplegia	/	/	Acute period	Both	/	Y	/	Y	2	60	Y	Acup+RT	Fire needle	Acup+RT	/	/	/	Not reported	FMA	1	NIHSS	1	Laboratory examination	5	Effective Rate of Treatment	6	/	/	/	/	/	/	/	/	/	/	/	/	/	/
背俞穴埋线配合针刺治疗中风偏瘫66例临床观察	768	N	N	China	World Latest Medicine Information	common journal	2017	Upper and Lower limb	Hemiplegia	/	/	not reported	/	/	Y	/	/	2	66	N	M-acup	EA+Catgut embedding therapy	Acup	/	/	/	4w	FMA	1	MBI	3	Effective Rate of Treatment	6	/	/	/	/	/	/	/	/	/	/	/	/	/	/	/	/
背俞穴埋线配合针刺治疗中风偏瘫66例临床观察	769	N	N	China	Cardiovascular Disease Journal of Integrated Traditional Chinese and Western Medicine(Electronic)	common journal	2021	Upper and Lower limb	Hemiplegia	/	/	Recovery period	/	/	/	/	/	2	66	Y	M-acup	EA+Catgut embedding therapy	Acup	/	/	/	1m	NIHSS	1	FMA	1	BI	3	Effective Rate of Treatment	6	Safety and adverse effects	7	/	/	/	/	/	/	/	/	/	/	/	/
本体感觉神经肌肉促进技术联合头体针巨刺法对脑卒中后肩痛患者运动功能及疼痛评分的影响	770	Y	N	China	Journal of North Sichuan Medical College	Science and Technology/Peking University Core Journal	2020	shoulder	Upper limb	/	/	Recovery period	/	/	Y	/	/	3	180	N	M-acup+RT	Body acupuncture+Scalp acupuncture	RT	M-acup	/	/	1m	VAS	1	FMA-U	1	BI	3	Effective Rate of Treatment	6	/	/	/	/	/	/	/	/	/	/	/	/	/	/
比较电针、温针两种针灸疗法结合康复训练治疗中风后肩手综合征的临床疗效	771	N	N	China	Health Guide	common journal	2017	shoulder	Upper limb	/	/	Recovery period	/	/	/	/	/	2	30	N	Acup+RT	EA	Acup+RT	/	/	/	1m	FMA-U	1	edema/swelling/circumdiameter measurement	5	VAS	1	/	/	/	/	/	/	/	/	/	/	/	/	/	/	/	/
比较康复和针灸+康复对偏瘫患者下肢运动功能恢复的影响	772	N	N	China	Reflexology and Rehabilitation Medicine	common journal	2020	Lower limb	Lower limb	/	/	Recovery to sequelae period	/	/	/	/	/	2	106	N	Acup+RT	Body acupuncture	RT	/	/	/	Not reported	FMA-L	1	MBI	3	Effective Rate of Treatment	6	/	/	/	/	/	/	/	/	/	/	/	/	/	/	/	/
吡拉西坦与针灸康复联合应用于脑卒中运动功能恢复治疗的临床效果观察	773	N	N	China	Friends of Health	common journal	2020	Upper and Lower limb	Hemiplegia	/	/	not reported	/	/	/	/	Y	2	50	N	Acup+CM	Body acupuncture	CM	/	/	/	Not reported	NIHSS	1	muscle strength examination	5	activity of daily living -uncertain	3	Quality of life -uncertain	3	/	/	/	/	/	/	/	/	/	/	/	/	/	/
辨阴阳经证电针疗法对社区中风偏瘫患者影响的多中心临床转化应用研究	774	Y	Y	China	Shanghai Journal of Traditional Chinese Medicine	Chinese Science Citation Database journal	2016	Upper and Lower limb	Hemiplegia	/	Both	Sequelae period	/	/	/	Y	Y	2	120	N	Acup+RT	EA	RT	/	/	/	2m	FMA	1	MBI	3	mRS	1	/	/	/	/	/	/	/	/	/	/	/	/	/	/	/	/
补阳还五汤联合温阳通督针刺治疗卒中后偏瘫的疗效	775	N	N	China	Chronic Pathematology Journal	common journal	2023	Upper and Lower limb	Hemiplegia	/	/	Recovery period	Both	/	Y	Y	Y	2	125	Y	Acup+RT+CH	Warm acupuncture	CH+RT	/	/	/	12w	NIHSS	1	FMA	1	ultrasound examination	5	SF-36	3	/	/	/	/	/	/	/	/	/	/	/	/	/	/
电针配合靳三针辨证治疗风痰瘀阻型恢复期中风后偏瘫患者的临床疗效及对其肢体功能、生活能力的影响	776	Y	N	China	World Journal of Integrated Traditional and Western Medicine	Science and Technology/Peking University Core Journal	2023	Upper and Lower limb	Hemiplegia	/	flaccid paralysis	Acute to recovery period	hemorrhagic stroke	/	Y	Y	/	2	80	Y	M-acup	Scalp acupuncture+EA	M-acup	/	/	/	8w	Effective Rate of Treatment	6	FMA	1	NDS	1	BI	3	Safety and adverse effects	7	/	/	/	/	/	/	/	/	/	/	/	/
不同的针刺疗法治疗脑卒中后肩手综合征的对比研究	777	Y	N	China	China Modern Medicine	common journal	2023	shoulder	Upper limb	/	/	Acute to recovery period	Both	/	Y	Y	Y	2	114	Y	Acup	EA	Acup	/	/	/	3w	McGill Pain Scale	1	FMA-U	1	Laboratory examination	5	Effective Rate of Treatment	6	/	/	/	/	/	/	/	/	/	/	/	/	/	/
不同针刺选穴治疗缺血性脑卒中后偏瘫肩痛的临床观察	778	N	N	China	Hebei Journal of Traditional Chinese Medicine	Science and Technology/Peking University Core Journal	2022	shoulder	Upper limb	/	/	Recovery period	ischemic stroke	/	/	Y	/	2	80	Y	Acup+RT	Body acupuncture	Acup+RT	/	/	/	3w	VAS	1	FMA	1	MBI	3	Effective Rate of Treatment	6	ROM	5	/	/	/	/	/	/	/	/	/	/	/	/
放血疗法联合醒脑开窍针刺法对急性期脑出血患者上肢运动功能的影响	779	Y	N	China	Xinjiang Journal of Traditional Chinese Medicine	common journal	2022	Upper limb	Upper limb	/	/	Acute period	hemorrhagic stroke	Y	Y	/	Y	2	60	Y	M-acup	Body acupuncture+Blood-pricking therapy	Acup+RT	/	/	/	2w	NIHSS	1	FMA-U	1	BI	3	Safety and adverse effects	7	/	/	/	/	/	/	/	/	/	/	/	/	/	/
电针拮抗肌腧穴联合康复训练治疗脑卒中偏瘫痉挛的效果观察	780	N	N	China	China Practical Medical	common journal	2023	Upper and Lower limb	Hemiplegia	/	spastic paralysis	not reported	Both	/	/	/	Y	2	76	N	Acup+RT	EA	RT	/	/	/	1m	FMA	1	MBI	3	Effective Rate of Treatment	6	/	/	/	/	/	/	/	/	/	/	/	/	/	/	/	/
电针联合肌力训练治疗卒中后足内翻的疗效观察及对肌肉形态和踝关节肌力的影响	781	Y	N	China	Shanghai Journal of Acupuncture and Moxibustion	Chinese Science Citation Database journal	2023	Foot/ankle	Lower limb	/	/	Acute period	Both	/	Y	Y	/	2	120	N	Acup+RT	EA	RT	/	/	/	3w	muscle strength examination	5	ultrasound examination	5	FMA-L	1	Effective Rate of Treatment	6	Muscle tone score	1	/	/	/	/	/	/	/	/	/	/	/	/
电针疗法联合温针灸疗法治疗脑卒中并发肩手综合征临床研究	782	N	N	China	Journal of New Chinese Medicine	common journal	2022	shoulder	Upper limb	/	/	not reported	/	/	/	/	/	2	118	N	M-acup+RT	EA+Warm acupuncture	RT	/	/	/	30d	Improvement in clinical symptoms / points	1	QOL/QOL-BREF	3	FMA	1	Effective Rate of Treatment	6	VAS	1	/	/	/	/	/	/	/	/	/	/	/	/
调督灸法联合康复训练治疗中风后上肢痉挛性偏瘫	783	Y	N	China	Journal of Changchun University of Chinese Medicine	Science and Technology/Peking University Core Journal	2023	Upper and Lower limb	Hemiplegia	/	spastic paralysis	Recovery period	/	Y	Y	Y	Y	2	70	N	Acup+RT	Moxibustion	RT	/	/	/	9w	MAS	1	FMA	1	BI	3	Laboratory examination	5	electrophysiological examination	5	Effective Rate of Treatment	6	Safety and adverse effects	7	/	/	/	/	/	/	/	/
动静结合针法对中风后偏瘫患者运动功能及步态的影响	784	Y	N	China	Journal of Changchun University of Chinese Medicine	Science and Technology/Peking University Core Journal	2023	Upper and Lower limb	Hemiplegia	Y	spastic paralysis	Recovery period	Both	Y	Y	Y	/	2	60	Y	Acup	EA	Acup	/	/	/	Not reported	walking gait examination	5	TGA	1	MAS	1	/	/	/	/	/	/	/	/	/	/	/	/	/	/	/	/
超声引导下BTX-A联合针刺对脑卒中痉挛性足下垂及足内翻患者步态功能的疗效观察	785	Y	N	China	Zhejiang Clinical Medical Journal	common journal	2023	Foot/ankle	Lower limb	/	spastic paralysis	Acute to recovery period	/	/	Y	/	/	3	96	N	Acup+CM	Body acupuncture	RT+CM	Acup+RT	/	/	12w	MAS	1	FMA-L	1	walking gait examination	5	FAC	1	ADL	3	/	/	/	/	/	/	/	/	/	/	/	/
东垣针法对缺血性脑卒中后偏瘫患者运动功能及皮质脊髓束损伤的影响研究	786	Y	N	China	Journal of Clinical Acupuncture and Moxibustion	Science and Technology/Peking University Core Journal	2023	Upper and Lower limb	Hemiplegia	/	spastic paralysis	Recovery period	ischemic stroke	/	Y	/	Y	2	128	Y	Acup+RT	Body acupuncture	RT	/	/	/	8w	MAS	1	FMA	1	MBI	3	BBS	1	TUG	1	Imaging examination	5	/	/	/	/	/	/	/	/	/	/
分期辨证针刺疗法联合丹红注射液对脑卒中偏瘫患者生活能力及肢体运动功能的影响	787	Y	N	China	China Modern Medicine	common journal	2023	Upper and Lower limb	Hemiplegia	/	/	not reported	ischemic stroke	Y	Y	Y	Y	2	82	Y	Acup+CM	Body acupuncture	CM	/	/	/	8w	NIHSS	1	MBI	3	mRS	1	Laboratory examination	5	/	/	/	/	/	/	/	/	/	/	/	/	/	/
不同频率电针治疗脑卒中偏瘫肩痛的临床观察	788	Y	N	China	Chinese Acupuncture & Moxibustion	Chinese Science Citation Database journal	2023	shoulder	Upper limb	/	/	Acute to recovery period	Both	Y	Y	Y	Y	3	105	N	Acup+RT	EA	Acup+RT	Acup+RT	/	/	4w	VAS	1	ROM	5	muscle strength examination	5	MBI	3	FMA	1	/	/	/	/	/	/	/	/	/	/	/	/
丹参川芎嗪穴位注射辅助治疗对脑梗死偏瘫患者血流动力学及fibulin-5、YKL-40的影响	789	Y	N	China	Chinese Journal of Gerontology	Science and Technology/Peking University Core Journal	2023	Upper and Lower limb	Hemiplegia	/	/	Acute period	ischemic stroke	/	Y	Y	/	2	110	Y	Acup	Acupoint injection	RT	/	/	/	1m	Effective Rate of Treatment	6	Effective Rate of Treatment	6	Laboratory examination	5	NRS	1	CNFDS	1	FMA	1	WHO-QOL/WHO-QOL-BREF	3	MBI	3	/	/	/	/	/	/
电针疗法用于中风后肩手综合征患者中促进肩手关节功能改善的作用	790	N	N	China	Medical Diet and Health	common journal	2021	shoulder	Upper limb	/	/	Recovery to sequelae period	/	/	Y	Y	/	2	120	Y	Acup+RT	EA	RT	/	/	/	4w	Effective Rate of Treatment	6	VAS	1	self-efficacy score	3	/	/	/	/	/	/	/	/	/	/	/	/	/	/	/	/
电针联合康复训练治疗脑卒中后偏瘫肩痛的效果	791	N	N	China	Chinese and Foreign Medical Research	common journal	2023	shoulder	Upper limb	/	spastic paralysis	Recovery period	Both	/	/	/	Y	2	104	Y	Acup+RT	EA	RT	/	/	/	12w	VAS	1	Effective Rate of Treatment	6	FMA	1	MBI	3	/	/	/	/	/	/	/	/	/	/	/	/	/	/
电针联合高能量激光治疗中风后肩手综合征的临床研究	792	N	N	China	Reflexology and Rehabilitation Medicine	common journal	2020	shoulder	Upper limb	/	/	not reported	/	/	Y	Y	/	3	120	Y	Acup+Other	EA	Other	Acup	/	/	4w	VAS	1	MBI	3	FMA	1	Effective Rate of Treatment	6	/	/	/	/	/	/	/	/	/	/	/	/	/	/
电针四渎、外关穴治疗脑卒中后手功能障碍的临床疗效观察	793	N	N	China	Reflexology and Rehabilitation Medicine	common journal	2021	hand/wrist/ finger	Upper limb	/	Both	Acute to recovery period	Both	/	Y	/	Y	2	80	N	Acup	EA	RT	/	/	/	4w	FMA	1	Effective Rate of Treatment	6	sEMG examination	5	/	/	/	/	/	/	/	/	/	/	/	/	/	/	/	/
不同频率电针治疗中风后偏瘫临床观察	794	N	N	China	Guangming Journal of Chinese Medicine	common journal	2023	Upper and Lower limb	Hemiplegia	/	/	Acute to recovery period	Both	Y	Y	Y	Y	2	60	Y	Acup	EA	Acup	/	/	/	8w	BI	3	FMA	1	NIHSS	1	Effective Rate of Treatment	6	Improvement in clinical symptoms / points	1	/	/	/	/	/	/	/	/	/	/	/	/
刺络疗法结合偏瘫功能训练对脑梗塞患者上肢功能恢复及表面肌电图的影响	795	N	N	China	Clinical Journal of Chinese Medicine	common journal	2022	Upper limb	Upper limb	/	spastic paralysis	Recovery to sequelae period	ischemic stroke	Y	Y	Y	Y	3	90	N	Acup+RT	Blood-pricking therapy	RT	Acup	/	/	4w	Effective Rate of Treatment	6	MAS	1	FMA	1	sEMG examination	5	SF-36	3	Safety and adverse effects	7	/	/	/	/	/	/	/	/	/	/
董氏奇穴针刺治疗中风后下肢痉挛性偏瘫疗效及机制初探	796	Y	N	China	Journal of Liaoning University of Traditional Chinese Medicine	Science and Technology/Peking University Core Journal	2022	Lower limb	Lower limb	/	spastic paralysis	Recovery period	Both	Y	Y	Y	/	2	60	Y	Acup	Body acupuncture	Acup	/	/	/	26d	MAS	1	MBI	3	FMA	1	BBA	1	TUG	1	walking gait examination	5	SS-QOL	3	ultrasound examination	5	Laboratory examination	5	Effective Rate of Treatment	6	/	/
电针外关、外劳宫穴联合康复训练治疗缺血性脑卒中后手指屈曲痉挛的疗效观察	797	N	N	China	Chinese Journal of Integrative Medicine on Cardio/Cerebrovascular Disease	Science and Technology/Peking University Core Journal	2022	hand/wrist/ finger	Upper limb	/	spastic paralysis	Recovery period	ischemic stroke	/	Y	Y	/	2	50	Y	Acup+RT	EA	RT	/	/	/	14w	MAS	1	FMA	1	MBI	3	/	/	/	/	/	/	/	/	/	/	/	/	/	/	/	/
低频重复经颅磁刺激联合针刺对脑卒中后偏瘫患者上肢运动功能的影响	798	Y	N	China	Henan Traditional Chinese Medicine	common journal	2022	Upper limb	Upper limb	/	/	Acute period	ischemic stroke	/	Y	Y	Y	2	96	N	Acup+RT	Body acupuncture	RT	/	/	/	4w	FMA-U	1	BBS	1	MBI	3	Effective Rate of Treatment	6	Overall complication rate	10	/	/	/	/	/	/	/	/	/	/	/	/
低能量体外冲击波联合经筋针刺治疗脑卒中肌张力增高临床观察	799	Y	N	China	Journal of Practical Traditional Chinese Medicine	common journal	2022	Upper and Lower limb	Hemiplegia	/	spastic paralysis	Recovery to sequelae period	ischemic stroke	/	/	/	/	2	81	N	Acup+RT	Body acupuncture	RT	/	/	/	4w	FMA	1	MBI	3	CSS2	1	muscle strength examination	5	MAS	1	Effective Rate of Treatment	6	/	/	/	/	/	/	/	/	/	/
补阳还五汤联合太乙针灸对脑卒中偏瘫患者康复期肢体恢复的影响	800	N	N	China	Guangming Journal of Chinese Medicine	common journal	2019	Upper and Lower limb	Hemiplegia	/	/	Recovery to sequelae period	/	/	Y	Y	/	2	96	Y	Acup+CH	Moxibustion	CH	/	/	/	3m	FMA	1	sEMG examination	5	Effective Rate of Treatment	6	/	/	/	/	/	/	/	/	/	/	/	/	/	/	/	/
督脉电针治疗脑卒中后上肢痉挛的临床疗效和表面肌电图特征研究	801	Y	N	China	Chinese Journal of Rehabilitation Medicine	Chinese Science Citation Database journal	2019	Upper limb	Upper limb	/	spastic paralysis	Acute to recovery period	Both	Y	Y	Y	Y	3	90	Y	Acup+RT	EA	Acup+RT	RT	/	/	8w	sEMG examination	5	MAS	1	FMA-U	1	MBI	3	/	/	/	/	/	/	/	/	/	/	/	/	/	/
对脑卒中后偏瘫患者进行耳穴埋豆治疗的效果观察	802	N	N	China	Contemporary Medicine Forum	common journal	2019	Upper and Lower limb	Hemiplegia	/	/	not reported	/	/	/	/	/	2	84	Y	M-acup	Body acupuncture+Auricular needle	Acup	/	/	/	20d	FMA	1	BI	3	/	/	/	/	/	/	/	/	/	/	/	/	/	/	/	/	/	/
电针特定肌群及穴位对脑卒中患者手功能重建的疗效观察	803	Y	N	China	Ningxia Medical Journal	common journal	2019	hand/wrist/ finger	Upper limb	/	/	Acute to recovery period	Both	Both	Y	/	Y	3	90	N	Acup+RT	EA	RT	Acup	/	/	60d	FMA	1	WMFT	1	MBI	3	finger function-uncertain	1	/	/	/	/	/	/	/	/	/	/	/	/	/	/
电针分区治疗配合康复训练对脑卒中后上肢痉挛功能障碍疗效评价	804	N	N	China	Acta Chinese Medicine and Pharmacology	common journal	2019	Upper limb	Upper limb	/	spastic paralysis	Recovery to sequelae period	Both	/	Y	/	Y	2	60	N	Acup+RT	Body acupuncture	Acup+RT	/	/	/	6w	Effective Rate of Treatment	6	MAS	1	BI	3	FMA-U	1	Safety and adverse effects	7	/	/	/	/	/	/	/	/	/	/	/	/
采取捻转补泻手法针刺对急性缺血性中风偏瘫患者肢体肌力的影响研究	805	N	N	China	Guide of China Medicine	common journal	2019	Upper and Lower limb	Hemiplegia	/	/	Acute period	ischemic stroke	Y	/	/	/	2	100	N	Acup	Body acupuncture	Acup	/	/	/	Not reported	PULSES Rating Scale	3	/	/	/	/	/	/	/	/	/	/	/	/	/	/	/	/	/	/	/	/
电针配合神经康复技术在脑出血患者肢体功能康复中的应用研究	806	N	N	China	Medical Information	common journal	2015	Upper and Lower limb	Hemiplegia	/	/	not reported	hemorrhagic stroke	/	/	/	/	2	90	Y	Acup+RT	EA	RT	/	/	/	Not reported	BI	3	/	/	/	/	/	/	/	/	/	/	/	/	/	/	/	/	/	/	/	/
电针疗法对急性脑梗死偏瘫患者的影响观察	807	N	N	China	Contemporary Medicine	common journal	2017	Upper and Lower limb	Hemiplegia	/	/	Sequelae period	ischemic stroke	Y	/	/	Y	2	84	Y	Acup+RT	EA	Acup+RT	/	/	/	20d	NIHSS	1	FMA	1	MBI	3	Effective Rate of Treatment	6	/	/	/	/	/	/	/	/	/	/	/	/	/	/
薄氏腹针疗法治疗中风后肩手综合征的临床观察	808	N	N	China	Clinical Journal of Chinese Medicine	common journal	2017	shoulder	Upper limb	/	/	Recovery period	/	/	/	/	Y	2	120	N	Acup	Abdominal acupuncture	Acup	/	/	/	4w	SHSS	1	Effective Rate of Treatment	6	/	/	/	/	/	/	/	/	/	/	/	/	/	/	/	/	/	/
不同针灸疗法治疗中风后肩手综合征的疗效观察	809	N	N	China	China rural health	common journal	2019	shoulder	Upper limb	/	/	not reported	/	/	/	/	/	2	110	Y	Acup+RT	EA	Acup+RT	/	/	/	Not reported	Effective Rate of Treatment	6	FMA	1	/	/	/	/	/	/	/	/	/	/	/	/	/	/	/	/	/	/
电针腰夹脊穴治疗中风后平衡功能障碍的临床观察	810	Y	N	China	Chinese Journal of Traditional Medical Science and Technology	common journal	2019	Upper and Lower limb	Hemiplegia	Y	/	Recovery period	Both	/	Y	Y	Y	2	64	N	M-acup	Scalp acupuncture+EA	M-acup	/	/	/	4w	BBS	1	FMA	1	Sheikh Tso Control Measurement Scale	1	/	/	/	/	/	/	/	/	/	/	/	/	/	/	/	/
电针治疗缺血性脑卒中后肩关节痛临床疗效观察	811	N	N	China	Asia-Pacific Traditional Medicine	common journal	2019	shoulder	Upper limb	/	/	Recovery to sequelae period	ischemic stroke	Y	Y	/	Y	2	60	Y	Acup+RT	EA	CM+RT	/	/	/	2w	VAS	1	FIQ	1	FMA	1	Effective Rate of Treatment	6	/	/	/	/	/	/	/	/	/	/	/	/	/	/
不同穴位电针对脑卒中后足下垂、足内翻的影响	812	N	N	China	Clinical Journal of Chinese Medicine	common journal	2019	Foot/ankle	Lower limb	/	flaccid paralysis	Acute period	Both	/	Y	Y	Y	2	42	Y	Acup+RT	EA	Acup+RT	/	/	/	30d	muscle strength examination	5	ROM	5	dorsal flexion, plantar flexion, valgus, and varus degree	5	/	/	/	/	/	/	/	/	/	/	/	/	/	/	/	/
电针联合康复训练治疗中风后痉挛性偏瘫的临床效果及其对患者生活质量的影响	813	N	N	China	Chinese Journal of Clinical Rational Drug Use	common journal	2019	Upper and Lower limb	Hemiplegia	/	spastic paralysis	Recovery period	Both	Both	/	Y	Y	2	94	Y	Acup+RT	EA	RT	/	/	/	4w	NDS	1	FMA	1	CSI	1	ADL	3	SF-36	3	/	/	/	/	/	/	/	/	/	/	/	/
带针状态下配合康复功能训练对脑卒中后平衡功能障碍的影响	814	Y	N	China	China's Naturopathy	common journal	2019	Upper and Lower limb	Hemiplegia	Y	/	Acute to recovery period	Both	Y	Y	Y	Y	2	82	Y	Acup+RT	Body acupuncture	Acup+RT	/	/	/	4w	BBS	1	FMA-L	1	FIM	3	/	/	/	/	/	/	/	/	/	/	/	/	/	/	/	/
电针联合推拿康复训练治疗缺血性卒中后肩手综合征Ⅰ期疗效观察	815	N	N	China	Shanghai Journal of Acupuncture and Moxibustion	Chinese Science Citation Database journal	2019	shoulder	Upper limb	/	/	Recovery period	ischemic stroke	Y	Y	/	Y	2	196	N	Acup+RT+Other	EA	RT+Other	/	/	/	4w	VAS	1	edema/swelling/circumdiameter measurement	5	FMA	1	Laboratory examination	5	Effective Rate of Treatment	6	/	/	/	/	/	/	/	/	/	/	/	/
补阳还五汤加减结合针灸治疗脑卒中偏瘫患者的应用效果观察	816	N	N	China	Guide of China Medicine	common journal	2019	Upper and Lower limb	Hemiplegia	/	/	not reported	/	/	/	/	/	2	44	N	Acup+CH	Body acupuncture	CH	/	/	/	30d	Effective Rate of Treatment	6	ADL	3	FMA	1	NIHSS	1	/	/	/	/	/	/	/	/	/	/	/	/	/	/
超声弹性成像评价股四头肌神经入肌点针刺法治疗脑梗死肌痉挛的临床疗效	817	Y	N	China	Journal of Clinical Ultrasound in Medicine	Chinese Science Citation Database journal	2019	Upper and Lower limb	Hemiplegia	/	spastic paralysis	Acute to recovery period	ischemic stroke	/	Y	/	/	2	44	N	Acup+RT	Body acupuncture	Acup+RT	/	/	/	4w	MAS	1	CSI	1	BBS	1	ultrasound examination	5	/	/	/	/	/	/	/	/	/	/	/	/	/	/
电针足三里、悬钟治疗卒中偏瘫弛缓性足下垂疗效观察	818	N	N	China	Shanghai Journal of Acupuncture and Moxibustion	Chinese Science Citation Database journal	2019	Foot/ankle	Lower limb	/	flaccid paralysis	Acute to recovery period	Both	Y	Y	/	Y	2	60	Y	Acup+RT	EA	RT	/	/	/	6w	FMA	1	ROM	5	sEMG examination	5	walking gait examination	5	/	/	/	/	/	/	/	/	/	/	/	/	/	/
电针对脑卒中后偏瘫患者上肢运动功能影响的研究	819	Y	N	China	Lishizhen Medicine and Materia Medica Research	Chinese Science Citation Database journal	2018	Upper limb	Upper limb	/	Both	Recovery to sequelae period	Both	Y	Y	/	Y	2	40	N	Acup+RT	EA	RT	/	/	/	6w	FMA	1	MBI	3	Brunnstrom Stage evaluation	1	Effective Rate of Treatment	6	Safety and adverse effects	7	/	/	/	/	/	/	/	/	/	/	/	/
电针锥体交叉投影区治疗脑卒中后肌张力增高临床研究	820	N	N	China	Journal of New Chinese Medicine	common journal	2019	Upper and Lower limb	Hemiplegia	/	spastic paralysis	Recovery period	ischemic stroke	Y	Y	/	Y	2	72	Y	M-acup+RT	Scalp acupuncture+EA	RT	/	/	/	4w	MAS	1	Effective Rate of Treatment	6	/	/	/	/	/	/	/	/	/	/	/	/	/	/	/	/	/	/
电针刺激伸肌结合辨证取穴治疗卒中偏瘫腕踝关节痉挛的临床研究	821	Y	N	China	Journal of Clinical Acupuncture and Moxibustion	Science and Technology/Peking University Core Journal	2019	Foot/ankle	Lower limb	/	spastic paralysis	Recovery period	ischemic stroke	/	Y	Y	Y	2	168	Y	Acup+RT	EA	Acup+RT	/	/	/	2m	MAS	1	BI	3	/	/	/	/	/	/	/	/	/	/	/	/	/	/	/	/	/	/
电针结合康复训练治疗脑卒中后踝关节跖屈肌痉挛的临床疗效观察	822	N	N	China	Chinese Journal of Integrative Medicine on Cardio/Cerebrovascular Disease	Science and Technology/Peking University Core Journal	2019	Foot/ankle	Lower limb	/	spastic paralysis	Recovery period	Both	Y	Y	/	Y	2	87	N	Acup+RT	EA	Acup+RT	/	/	/	16w	MAS	1	TUG	1	FGA	1	walking gait examination	5	/	/	/	/	/	/	/	/	/	/	/	/	/	/
电针联合替扎尼定治疗中风后痉挛性偏瘫疗效评价	823	N	N	China	Clinical Journal of Traditional Chinese Medicine	common journal	2018	Upper and Lower limb	Hemiplegia	/	spastic paralysis	not reported	ischemic stroke	/	Y	/	/	2	60	N	Acup+CM	EA	CM	/	/	/	4w	FMA	1	BBS	1	walking gait examination	5	walking gait examination	5	ADL	3	/	/	/	/	/	/	/	/	/	/	/	/
电针与康复训练结合治疗脑卒中偏瘫的效果及对肢体运动功能、日常生活能力的影响	824	N	N	China	Nei Mongol Journal of Traditional Chinese Medicine	common journal	2018	Upper and Lower limb	Hemiplegia	/	/	Acute to recovery period	ischemic stroke	/	Y	/	Y	2	50	Y	M-acup+RT	Scalp acupuncture+EA	RT	/	/	/	12w	BI	3	FMA	1	NIHSS	1	Effective Rate of Treatment	6	/	/	/	/	/	/	/	/	/	/	/	/	/	/
补气活血方联合针刺治疗脑中风后偏瘫临床观察	825	N	N	China	Shanxi Journal of Traditional Chinese Medicine	common journal	2019	Upper and Lower limb	Hemiplegia	/	/	Recovery to sequelae period	Both	/	/	Y	Y	2	94	N	Acup+CH	Body acupuncture	CH	/	/	/	30d	Laboratory examination	5	ADL	3	NIHSS	1	FMA	1	Effective Rate of Treatment	6	/	/	/	/	/	/	/	/	/	/	/	/
电针配合补缓泻急法治疗中风肌痉挛性偏瘫的临床观察	826	Y	N	China	Chinese Journal of Ethnomedicine and Ethnopharmacy	common journal	2018	Upper and Lower limb	Hemiplegia	/	spastic paralysis	Recovery period	/	/	/	Y	/	2	100	N	Acup	EA	Acup	/	/	/	4w	MAS	1	CSI	1	/	/	/	/	/	/	/	/	/	/	/	/	/	/	/	/	/	/
电针结合核心肌群训练对脑卒中后患者平衡及步行能力的影响	827	Y	N	China	Journal of Yunnan University of Traditional Chinese Medicine	common journal	2018	Upper and Lower limb	Hemiplegia	Y	/	Recovery period	Both	Y	Y	/	Y	2	120	Y	Acup+RT	EA	RT	/	/	/	8w	FMA	1	BBS	1	MBI	3	HFAC	1	walking gait examination	5	walking gait examination	5	Safety and adverse effects	7	/	/	/	/	/	/	/	/
督脉灸结合恢刺法治疗脑卒中痉挛性偏瘫临床观察	828	Y	N	China	Journal of Liaoning University of Traditional Chinese Medicine	Science and Technology/Peking University Core Journal	2018	Upper and Lower limb	Hemiplegia	/	spastic paralysis	Recovery period	Both	Y	Y	Y	Y	2	66	Y	M-acup	Body acupuncture+Moxibustion	Acup	/	/	/	27d	MAS	1	FMA	1	Effective Rate of Treatment	6	BI	3	/	/	/	/	/	/	/	/	/	/	/	/	/	/
电针刺激锥体交叉投影区对脑卒中后肢体肌张力增高的影响	829	N	N	China	Shanghai Journal of Traditional Chinese Medicine	Chinese Science Citation Database journal	2018	Upper and Lower limb	Hemiplegia	/	spastic paralysis	Recovery period	Both	Y	Y	/	Y	2	72	N	M-acup+RT	Scalp acupuncture+EA	RT	/	/	/	4w	MAS	1	FMA	1	Effective Rate of Treatment	6	/	/	/	/	/	/	/	/	/	/	/	/	/	/	/	/
电针刺激拮抗肌侧腧穴联合康复训练治疗脑卒中后肌张力增高患者的临床观察	830	N	N	China	Journal of Emergency in Traditional Chinese Medicine	Science and Technology/Peking University Core Journal	2018	Upper and Lower limb	Hemiplegia	/	spastic paralysis	Acute to recovery period	Both	Y	Y	Y	Y	2	80	Y	Acup+RT	EA	RT	/	/	/	30d	MAS	1	MBI	3	FMA	1	Effective Rate of Treatment	6	/	/	/	/	/	/	/	/	/	/	/	/	/	/
电针在透刺法治疗中风后手指痉挛中临床作用研究	831	Y	N	China	Journal of Liaoning University of Traditional Chinese Medicine	Science and Technology/Peking University Core Journal	2018	hand/wrist/ finger	Upper limb	/	spastic paralysis	Recovery to sequelae period	Both	Both	Y	Y	/	2	60	Y	Acup	EA	Acup	/	/	/	3m	MAS	1	NDS	1	FMA-F	1	Effective Rate of Treatment	6	/	/	/	/	/	/	/	/	/	/	/	/	/	/
丁苯酞注射液联合电针在缺血性脑卒中急性期偏瘫患者中的临床应用	832	N	N	China	Journal of Emergency in Traditional Chinese Medicine	Science and Technology/Peking University Core Journal	2018	Upper and Lower limb	Hemiplegia	/	/	Acute period	ischemic stroke	/	Y	/	Y	2	100	Y	Acup+CM	EA	CM	/	/	/	14d	Brunnstrom Stage evaluation	1	BI	3	Laboratory examination	5	Effective Rate of Treatment	6	/	/	/	/	/	/	/	/	/	/	/	/	/	/
电针腹横肌对偏瘫患者骨盆平衡训练的研究	833	N	N	China	China Continuing Medical Education	common journal	2018	Upper and Lower limb	Hemiplegia	/	/	Recovery period	/	/	/	/	/	3	62	N	Acup+RT	EA	RT	Acup+RT	/	/	Not reported	BBS	1	/	/	/	/	/	/	/	/	/	/	/	/	/	/	/	/	/	/	/	/
电针拮抗肌联合康复疗法治疗脑卒中后肌张力增强的临床观察	834	N	N	China	Clinical Journal of Chinese Medicine	common journal	2018	Upper and Lower limb	Hemiplegia	/	spastic paralysis	Acute to recovery period	/	/	Y	/	Y	2	40	Y	Acup+RT	EA	RT	/	/	/	3w	MAS	1	BI	3	Effective Rate of Treatment	6	/	/	/	/	/	/	/	/	/	/	/	/	/	/	/	/
调督柔肝针法配合平衡功能训练治疗脑卒中后平衡功能障碍的临床研究	835	N	N	China	Journal of Sichuan Traditional Chinese Medicine	Science and Technology/Peking University Core Journal	2018	Upper and Lower limb	Hemiplegia	Y	/	not reported	Both	/	Y	/	Y	2	70	Y	Acup+RT	Body acupuncture	RT	/	/	/	8w	BBS	1	BI	3	HFAC	1	BBS	1	SF-36	3	/	/	/	/	/	/	/	/	/	/	/	/
电针治疗脑梗死手运动功能障碍的临床疗效及BOLD-fMRI定量分析	836	Y	N	China	Acta Chinese Medicine and Pharmacology	common journal	2018	hand/wrist/ finger	Upper limb	/	/	Acute period	ischemic stroke	Y	Y	/	Y	3	90	Y	Acup+RT	EA	Acup+RT	Blank	/	/	4w	FMA-U	1	BI	3	Imaging examination	5	/	/	/	/	/	/	/	/	/	/	/	/	/	/	/	/
不同灸温对脑卒中患者肢体痉挛疗效的影响	837	Y	N	China	Journal of Fujian University of Traditional Chinese Medicine	Chinese Science Citation Database journal	2018	Upper and Lower limb	Hemiplegia	/	spastic paralysis	Recovery period	Both	Y	Y	/	/	2	80	Y	Acup	Moxibustion	Acup	/	/	/	4w	MAS	1	FMA	1	BI	3	Safety and adverse effects	7	/	/	/	/	/	/	/	/	/	/	/	/	/	/
电针联合巴氯芬在控制脑卒中痉挛状态中的作用分析	838	N	N	China	Yiyao Qianyan	common journal	2018	Upper and Lower limb	Hemiplegia	/	spastic paralysis	Recovery to sequelae period	/	/	Y	/	Y	2	78	Y	Acup+RT+CM	EA	CM+RT	/	/	/	Not reported	MAS	1	BI	3	/	/	/	/	/	/	/	/	/	/	/	/	/	/	/	/	/	/
电项针加头针丛刺治疗脑梗死运动功能障碍的效果分析	839	N	N	China	Electronic Journal of Clinical Medical Literature	common journal	2018	Upper and Lower limb	Hemiplegia	/	/	Recovery period	ischemic stroke	/	/	Y	/	2	84	N	M-acup	Scalp acupuncture+EA	M-acup	/	/	/	1m	FMA	1	Quality of life -uncertain	3	/	/	/	/	/	/	/	/	/	/	/	/	/	/	/	/	/	/
电针胆经穴治疗中风后遗症足内翻90例	840	N	N	China	For All Health	common journal	2017	Foot/ankle	Lower limb	/	/	Recovery period	Both	/	Y	/	/	2	90	N	Acup	EA	Acup	/	/	/	30d	Effective Rate of Treatment	6	/	/	/	/	/	/	/	/	/	/	/	/	/	/	/	/	/	/	/	/
电针胆经俞穴结合康复训练矫正脑卒中后足内翻的疗效观察	841	N	N	China	For All Health	common journal	2016	Foot/ankle	Lower limb	/	/	not reported	/	/	/	/	/	2	60	N	Acup+RT	EA	RT	/	/	/	4w	Effective Rate of Treatment	6	dorsal flexion, plantar flexion, valgus, and varus degree	5	/	/	/	/	/	/	/	/	/	/	/	/	/	/	/	/	/	/
电针联合超声引导下冲击波和振动训练治疗卒中后肌痉挛的疗效观察及对血清GABA和Glu含量的影响	842	Y	N	China	Shanghai Journal of Acupuncture and Moxibustion	Chinese Science Citation Database journal	2023	Upper and Lower limb	Hemiplegia	/	spastic paralysis	Recovery period	/	/	/	/	/	2	80	N	Acup+RT	EA	RT+Other	/	/	/	3m	TCM Syndrome Scores	4	FMA	1	ARAT	1	MBI	3	SS-QOL	3	NIHSS	1	Laboratory examination	5	Effective Rate of Treatment	6	/	/	/	/	/	/
苍龟探穴针法与康复训练治疗脑卒中后肩手综合症Ⅰ期的临床观察	843	N	N	China	Guangzhou Medical Journal	common journal	2023	shoulder	Upper limb	/	/	Acute to recovery period	/	Y	Y	Y	Y	2	60	Y	Acup+RT	Body acupuncture	RT	/	/	/	4w	VAS	1	FMA	1	Effective Rate of Treatment	6	edema/swelling/circumdiameter measurement	5	/	/	/	/	/	/	/	/	/	/	/	/	/	/
补阳泻阴针刺法治疗中风后手痉挛的临床观察	844	N	N	China	China's Naturopathy	common journal	2023	hand/wrist/ finger	Upper limb	/	spastic paralysis	Recovery period	Both	/	Y	Y	Y	2	70	Y	Acup+RT	Body acupuncture	Acup+RT	/	/	/	4w	MAS	1	FMA-F	1	Effective Rate of Treatment	6	/	/	/	/	/	/	/	/	/	/	/	/	/	/	/	/
电针在卒中后偏瘫风痰瘀阻证靳三针辨证治疗中的应用价值	845	Y	N	China	Journal of Xinjiang Medical University	Science and Technology/Peking University Core Journal	2023	Upper and Lower limb	Hemiplegia	/	flaccid paralysis	Acute period	/	/	Y	Y	/	2	76	Y	M-acup+RT	Scalp acupuncture+EA	PM-acup+RT	/	/	/	8w	FMA-U	1	NDS	1	BI	3	Effective Rate of Treatment	6	Effective Rate of Treatment	6	/	/	/	/	/	/	/	/	/	/	/	/
督脉排针法治疗缺血性脑卒中后下肢痉挛性瘫痪的疗效及对脑血流动力学的影响	846	N	N	China	China's Naturopathy	common journal	2023	Lower limb	Lower limb	/	spastic paralysis	Acute to recovery period	ischemic stroke	Y	Y	Y	/	2	80	N	Acup+RT	Body acupuncture	RT	/	/	/	12w	CSI	1	FMMS	1	walking gait examination	5	ultrasound examination	5	/	/	/	/	/	/	/	/	/	/	/	/	/	/
电针联合温针灸辅助治疗脑卒中后偏瘫临床研究	847	N	N	China	Journal of New Chinese Medicine	common journal	2023	Upper and Lower limb	Hemiplegia	/	spastic paralysis	Recovery period	Both	/	/	Y	/	2	130	Y	M-acup+RT	EA+Warm acupuncture	Acup+RT	/	/	/	6w	FMA	1	NIHSS	1	BI	3	SF-36	3	Effective Rate of Treatment	6	Safety and adverse effects	7	/	/	/	/	/	/	/	/	/	/
电针结合物理疗法对恢复期脑卒中后足下垂患者ROM、MAS、MWS、BBS评分的影响	848	N	N	China	Clinical Journal of Chinese Medicine	common journal	2023	Foot/ankle	Lower limb	/	spastic paralysis	Recovery period	Both	Y	Y	/	/	2	120	Y	Acup+RT	EA	RT	/	/	/	4w	sEMG examination	5	ROM	5	MAS	1	walking gait examination	5	BBS	1	Effective Rate of Treatment	6	/	/	/	/	/	/	/	/	/	/
补阳还五汤联合针刺治疗对急性脑梗死后偏瘫患者的临床研究	849	N	N	China	Friends of Health	common journal	2023	Upper and Lower limb	Hemiplegia	/	/	not reported	ischemic stroke	Y	Y	/	Y	2	79	Y	Acup+RT+CH	Body acupuncture	CH+RT	/	/	/	1m	TCM Syndrome Scores	4	FMA	1	BI	3	/	/	/	/	/	/	/	/	/	/	/	/	/	/	/	/
臭氧水注射结合主客配穴针刺法在脑卒中肱二头痉挛性肌张力障碍的随机对照研究	850	Y	N	China	Journal of Shanxi Health Vocational College	common journal	2024	Upper limb	Upper limb	/	spastic paralysis	not reported	/	Y	Y	/	Y	2	160	N	Acup+RT+CM	Body acupuncture	RT+CM	/	/	/	4w	sEMG examination	5	Effective Rate of Treatment	6	/	/	/	/	/	/	/	/	/	/	/	/	/	/	/	/	/	/
电针联合西药改善急性期脑梗死偏瘫患者下肢运动功能及血液循环的临床研究	851	N	N	China	Journal of Acupuncture and Tuina Science	Chinese Science Citation Database journal	2024	Lower limb	Lower limb	/	/	Acute period	ischemic stroke	/	Y	/	Y	2	100	N	Acup+CM	EA	CM	/	/	/	4w	FMA	1	Laboratory examination	5	Safety and adverse effects	7	/	/	/	/	/	/	/	/	/	/	/	/	/	/	/	/
调神火针治疗脑卒中后痉挛性肌张力障碍	852	Y	N	China	China Journal of Chinese Medicine	Science and Technology/Peking University Core Journal	2024	Upper and Lower limb	Hemiplegia	/	spastic paralysis	Recovery to sequelae period	Both	Y	/	/	/	2	90	Y	Acup+RT	Fire needle	Acup+RT	/	/	/	4w	MAS	1	FMA	1	CSI	1	ADL	3	/	/	/	/	/	/	/	/	/	/	/	/	/	/
低频重复经颅磁刺激联合分期针灸疗法对脑卒中后偏瘫患者表面肌电信号及康复效果的影响	853	Y	N	China	Journal of New Chinese Medicine	common journal	2024	Upper limb	Upper limb	/	Both	Recovery period	Both	Y	Y	/	Y	3	106	Y	M-acup+RT+Other	Scalp acupuncture+EA	RT+Other	Acup	/	/	6w	sEMG examination	5	FMA-U	1	MAS	1	MBI	3	Brunnstrom Stage evaluation	1	/	/	/	/	/	/	/	/	/	/	/	/
电针联合上肢康复训练治疗脑卒中后Ⅰ期肩手综合征临床研究	854	Y	N	China	Journal of New Chinese Medicine	common journal	2024	shoulder	Upper limb	/	/	Recovery period	ischemic stroke	/	Y	/	Y	2	80	N	Acup+RT	EA	RT	/	/	/	30d	FMA-U	1	NRS	1	SHSS	1	Effective Rate of Treatment	6	Improvement in clinical symptoms / points	1	/	/	/	/	/	/	/	/	/	/	/	/
电针曲池、手三里治疗卒中后手功能障碍临床观察	855	N	N	China	Chinese Medicine Modern Distance Education of China	common journal	2024	Upper and Lower limb	Hemiplegia	/	Both	Recovery period	ischemic stroke	Y	Y	/	Y	2	60	Y	Acup	EA	Acup	/	/	/	4w	MBI	3	Brunnstrom Stage evaluation	1	FMA	1	/	/	/	/	/	/	/	/	/	/	/	/	/	/	/	/
补阳还五汤加减联合针灸治疗脑卒中偏瘫患者的临床有效性及安全性探讨	856	N	N	China	DOCTOR	common journal	2024	Upper and Lower limb	Hemiplegia	/	/	Acute to recovery period	/	/	/	/	/	2	84	Y	Acup+CH	Body acupuncture	CH	/	/	/	3m	NIHSS	1	TCM Syndrome Scores	4	FMA	1	Effective Rate of Treatment	6	Safety and adverse effects	7	/	/	/	/	/	/	/	/	/	/	/	/
动针静灸法联合自制上肢训练器对脑卒中患者上肢运动功能、生活质量及S100β、NO、CGRP的影响	857	Y	N	China	Journal of Sichuan Traditional Chinese Medicine	Science and Technology/Peking University Core Journal	2024	Upper limb	Upper limb	/	/	Acute to recovery period	Both	Y	Y	Y	Y	2	62	Y	M-acup+RT	Body acupuncture+Moxibustion	RT	/	/	/	4w	FMA-U	1	MAS	1	SS-QOL	3	Laboratory examination	5	Safety and adverse effects	7	/	/	/	/	/	/	/	/	/	/	/	/
电针联合康复训练治疗脑卒中偏瘫的临床效果研究	858	N	N	China	Contemporary Medicine Forum	common journal	2024	Upper and Lower limb	Hemiplegia	/	/	Recovery to sequelae period	/	/	/	/	/	2	80	N	M-acup+RT	Scalp acupuncture+EA	Acup+RT	/	/	/	4w	NIHSS	1	FMA	1	BBS	1	SS-QOL	3	BI	3	Laboratory examination	5	/	/	/	/	/	/	/	/	/	/
电针阳明经联合康复训练治疗脑卒中中后期躯体功能障碍的临床观察	859	Y	N	China	Practical Journal of Clinical Medicine	Science and Technology/Peking University Core Journal	2024	Upper and Lower limb	Hemiplegia	/	/	Recovery to sequelae period	Both	/	/	/	Y	2	60	N	Acup+RT+CM	EA	CM+RT	/	/	/	8w	handgrip strength examination	5	BI	3	FMA	1	/	/	/	/	/	/	/	/	/	/	/	/	/	/	/	/
电针结合运动想象疗法治疗脑卒中后肩手综合征I期的临床观察	860	Y	N	China	Journal of Traditional Chinese Medicine University of Hunan	common journal	2024	shoulder	Upper limb	/	/	Recovery period	Both	/	Y	/	Y	3	60	Y	Acup+RT+Other	EA	RT+Other	Acup+RT	/	/	2w	NRS	1	edema/swelling/circumdiameter measurement	5	ROM	5	FMA-U	1	BI	3	Effective Rate of Treatment	6	/	/	/	/	/	/	/	/	/	/
电针步行核心肌肉运动点对亚急性期脑卒中患者下肢运动功能重建的影响	861	Y	N	China	Journal of Clinical Acupuncture and Moxibustion	Science and Technology/Peking University Core Journal	2024	Lower limb	Lower limb	/	/	Acute to recovery period	Both	Y	Y	Y	/	2	60	Y	M-acup+RT	Scalp acupuncture+EA	PM-acup+RT	/	/	/	32d	Effective Rate of Treatment	6	muscle strength examination	5	HFAC	1	MBI	3	sEMG examination	5	/	/	/	/	/	/	/	/	/	/	/	/
督脉隔药灸联合静态平衡训练治疗脑卒中后偏瘫临床研究	862	N	N	China	Journal of New Chinese Medicine	common journal	2024	Upper and Lower limb	Hemiplegia	/	spastic paralysis	Recovery period	Both	Y	Y	/	/	2	92	Y	Acup+RT	Moxibustion	RT	/	/	/	4w	BBS	1	PASS	1	MAS	1	walking gait examination	5	/	/	/	/	/	/	/	/	/	/	/	/	/	/
耳针联合穴位贴敷在缺血性脑卒中偏瘫中的应用	863	Y	N	China	Journal of Practical Traditional Chinese Internal Medicine	common journal	2024	Upper and Lower limb	Hemiplegia	/	/	Acute to recovery period	ischemic stroke	Y	Y	Y	/	2	62	Y	M-acup+RT	Acupoint application+Auricular needle	Acup+RT	/	/	/	2m	TCM Syndrome Scores	4	FMA	1	TGA	1	BBS	1	MBI	3	/	/	/	/	/	/	/	/	/	/	/	/
防痉挛针刺法联合肩胛带控制训练治疗脑卒中偏瘫肩痛临床观察	864	Y	N	China	Henan Traditional Chinese Medicine	common journal	2024	shoulder	Upper limb	/	spastic paralysis	Recovery period	Both	Y	Y	Y	/	2	80	Y	Acup+RT	EA	RT	/	/	/	Not reported	VAS	1	MAS	1	ROM	5	FMA-U	1	MBI	3	Safety and adverse effects	7	/	/	/	/	/	/	/	/	/	/
调和阴阳经刺法治疗缺血性中风后偏瘫的应用有效性分析	865	N	N	China	Weekly Digest·Retirement Weekly	common journal	2024	Upper and Lower limb	Hemiplegia	/	/	not reported	ischemic stroke	/	/	/	/	2	60	Y	Acup+RT	Body acupuncture	RT	/	/	/	Not reported	Effective Rate of Treatment	6	FMA	1	CSI	1	Laboratory examination	5	ADL	3	Quality of life -uncertain	3	/	/	/	/	/	/	/	/	/	/
耳穴压豆联合穴位贴敷配合早期康复护理在脑卒中偏瘫患者中的应用效果	866	N	N	China	Rehabilitation	common journal	2024	Upper and Lower limb	Hemiplegia	/	/	not reported	Both	Y	Y	/	Y	2	80	Y	M-acup+RT	Acupoint application+Auricular needle	RT	/	/	/	3m	muscle strength examination	5	FMA	1	ADL	3	SS-QOL	3	/	/	/	/	/	/	/	/	/	/	/	/	/	/
电针肌肉功能区穴位结合康复...中后上肢功能障碍的临床研究	867	N	N	China	Clinical Journal of Chinese Medicine	common journal	2023	Upper limb	Upper limb	/	Both	Recovery period	Both	Y	Y	Y	Y	2	60	Y	Acup+RT	EA	Acup+RT	/	/	/	45d	Effective Rate of Treatment	6	FMA-U	1	BI	3	/	/	/	/	/	/	/	/	/	/	/	/	/	/	/	/
电针手部经筋结点治疗脑卒中后痉挛期手运动功能障碍临床观察	868	Y	N	China	Liaoning Journal of Traditional Chinese Medicine	Science and Technology/Peking University Core Journal	2023	hand/wrist/ finger	Upper limb	/	spastic paralysis	Recovery period	Both	Both	Y	Y	Y	2	64	Y	Acup	EA	Acup	/	/	/	4w	Effective Rate of Treatment	6	MAS	1	ROM	5	FMA-F	1	Neurological deficit scores-uncertain	1	/	/	/	/	/	/	/	/	/	/	/	/
不同针刺方法结合常规康复治疗对脑卒中患者下肢运动功能的影响	869	Y	N	China	Journal of Jiyuan Vocational and Technical College	common journal	2022	Lower limb	Lower limb	/	spastic paralysis	Recovery period	ischemic stroke	/	Y	/	Y	2	64	Y	Acup+RT	Eyes acupuncture	Acup+RT	/	/	/	4w	walking gait examination	5	FMA-L	1	MBI	3	/	/	/	/	/	/	/	/	/	/	/	/	/	/	/	/
补阳还五汤联合针刺治疗中风偏瘫后遗症临床研究	870	N	N	China	Special Health	common journal	2021	Upper and Lower limb	Hemiplegia	/	/	not reported	/	/	/	/	/	2	68	N	Acup+CH	Body acupuncture	CH	/	/	/	1m	Effective Rate of Treatment	6	NIHSS	1	FMA	1	/	/	/	/	/	/	/	/	/	/	/	/	/	/	/	/
对中风偏瘫患者应用针灸结合康复治疗的效果观察	871	Y	N	China	China Health Care & Nutrition	common journal	2021	Upper and Lower limb	Hemiplegia	/	/	not reported	/	/	/	Y	/	2	84	N	Acup+RT	Body acupuncture	RT	/	/	/	Not reported	Effective Rate of Treatment	6	BI	3	FMA	1	/	/	/	/	/	/	/	/	/	/	/	/	/	/	/	/
补阳还五汤配合足四针在脑卒中踝关节障碍中的应用效果	872	Y	N	China	China Modern Medicine	common journal	2022	Foot/ankle	Lower limb	/	/	Acute to recovery period	/	/	Y	Y	Y	2	80	N	Acup+RT+CH	EA	RT+CH	/	/	/	4w	NIHSS	1	ADL	3	others	5	HFAC	1	Safety and adverse effects	7	/	/	/	/	/	/	/	/	/	/	/	/
电子针灸治疗对中风后肩手综合征的预防作用	873	N	N	China	China Journal of Traditional Chinese Medicine and Pharmacy	Chinese Science Citation Database journal	2022	shoulder	Upper limb	/	/	Acute to recovery period	/	/	Y	/	Y	2	90	Y	Acup+RT	EA	RT	/	/	/	Not reported	FMA	1	VAS	1	edema/swelling/circumdiameter measurement	5	Overall complication rate	10	Safety and adverse effects	7	/	/	/	/	/	/	/	/	/	/	/	/
电针、温针联合康复治疗对急性脑卒中恢复期患者肌肉痉挛、神经功能及日常生活能力的影响	874	N	N	China	Reflexology and Rehabilitation Medicine	common journal	2022	Upper and Lower limb	Hemiplegia	/	spastic paralysis	Recovery period	Both	/	/	/	/	2	80	Y	M-acup+RT	EA+Warm acupuncture	Acup+RT	/	/	/	4w	NIHSS	1	ADL	3	Effective Rate of Treatment	6	/	/	/	/	/	/	/	/	/	/	/	/	/	/	/	/
电针联合下肢机器人康复技术对脑卒中患者步行功能的影响	875	Y	N	China	Acta Medicinae Sinica	common journal	2022	Upper and Lower limb	Hemiplegia	/	/	not reported	/	Y	Y	/	/	2	120	Y	Acup+RT	EA	RT	/	/	/	28d	FMA	1	BBS	1	FAC	1	Laboratory examination	5	electrophysiological examination	5	electrophysiological examination	5	/	/	/	/	/	/	/	/	/	/
耳针联合运动想象疗法治疗中风后倾斜综合征临床研究	876	Y	N	China	Journal of New Chinese Medicine	common journal	2022	Upper and Lower limb	Hemiplegia	Y	/	Acute to recovery period	Both	Y	Y	/	Y	2	92	N	Acup+RT	Auricular needle	RT	/	/	/	4w	SCP	1	BBS	1	MoCA	2	FMA	1	MBI	3	FIM	3	/	/	/	/	/	/	/	/	/	/
电针拮抗肌运动点结合康复训练治疗中风后足下垂的疗效分析	877	N	N	China	Clinical Journal of Chinese Medicine	common journal	2022	Foot/ankle	Lower limb	/	/	Acute to sequelae period	ischemic stroke	/	Y	/	Y	2	56	N	Acup+RT	EA	RT	/	/	/	12w	dorsal flexion, plantar flexion, valgus, and varus degree	5	FMA	1	TGA	1	Effective Rate of Treatment	6	sEMG examination	5	/	/	/	/	/	/	/	/	/	/	/	/
电针联合上肢康复训练治疗脑卒中后肩手综合征的疗效观察	878	N	N	China	Clinical Journal of Chinese Medicine	common journal	2022	shoulder	Upper limb	/	/	Recovery period	Both	/	Y	Y	/	2	70	N	Acup+RT	EA	RT	/	/	/	21d	FMA	1	VAS	1	TCM Syndrome Scores	4	activity of daily living -uncertain	3	Effective Rate of Treatment	6	ROM	5	Safety and adverse effects	7	/	/	/	/	/	/	/	/
大接经针法联合小针刀治疗中风后偏瘫肩痛的临床研究	879	Y	N	China	Journal of Clinical Acupuncture and Moxibustion	Science and Technology/Peking University Core Journal	2022	shoulder	Upper limb	/	flaccid paralysis	not reported	/	/	/	/	/	2	74	N	Acup+Other	Body acupuncture	Other	/	/	/	4w	Effective Rate of Treatment	6	VAS	1	MBI	3	FMA	1	ROM	5	SHSS	1	Laboratory examination	5	/	/	/	/	/	/	/	/
补阳还五汤加减配合针灸治疗中风偏瘫的疗效观察	880	N	N	China	Journal of Hubei University of Science and Technology(Medical Sciences)	common journal	2022	Upper and Lower limb	Hemiplegia	/	/	Recovery to sequelae period	ischemic stroke	/	Y	Y	Y	2	61	Y	Acup+CH	Body acupuncture	CH	/	/	/	6w	FMA	1	NDS	1	ADL	3	Effective Rate of Treatment	6	/	/	/	/	/	/	/	/	/	/	/	/	/	/
分经辨证针刺结合毫火针治疗脑卒中后肩手综合征Ⅰ期的临床效果	881	N	N	China	China Modern Medicine	common journal	2022	shoulder	Upper limb	/	/	Acute to recovery period	Both	/	/	Y	/	2	78	Y	M-acup+RT	Body acupuncture+Fire needle	RT	/	/	/	4w	Effective Rate of Treatment	6	SHSS	1	edema/swelling/circumdiameter measurement	5	CMS	1	Laboratory examination	5	/	/	/	/	/	/	/	/	/	/	/	/
电针联合温针灸疗法治疗CS后并发SHS患者的效果分析	882	N	N	China	Guizhou Medical Journal	common journal	2022	shoulder	Upper limb	/	/	Sequelae period	Both	/	/	/	/	2	63	Y	M-acup+RT	EA+Warm acupuncture	RT	/	/	/	30d	ROM	5	FMA	1	Effective Rate of Treatment	6	/	/	/	/	/	/	/	/	/	/	/	/	/	/	/	/
东垣针法治疗缺血性脑卒中后下肢运动功能障碍疗效及对脑血流动力学的影响	883	Y	N	China	Modern Journal of Integrated Traditional Chinese and Western Medicine	Science and Technology/Peking University Core Journal	2022	Lower limb	Lower limb	/	spastic paralysis	Recovery period	ischemic stroke	Y	/	/	/	2	136	Y	Acup+RT	Body acupuncture	RT	/	/	/	8w	CSI	1	FMA-L	1	BBS	1	MBI	3	HFAC	1	TGA	1	ultrasound examination	5	Effective Rate of Treatment	6	/	/	/	/	/	/
电子灸联合乙哌立松治疗中风后上肢痉挛的疗效观察	884	Y	N	China	Chinese Manipulation & Rehabilitation Medicine	common journal	2022	Upper limb	Upper limb	/	spastic paralysis	Acute to recovery period	Both	Y	Y	/	/	2	60	N	Acup+CM	Moxibustion	CM	/	/	/	4w	MAS	1	ultrasound examination	5	FMA-U	1	MBI	3	/	/	/	/	/	/	/	/	/	/	/	/	/	/
磁圆梅针联合康复训练对缺血性中风后肢体痉挛患者神经及血管功能损伤的调节作用	885	Y	N	China	World Science and Technology-Modernization of Traditional Chinese Medicine	Chinese Science Citation Database journal	2021	Upper and Lower limb	Hemiplegia	/	spastic paralysis	Recovery period	ischemic stroke	/	Y	Y	/	3	96	N	Acup+RT	Skin needle	RT	Acup+RT	/	/	8w	MAS	1	FMA	1	BI	3	Laboratory examination	5	/	/	/	/	/	/	/	/	/	/	/	/	/	/
鍉针点穴配合肩三针在中风后肩手综合征患者中的应用研究	886	N	N	China	Journal of Clinical Acupuncture and Moxibustion	Science and Technology/Peking University Core Journal	2022	shoulder	Upper limb	/	/	Acute to recovery period	/	/	Y	Y	Y	2	60	Y	Acup+RT	Body acupuncture	Acup+RT	/	/	/	4w	Effective Rate of Treatment	6	VAS	1	FMA	1	Laboratory examination	5	/	/	/	/	/	/	/	/	/	/	/	/	/	/
电针疗法对脑卒中偏瘫痉挛患者肢体运动功能的影响	887	N	N	China	Journal of Apoplexy and Nervous Diseases	Science and Technology/Peking University Core Journal	2022	Upper and Lower limb	Hemiplegia	/	spastic paralysis	Recovery period	Both	Y	Y	/	Y	2	80	Y	Acup+RT	EA	Acup+RT	/	/	/	8w	MAS	1	FMA	1	MBI	3	/	/	/	/	/	/	/	/	/	/	/	/	/	/	/	/
电针针刺痉挛拮抗肌穴位对中风偏瘫患者下肢功能障碍的疗效观察	888	Y	N	China	Journal of Emergency in Traditional Chinese Medicine	Science and Technology/Peking University Core Journal	2022	Upper and Lower limb	Hemiplegia	Y	/	Recovery period	Both	/	Y	/	Y	2	80	N	Acup+RT	EA	RT	/	/	/	4w	MAS	1	muscle strength examination	5	FMA	1	BBS	1	FAC	1	walking gait examination	5	/	/	/	/	/	/	/	/	/	/
电针联合穴位埋线对早期脑卒中病人下肢运动功能的影响	889	Y	N	China	Journal of Inner Mongolia Medical University	Science and Technology/Peking University Core Journal	2021	Lower limb	Lower limb	/	/	Recovery period	/	/	Y	Y	/	2	65	Y	M-acup+RT	EA+Catgut embedding therapy	Acup+RT	/	/	/	30d	FMA	1	sEMG examination	5	HFAC	1	/	/	/	/	/	/	/	/	/	/	/	/	/	/	/	/
电针华佗夹脊穴治疗卒中后肢体痉挛患者的疗效观察	890	Y	N	China	Journal of Shanxi university of Chinese Medicine	common journal	2021	Upper and Lower limb	Hemiplegia	/	spastic paralysis	not reported	Both	/	Y	Y	Y	3	90	Y	Acup+RT	EA	Acup+RT	Acup+RT	/	/	3w	MAS	1	FMA	1	CSI	1	electrophysiological examination	5	/	/	/	/	/	/	/	/	/	/	/	/	/	/
电针头穴治疗脑卒中后肩手综合征Ⅰ期的即刻效应研究和多功能磁共振成像研究	891	Y	N	China	Chinese Archives of Traditional Chinese Medicine	Science and Technology/Peking University Core Journal	2022	shoulder	Upper limb	/	/	Recovery period	ischemic stroke	/	Y	Y	Y	2	80	N	M-acup	Scalp acupuncture+EA	Acup	/	/	/	Not reported	FMA	1	VAS	1	MBI	3	Effective Rate of Treatment	6	/	/	/	/	/	/	/	/	/	/	/	/	/	/
电针肘部经筋结点对中风后痉挛期肘关节活动度的影响	892	Y	N	China	Information on Traditional Chinese Medicine	common journal	2022	Upper limb	Upper limb	/	spastic paralysis	Recovery period	Both	Y	Y	Y	Y	2	40	Y	M-acup	Scalp acupuncture+EA	M-acup	/	/	/	4w	Effective Rate of Treatment	6	ROM	5	MAS	1	FMA-U	1	/	/	/	/	/	/	/	/	/	/	/	/	/	/
分部分期针刺联合Bobath技术在脑卒中偏瘫患者治疗中的应用	893	Y	N	China	World Journal of Integrated Traditional and Western Medicine	Science and Technology/Peking University Core Journal	2022	Upper and Lower limb	Hemiplegia	/	Both	Acute period	Both	Y	Y	Y	Y	2	146	Y	M-acup+RT	Scalp acupuncture+EA	RT	/	/	/	30d	Effective Rate of Treatment	6	NIHSS	1	FMA	1	MBI	3	FIM	3	/	/	/	/	/	/	/	/	/	/	/	/
二龙戏珠针法联合活血通络中药熏蒸对脑卒中后肩手综合征患者的临床疗效	894	Y	N	China	Chinese Traditional Patent Medicine	Chinese Science Citation Database journal	2022	shoulder	Upper limb	/	/	Recovery to sequelae period	/	Y	Y	Y	/	2	120	Y	M-acup+Other	Body acupuncture+Scalp acupuncture	Other	/	/	/	80d	Effective Rate of Treatment	6	FMA-U	1	VAS	1	Laboratory examination	5	Improvement in clinical symptoms / points	1	/	/	/	/	/	/	/	/	/	/	/	/
调神通络针刺法联合热敏灸对脑卒中后肢体痉挛患者肢体运动和神经功能的影响	895	N	N	China	Traditional Chinese Medicinal Research	common journal	2022	Upper and Lower limb	Hemiplegia	/	spastic paralysis	Acute to recovery period	Both	/	Y	Y	Y	2	56	Y	M-acup+RT+CM	Body acupuncture+Moxibustion	RT+CM	/	/	/	1m	Effective Rate of Treatment	6	MAS	1	FMA	1	NDS	1	Improvement in clinical symptoms / points	1	/	/	/	/	/	/	/	/	/	/	/	/
电针对脑卒中后下肢痉挛患者运动功能及步态的影响	896	Y	N	China	Chinese Acupuncture & Moxibustion	Chinese Science Citation Database journal	2022	Lower limb	Lower limb	/	spastic paralysis	Recovery period	Both	Y	Y	/	Y	3	60	N	Acup+RT	EA	RT	RT	/	/	6w	FMA-L	1	CSI	1	walking gait examination	5	muscle strength examination	5	/	/	/	/	/	/	/	/	/	/	/	/	/	/
放血疗法联合基础疗法治疗血瘀型脑卒中后足内翻28例	897	Y	N	China	Fujian Journal of Traditional Chinese Medicine	common journal	2021	Foot/ankle	Lower limb	/	spastic paralysis	Recovery period	Both	/	Y	Y	/	2	62	Y	Acup+RT	Blood-pricking therapy	Acup+RT	/	/	/	4w	ROM	5	CSI	1	FMA-L	1	electrophysiological examination	5	/	/	/	/	/	/	/	/	/	/	/	/	/	/
电针联合新Bobath技术治疗脑卒中后肩痛疗效观察	898	N	N	China	Hainan Medical Journal	common journal	2022	shoulder	Upper limb	/	/	not reported	Both	/	Y	/	Y	2	80	Y	Acup+RT	EA	RT	/	/	/	4w	Effective Rate of Treatment	6	VAS	1	FMA	1	ROM	5	/	/	/	/	/	/	/	/	/	/	/	/	/	/
调气养血针法对脑卒中偏瘫下肢功能的影响	899	Y	N	China	Chinese Medicine Modern Distance Education of China	common journal	2022	Lower limb	Lower limb	/	/	Recovery to sequelae period	Both	/	Y	Y	Y	2	80	N	M-acup	Body acupuncture+Scalp acupuncture	Acup	/	/	/	Not reported	Effective Rate of Treatment	6	NIHSS	1	FMA-L	1	QOL/QOL-BREF	3	/	/	/	/	/	/	/	/	/	/	/	/	/	/
督脉电针治疗脑卒中后上肢痉挛的疗效及对表面肌电图的影响	900	N	N	China	Chinese Journal of Integrative Medicine on Cardio/Cerebrovascular Disease	Science and Technology/Peking University Core Journal	2021	Upper limb	Upper limb	/	spastic paralysis	Acute to recovery period	Both	Y	Y	/	Y	2	94	Y	Acup+RT	EA	Acup+RT	/	/	/	8w	Effective Rate of Treatment	6	sEMG examination	5	MAS	1	MBI	3	FMA	1	/	/	/	/	/	/	/	/	/	/	/	/
电针针刺经筋结点对中风后肩手综合征患者肢体功能及生活质量的影响	901	N	N	China	Modern Journal of Integrated Traditional Chinese and Western Medicine	Science and Technology/Peking University Core Journal	2021	shoulder	Upper limb	/	/	Recovery period	Both	/	/	Y	/	2	88	N	Acup+RT	EA	Acup+RT	/	/	/	4w	Effective Rate of Treatment	6	FMA-U	1	VAS	1	SS-QOL	3	/	/	/	/	/	/	/	/	/	/	/	/	/	/
耳穴埋豆配合常规康复训练对脑卒中后偏瘫患者肢体运动功能的影响	902	N	N	China	Journal of New Chinese Medicine	common journal	2021	Upper and Lower limb	Hemiplegia	/	/	Acute to recovery period	ischemic stroke	/	/	Y	Y	2	88	N	Acup+RT	Auricular needle	RT	/	/	/	1m	Effective Rate of Treatment	6	FMA	1	NIHSS	1	BI	3	/	/	/	/	/	/	/	/	/	/	/	/	/	/
电揿针对脑卒中偏瘫患者运动功能康复的影响	903	N	N	China	Chinese Medicine Modern Distance Education of China	common journal	2021	Upper and Lower limb	Hemiplegia	/	/	not reported	Both	Both	Y	/	Y	2	60	Y	M-acup+RT	EA+Intradermal needle	RT	/	/	/	60d	VAS	1	FMA	1	/	/	/	/	/	/	/	/	/	/	/	/	/	/	/	/	/	/
常规康复训练结合针刺对老年偏瘫患者康复的疗效观察	904	N	N	China	Journal of Jilin Medical College	common journal	2021	Upper and Lower limb	Hemiplegia	/	/	Acute to recovery period	ischemic stroke	Y	Y	/	/	2	74	N	Acup+RT	Body acupuncture	RT	/	/	/	3m	Effective Rate of Treatment	6	FMA	1	BBS	1	Neurological deficit scores-uncertain	1	/	/	/	/	/	/	/	/	/	/	/	/	/	/
电针配合董氏奇穴治疗中风偏瘫的临床效果	905	N	N	China	China Modern Medicine	common journal	2021	Upper and Lower limb	Hemiplegia	/	/	Recovery period	/	/	Y	Y	Y	2	54	Y	M-acup+RT	Scalp acupuncture+EA	Acup+RT	/	/	/	18d	Effective Rate of Treatment	6	FMA	1	MBI	3	muscle strength examination	5	/	/	/	/	/	/	/	/	/	/	/	/	/	/
电针改善脑卒中患者运动功能障碍的疗效观察	906	Y	N	China	Journal of Hubei University of Chinese Medicine	Science and Technology/Peking University Core Journal	2021	Upper and Lower limb	Hemiplegia	/	/	Recovery period	Both	/	Y	Y	Y	2	40	N	Acup	EA	Acup	/	/	/	8w	Effective Rate of Treatment	6	FMA	1	Laboratory examination	5	Safety and adverse effects	7	/	/	/	/	/	/	/	/	/	/	/	/	/	/
电针联合康复功能训练治疗脑出血偏瘫患者临床疗效观察	907	Y	N	China	Journal of Hubei University of Chinese Medicine	Science and Technology/Peking University Core Journal	2021	Upper and Lower limb	Hemiplegia	/	/	Recovery period	hemorrhagic stroke	/	Y	/	/	2	68	Y	M-acup+RT	Scalp acupuncture+EA	RT	/	/	/	4w	Effective Rate of Treatment	6	FMA	1	NIHSS	1	SS-QOL	3	BI	3	others	5	/	/	/	/	/	/	/	/	/	/
电针治疗中风后偏瘫患者中医症征疗效评价	908	Y	Y	China	Shanghai Journal of Acupuncture and Moxibustion	Chinese Science Citation Database journal	2018	Upper and Lower limb	Hemiplegia	/	Both	Sequelae period	ischemic stroke	/	/	/	Y	2	120	N	Acup	EA	RT	/	/	/	8w	FMA	1	TCM Syndrome Scores	4	Quality of life -uncertain	3	/	/	/	/	/	/	/	/	/	/	/	/	/	/	/	/
电针腰夹脊穴结合康复训练对脑卒中后恢复期病人步态与平衡能力的影响	909	N	N	China	Chinese Journal of Integrative Medicine on Cardio/Cerebrovascular Disease	Science and Technology/Peking University Core Journal	2018	Upper and Lower limb	Hemiplegia	Y	spastic paralysis	Acute to recovery period	Both	Y	Y	/	/	2	84	Y	Acup+RT	EA	RT	/	/	/	6w	WGS	1	BBS	1	FMA	1	/	/	/	/	/	/	/	/	/	/	/	/	/	/	/	/
电针配合穴位注射治疗脑出血后肩-手综合征临床观察	910	Y	N	China	Journal of New Chinese Medicine	common journal	2018	shoulder	Upper limb	/	/	Recovery period	hemorrhagic stroke	/	Y	/	Y	2	96	Y	M-acup+RT	EA+Acupoint injection	RT	/	/	/	Not reported	Effective Rate of Treatment	6	FMA	1	BI	3	VAS	1	ROM	5	/	/	/	/	/	/	/	/	/	/	/	/
调神止痉综合疗法对缺血性脑卒中肢体痉挛患者ADL的影响	911	Y	N	China	Jiangxi Journal of Traditional Chinese Medicine	common journal	2018	Upper and Lower limb	Hemiplegia	/	spastic paralysis	Recovery period	ischemic stroke	Y	Y	/	/	3	90	N	Acup+RT+Other	Body acupuncture	RT+Other	Acup+RT	/	/	22d	Effective Rate of Treatment	6	MAS	1	ADL	3	/	/	/	/	/	/	/	/	/	/	/	/	/	/	/	/
床旁电针配合良肢位摆放对脑卒中软瘫期肢体功能恢复的疗效分析	912	N	N	China	Medical Information	common journal	2018	Upper and Lower limb	Hemiplegia	/	flaccid paralysis	Recovery period	/	/	/	/	Y	2	105	Y	Acup	EA	Acup	/	/	/	4w	FMA	1	Safety and adverse effects	7	/	/	/	/	/	/	/	/	/	/	/	/	/	/	/	/	/	/
电针拮抗肌腧穴配合Bobath疗法治疗脑梗死后功能障碍的疗效观察	913	N	N	China	Clinical Journal of Chinese Medicine	common journal	2018	Upper and Lower limb	Hemiplegia	/	Both	not reported	ischemic stroke	/	/	/	Y	3	150	Y	Acup+RT	EA	RT	Blank	/	/	Not reported	Effective Rate of Treatment	6	FMA	1	BI	3	FIM	3	/	/	/	/	/	/	/	/	/	/	/	/	/	/
方氏头针联合Rood技术对早期中风偏瘫患者运动功能障碍疗效研究	914	Y	N	China	Shaanxi Journal of Traditional Chinese Medicine	Science and Technology/Peking University Core Journal	2018	Upper and Lower limb	Hemiplegia	/	Both	Acute period	Both	/	Y	Y	Y	2	66	Y	M-acup+RT	Body acupuncture+Scalp acupuncture	Acup+RT	/	/	/	4w	FMA	1	MAS	1	Safety and adverse effects	7	/	/	/	/	/	/	/	/	/	/	/	/	/	/	/	/
不同针灸疗法治疗中风后肩手综合征的疗效观察	915	N	N	China	World Journal of Integrated Traditional and Western Medicine	Science and Technology/Peking University Core Journal	2018	shoulder	Upper limb	/	/	Recovery to sequelae period	/	/	Y	Y	Y	3	90	Y	Acup	Warm acupuncture	Acup+RT	/	/	/	4w	Effective Rate of Treatment	6	VAS	1	edema/swelling/circumdiameter measurement	5	FMA	1	/	/	/	/	/	/	/	/	/	/	/	/	/	/
电针配合康复训练对脑卒中后肩痛患者上肢运动功能恢复的影响	916	Y	N	China	Chinese Journal of Traditional Medical Science and Technology	common journal	2018	shoulder	Upper limb	/	/	Recovery period	Both	/	Y	/	Y	3	60	N	Acup+RT	EA	RT	CM+RT	/	/	4w	VAS	1	FMA-U	1	MSS	1	WMFT	1	MBI	3	/	/	/	/	/	/	/	/	/	/	/	/
常规针刺联合局部透刺治疗中风后手功能障碍25例临床观察	917	Y	N	China	Jiangsu Journal of Traditional Chinese Medicine	Science and Technology/Peking University Core Journal	2018	hand/wrist/ finger	Upper limb	/	Both	Acute to recovery period	Both	/	Y	/	Y	3	75	N	Acup	Body acupuncture	Acup	Sham-acup	/	/	4w	JTHFT	1	Safety and adverse effects	7	/	/	/	/	/	/	/	/	/	/	/	/	/	/	/	/	/	/
调神解痉针刺法治疗中风后上肢痉挛性瘫痪临床观察	918	N	N	China	Shanghai Journal of Acupuncture and Moxibustion	Chinese Science Citation Database journal	2018	Upper limb	Upper limb	/	spastic paralysis	Recovery period	Both	Y	Y	Y	/	2	90	Y	M-acup+RT	Body acupuncture+Scalp acupuncture	Acup+RT	/	/	/	Not reported	Effective Rate of Treatment	6	MAS	1	FMA	1	BI	3	Laboratory examination	5	/	/	/	/	/	/	/	/	/	/	/	/
低频脉冲电疗联合电针治疗脑卒中早期足下垂内翻对运动功能和生活质量的影响	919	Y	N	China	Chinese Journal of Modern Drug Application	common journal	2017	Foot/ankle	Lower limb	/	/	Acute period	Both	/	/	/	/	2	80	Y	Acup+RT	EA	RT	/	/	/	4w	The Ueda Senshiro Hemiplegic Function Evaluation Method	1	WGS	1	BI	3	/	/	/	/	/	/	/	/	/	/	/	/	/	/	/	/
调督针法对脑梗死运动功能障碍患者下肢肌张力的影响	920	Y	N	China	Guiding Journal of Traditional Chinese Medicine and Pharmacology	Science and Technology/Peking University Core Journal	2017	Upper and Lower limb	Hemiplegia	/	/	Acute to recovery period	ischemic stroke	/	Y	/	/	2	70	Y	Acup	Body acupuncture	Acup	/	/	/	4w	MAS	1	CSI	1	FMA	1	MBI	3	/	/	/	/	/	/	/	/	/	/	/	/	/	/
电针刺激结合Bobath技术对脑卒中患者下肢运动功能障碍的疗效	921	Y	N	China	Journal of China Medical University	Science and Technology/Peking University Core Journal	2017	Lower limb	Lower limb	/	spastic paralysis	Recovery to sequelae period	Both	Y	/	/	Y	3	87	Y	Acup+RT	EA	RT	Acup	/	/	12d	FMA	1	MBI	3	MAS	1	FAC	1	/	/	/	/	/	/	/	/	/	/	/	/	/	/
不同针灸疗法治疗中风后肩手综合征临床观察	922	N	N	China	Guangming Journal of Chinese Medicine	common journal	2017	shoulder	Upper limb	/	/	Recovery period	/	/	/	Y	/	2	82	N	Acup+RT	Warm acupuncture	Acup+RT	/	/	/	Not reported	Effective Rate of Treatment	6	FMA	1	VAS	1	edema/swelling/circumdiameter measurement	5	/	/	/	/	/	/	/	/	/	/	/	/	/	/
补阳还五汤加减联合针灸治疗脑卒中偏瘫后遗症的临床观察	923	N	N	China	Practical Clinical Journal of Integrated Traditional Chinese and Western Medicine	common journal	2017	Upper and Lower limb	Hemiplegia	/	/	not reported	/	/	/	/	/	2	88	N	Acup+CH	Body acupuncture	CH	/	/	/	1m	Effective Rate of Treatment	6	NIHSS	1	FMA	1	ADL	3	/	/	/	/	/	/	/	/	/	/	/	/	/	/
分级电针治疗中风后腕手痉挛的临床观察	924	Y	N	China	Lishizhen Medicine and Materia Medica Research	Chinese Science Citation Database journal	2017	hand/wrist/ finger	Upper limb	/	spastic paralysis	Recovery period	Both	Y	Y	/	Y	2	60	N	Acup+RT	EA	Acup+RT	/	/	/	28d	Effective Rate of Treatment	6	MAS	1	ROM	5	FMA-U	1	BI	3	CSS-1	1	/	/	/	/	/	/	/	/	/	/
电针对缺血性脑卒中足下垂患者下肢运动功能的临床疗效	925	N	N	China	Journal of Clinical Acupuncture and Moxibustion	Science and Technology/Peking University Core Journal	2017	Lower limb	Lower limb	/	/	Recovery period	ischemic stroke	Y	Y	/	/	2	78	Y	Acup+RT	EA	Acup+RT	/	/	/	4w	ROM	5	MAS	1	FMA-L	1	HFAC	1	TGA	1	/	/	/	/	/	/	/	/	/	/	/	/
分阶段针刺联合运动再学习训练对脑卒中患者运动功能及日常生活活动能力的影响	926	Y	N	China	Chinese Manipulation & Rehabilitation Medicine	common journal	2017	Upper and Lower limb	Hemiplegia	/	Both	Acute to recovery period	Both	Y	Y	/	Y	2	60	N	Acup+RT	Body acupuncture	RT	/	/	/	8w	FMA	1	FIM	3	/	/	/	/	/	/	/	/	/	/	/	/	/	/	/	/	/	/
电针、穴位注射加康复技术联合西医治疗脑出血后肩-手综合征上肢功能及日常生活能力的影响	927	N	N	China	Traditional Chinese Medicinal Research	common journal	2017	shoulder	Upper limb	/	/	Acute to recovery period	hemorrhagic stroke	/	Y	Y	Y	2	96	Y	M-acup+RT	EA+Acupoint injection	RT	/	/	/	1m	Effective Rate of Treatment	6	FMA	1	MBI	3	VAS	1	edema/swelling/circumdiameter measurement	5	ROM	5	/	/	/	/	/	/	/	/	/	/
电针结合康复训练治疗脑卒中后偏瘫痉挛状态的临床研究	928	N	N	China	Journal of Clinical Acupuncture and Moxibustion	Science and Technology/Peking University Core Journal	2017	Upper and Lower limb	Hemiplegia	/	spastic paralysis	Acute to recovery period	Both	Both	Y	/	Y	2	60	Y	Acup+RT	EA	RT	/	/	/	4w	Effective Rate of Treatment	6	FMA	1	BI	3	MAS	1	/	/	/	/	/	/	/	/	/	/	/	/	/	/
督灸联合康复训练改善脑卒中恢复期偏瘫下肢功能随机平行对照研究	929	N	N	China	Journal of Practical Traditional Chinese Internal Medicine	common journal	2017	Lower limb	Lower limb	/	/	Sequelae period	Both	/	Y	/	Y	2	80	N	Acup+RT	Moxibustion	RT	/	/	/	Not reported	CSS2	1	FMA	1	BBS	1	MBI	3	Safety and adverse effects	7	/	/	/	/	/	/	/	/	/	/	/	/
辨证取穴结合电针刺激伸肌对脑卒中后偏瘫患者腕踝关节活动的影响	930	Y	N	China	Shanghai Journal of Acupuncture and Moxibustion	Chinese Science Citation Database journal	2017	Upper and Lower limb	Hemiplegia	/	spastic paralysis	Recovery period	ischemic stroke	/	Y	Y	Y	2	168	Y	Acup	EA	Acup	/	/	/	2m	Effective Rate of Treatment	6	electrophysiological examination	5	electrophysiological examination	5	/	/	/	/	/	/	/	/	/	/	/	/	/	/	/	/
刺络四缝穴治疗脑卒中后手指屈曲拘挛的临床研究	931	N	N	China	Neural Injury and Functional Reconstruction	Science and Technology/Peking University Core Journal	2021	hand/wrist/ finger	Upper limb	/	spastic paralysis	Recovery to sequelae period	Both	Y	Y	/	Y	2	60	Y	M-acup+RT	Body acupuncture+Blood-pricking therapy	Acup+RT	/	/	/	2w	FMA-F	1	MAS	1	MBI	3	/	/	/	/	/	/	/	/	/	/	/	/	/	/	/	/
补阳还五汤配合中医针灸治疗中风后肢体功能障碍的效果分析	932	N	N	China	Journal of Medicine & Health	common journal	2021	Upper and Lower limb	Hemiplegia	/	/	not reported	/	/	/	/	/	2	100	N	Acup+CH	Body acupuncture	CH	/	/	/	2w	motor function-uncertain	1	Quality of life -uncertain	3	Patient expectations and satisfaction	9	/	/	/	/	/	/	/	/	/	/	/	/	/	/	/	/
对中风偏瘫病人行针灸治疗临床疗效研究	933	N	N	China	Journal of Medicine & Health	common journal	2022	Upper and Lower limb	Hemiplegia	/	/	Sequelae period	/	Y	/	/	Y	2	90	N	Acup	EA	CM	/	/	/	40d	Effective Rate of Treatment	6	motor function-uncertain	1	Neurological deficit scores-uncertain	1	activity of daily living -uncertain	3	/	/	/	/	/	/	/	/	/	/	/	/	/	/
补土针灸法联合热敏灸治疗脑卒中后肢体痉挛性瘫痪临床研究	934	Y	N	China	Journal of New Chinese Medicine	common journal	2024	Upper and Lower limb	Hemiplegia	/	spastic paralysis	Recovery period	ischemic stroke	/	Y	/	Y	2	124	Y	M-acup+RT	Warm acupuncture+Moxibustion	RT	/	/	/	3m	Effective Rate of Treatment	6	CSI	1	MAS	1	sEMG examination	5	walking gait examination	5	FMA	1	PASS	1	Laboratory examination	5	/	/	/	/	/	/
电针密波刺激阴跷脉穴治疗中风后足内翻的临床疗效观察	935	N	N	China	Journal of Medicine & Health	common journal	2023	Foot/ankle	Lower limb	/	spastic paralysis	not reported	Both	/	Y	Y	/	2	70	Y	Acup	EA	Acup	/	/	/	4w	Effective Rate of Treatment	6	dorsal flexion, plantar flexion, valgus, and varus degree	5	FMA	1	MAS	1	/	/	/	/	/	/	/	/	/	/	/	/	/	/
不同针刺结合常规康复治疗对脑卒中患者下肢运动功能的影响	936	N	N	China	Journal of Medicine & Health	common journal	2023	Upper and Lower limb	Hemiplegia	/	/	not reported	/	/	/	/	Y	2	50	N	M-acup+RT	Body acupuncture+EA+Skin needle+Eyes acupuncture	RT	/	/	/	Not reported	walking gait examination	5	GQOL-74	3	Patient expectations and satisfaction	9	/	/	/	/	/	/	/	/	/	/	/	/	/	/	/	/
电针与康复训练结合治疗脑卒中偏瘫的效果及对肢体运动功能、日常生活能力的影响分析	937	N	N	China	Journal of Medicine & Health	common journal	2023	Upper and Lower limb	Hemiplegia	/	/	not reported	/	/	/	/	/	2	52	N	Acup+RT	Scalp acupuncture+EA	RT	/	/	/	12w	FMA	1	BI	3	NIHSS	1	/	/	/	/	/	/	/	/	/	/	/	/	/	/	/	/
电针结合温和灸经筋结点治疗中风后上肢痉挛性瘫痪的临床疗效观察	938	N	N	China	Journal of Medicine & Health	common journal	2023	Upper limb	Upper limb	/	spastic paralysis	Recovery period	/	/	/	/	/	2	60	N	M-acup	EA+Moxibustion	Acup	/	/	/	4w	Effective Rate of Treatment	6	FMA-U	1	ARAT	1	MBI	3	ROM	5	Patient expectations and satisfaction	9	/	/	/	/	/	/	/	/	/	/
电针手阳明经五腧穴治疗脑卒中后肩-手综合征的效果观察	939	N	N	China	Journal of Medicine & Health	common journal	2024	shoulder	Upper limb	/	/	not reported	/	/	/	/	/	2	62	N	Acup+RT	EA	RT	/	/	/	2w	Effective Rate of Treatment	6	FMA-U	1	Pain score-uncertain	1	edema/swelling/circumdiameter measurement	5	ROM	5	/	/	/	/	/	/	/	/	/	/	/	/
方氏头皮针结合体针治疗中风恢复期肢体功能障碍的价值分析	940	N	N	China	Journal of Medicine & Health	common journal	2020	Upper and Lower limb	Hemiplegia	/	/	not reported	/	/	/	/	/	2	61	N	M-acup+RT	Body acupuncture+Scalp acupuncture	Acup+RT	/	/	/	2w	Effective Rate of Treatment	6	/	/	/	/	/	/	/	/	/	/	/	/	/	/	/	/	/	/	/	/
耳穴刺激配合平衡穴治疗中风后偏瘫肩痛的临床观察	941	N	N	China	Journal of Medicine & Health	common journal	2022	shoulder	Upper limb	/	/	Recovery period	Both	/	/	/	/	2	60	Y	M-acup+RT	Body acupuncture+Auricular needle	Acup+RT	/	/	/	4w	Effective Rate of Treatment	6	VAS	1	FMA	1	CMS	1	MBI	3	ROM	5	/	/	/	/	/	/	/	/	/	/
补阳还五汤联合针灸治疗中风偏瘫后遗症的临床疗效及可行性分析	942	N	N	China	Diet Health	common journal	2021	Upper and Lower limb	Hemiplegia	/	/	Recovery period	/	/	/	/	/	2	88	N	Acup+CH	Body acupuncture	CH	/	/	/	1m	Effective Rate of Treatment	6	FMA	1	ADL	3	NIHSS	1	/	/	/	/	/	/	/	/	/	/	/	/	/	/
补阳还五汤配合中医针灸治疗中风后肢体功能障碍的疗效	943	N	N	China	Health Essentials	common journal	2020	Upper and Lower limb	Hemiplegia	/	/	Acute to recovery period	Both	/	/	/	/	2	100	N	Acup+CH	Scalp acupuncture	CH	/	/	/	Not reported	FMA	1	/	/	/	/	/	/	/	/	/	/	/	/	/	/	/	/	/	/	/	/
传统针灸与现代康复疗法结合治疗中风偏瘫的临床体会	944	N	N	China	China Health Care & Nutrition	common journal	2020	Upper and Lower limb	Hemiplegia	/	/	Acute to recovery period	/	/	/	/	/	2	100	Y	Acup+RT	Body acupuncture	RT	/	/	/	90d	Effective Rate of Treatment	6	/	/	/	/	/	/	/	/	/	/	/	/	/	/	/	/	/	/	/	/
低频重复经颅磁刺激联合分期针刺疗法在脑卒中后偏瘫患者中的应用研究	945	Y	N	China	Hebei Journal of Traditional Chinese Medicine	Science and Technology/Peking University Core Journal	2024	Upper and Lower limb	Hemiplegia	/	Both	Recovery period	Both	Y	Y	Y	/	3	106	Y	Acup+RT	EA	RT	Acup+RT	/	/	6w	sEMG examination	5	Brunnstrom Stage evaluation	1	FMA-U	1	MAS	1	MBI	3	/	/	/	/	/	/	/	/	/	/	/	/
电针T12-L3夹脊穴结合核心训练对中风恢复期患者平衡及核心肌群的探究	946	Y	N	China	World Latest Medicine Information	common journal	2021	Upper and Lower limb	Hemiplegia	Y	/	Recovery period	/	Y	Y	Y	Y	2	72	N	Acup+RT	EA	RT	/	/	/	Not reported	BBS	1	TIS	1	sEMG examination	5	Improvement in clinical symptoms / points	1	/	/	/	/	/	/	/	/	/	/	/	/	/	/
电针结合药饼灸治疗脑卒中后肩手综合征Ⅰ期临床观察	947	Y	N	China	Journal of Clinical Acupuncture and Moxibustion	Science and Technology/Peking University Core Journal	2018	shoulder	Upper limb	/	/	Acute to recovery period	/	/	Y	/	/	2	86	N	M-acup	EA+Moxibustion	Acup	/	/	/	4w	Effective Rate of Treatment	6	FMA-U	1	VAS	1	edema/swelling/circumdiameter measurement	5	/	/	/	/	/	/	/	/	/	/	/	/	/	/
电针联合活血通络中药熏蒸治疗缺血性脑卒中后肩手综合征的疗效	948	N	N	China	Bao Jian Wen Hui	common journal	2020	shoulder	Upper limb	/	/	Recovery to sequelae period	ischemic stroke	/	Y	/	/	2	90	Y	Acup+Other	EA	Other	/	/	/	4w	Effective Rate of Treatment	6	VAS	1	FMA-U	1	MBI	3	edema/swelling/circumdiameter measurement	5	/	/	/	/	/	/	/	/	/	/	/	/
电针联合温针灸治疗脑卒中后肩手综合征的效果探究	949	N	N	China	Journal of Medicine & Health	common journal	2021	shoulder	Upper limb	/	/	not reported	/	/	/	/	/	2	60	N	M-acup	EA+Warm acupuncture	Acup	/	/	/	Not reported	Effective Rate of Treatment	6	SHSS	1	FMA	1	VAS	1	/	/	/	/	/	/	/	/	/	/	/	/	/	/
电针联合运动疗法对脑梗死患者痉挛性瘫痪的疗效观察	950	Y	N	China	Special Health	common journal	2021	Upper and Lower limb	Hemiplegia	/	spastic paralysis	Acute to recovery period	ischemic stroke	Y	Y	/	Y	2	280	Y	Acup+RT	EA	Acup+RT	/	/	/	4w	Effective Rate of Treatment	6	MAS	1	HFAC	1	MBI	3	/	/	/	/	/	/	/	/	/	/	/	/	/	/
电针与康复训练结合治疗脑卒中偏瘫的效果及对肢体运动功能、日常生活能力的影响	951	N	N	China	Healthy women	common journal	2021	Upper and Lower limb	Hemiplegia	/	/	not reported	/	/	/	/	/	2	72	N	M-acup+RT	Scalp acupuncture+EA	RT	/	/	/	12w	Effective Rate of Treatment	6	FMA	1	ADL	3	/	/	/	/	/	/	/	/	/	/	/	/	/	/	/	/
电针治疗缺血性脑卒中(急性期)下肢运动功能障碍的疗效	952	N	N	China	Journal of Medicine & Health	common journal	2022	Lower limb	Lower limb	/	/	Acute period	ischemic stroke	/	/	/	/	2	70	N	M-acup	Scalp acupuncture+EA	Acup	/	/	/	20d	muscle strength examination	5	FMA-L	1	FMA-B	1	/	/	/	/	/	/	/	/	/	/	/	/	/	/	/	/
对脑卒中偏瘫患者实施针灸联合康复训练的效果评价	953	N	N	China	World Latest Medicine Information	common journal	2021	Upper and Lower limb	Hemiplegia	/	/	not reported	Both	/	/	/	/	2	50	N	Acup+RT	Body acupuncture	RT	/	/	/	5w	motor function-uncertain	1	activity of daily living -uncertain	3	ultrasound examination	5	Effective Rate of Treatment	6	/	/	/	/	/	/	/	/	/	/	/	/	/	/
对在脑卒中偏瘫患者的临床治疗中实施针灸联合康复疗法的效果	954	N	N	China	The World of Healthy Living	common journal	2021	Upper and Lower limb	Hemiplegia	/	/	not reported	/	/	/	/	/	2	82	Y	M-acup+RT	Body acupuncture+Scalp acupuncture	RT	/	/	/	2m	FMA	1	Effective Rate of Treatment	6	/	/	/	/	/	/	/	/	/	/	/	/	/	/	/	/	/	/
对针灸疏经调脏法治疗脑梗死偏瘫的疗效观察	955	N	N	China	Pharmacy Weekly	common journal	2021	Upper and Lower limb	Hemiplegia	/	/	Recovery period	ischemic stroke	Y	Y	/	Y	2	82	Y	M-acup+RT	Body acupuncture+Scalp acupuncture+Moxibustion	RT	/	/	/	3m	Effective Rate of Treatment	6	NIHSS	1	FMA	1	ADL	3	WHO-QOL/WHO-QOL-BREF	3	/	/	/	/	/	/	/	/	/	/	/	/
分级运动想象联合针灸对脑卒中后肢体功能障碍患者肌力的影响研究	956	N	N	China	Heilongjiang Journal of Traditional Chinese Medicine	common journal	2023	Upper and Lower limb	Hemiplegia	/	/	Recovery period	Both	Y	/	/	/	2	68	N	M-acup+RT	Body acupuncture+Blood-pricking therapy	RT	/	/	/	4w	FMA-U	1	ARAT	1	sEMG examination	5	Laboratory examination	5	MBI	3	SS-QOL	3	/	/	/	/	/	/	/	/	/	/
电刺激穴位疗法对脑出血术后偏瘫患者的疗效分析	957	Y	N	China	Practical Clinical Journal of Integrated Traditional Chinese and Western Medicine	common journal	2023	Upper and Lower limb	Hemiplegia	/	/	Recovery period	hemorrhagic stroke	/	Y	/	Y	2	50	N	Acup+RT	TAES	RT	/	/	/	4w	MAS	1	BI	3	/	/	/	/	/	/	/	/	/	/	/	/	/	/	/	/	/	/
抽提透刺针法为主改善小脑梗死患者平衡功能及对其血管新生、脑血流动力学的影响	958	Y	N	China	Guiding Journal of Traditional Chinese Medicine and Pharmacology	Science and Technology/Peking University Core Journal	2023	Upper and Lower limb	Hemiplegia	Y	/	Acute period	ischemic stroke	/	Y	Y	Y	2	84	Y	Acup+RT	Body acupuncture	RT	/	/	/	4w	BBS	1	PASS	1	muscle strength examination	5	MAS	1	FMA	1	MBI	3	ultrasound examination	5	Laboratory examination	5	/	/	/	/	/	/
督脉灸治疗脑卒中后上肢痉挛临床观察	959	Y	N	China	Clinical Journal of Traditional Chinese Medicine	common journal	2023	Upper limb	Upper limb	/	spastic paralysis	Recovery period	Both	Y	Y	/	Y	2	60	Y	Acup+RT	Moxibustion	RT	/	/	/	41d	Effective Rate of Treatment	6	MAS	1	FMA-U	1	MBI	3	Safety and adverse effects	7	/	/	/	/	/	/	/	/	/	/	/	/
电子灸联合康复训练治疗脑卒中恢复期上肢痉挛性偏瘫临床研究	960	Y	N	China	Clinical Journal of Traditional Chinese Medicine	common journal	2022	Upper limb	Upper limb	/	spastic paralysis	Recovery period	/	/	Y	Y	/	2	80	Y	Acup+RT	Moxibustion	RT	/	/	/	4w	MAS	1	FMA-U	1	MBI	3	BDI	2	SF-36	3	Safety and adverse effects	7	/	/	/	/	/	/	/	/	/	/
动态头皮针刺配合任务导向镜治疗缺血性脑卒中偏瘫患者上肢功能障碍的临床观察	961	N	N	China	Clinical Journal of Chinese Medicine	common journal	2022	Upper and Lower limb	Hemiplegia	/	/	not reported	ischemic stroke	Y	Y	/	Y	2	126	Y	Acup+RT	Scalp acupuncture	RT	/	/	/	8w	FMA-U	1	DASH	1	WMFT	1	BI	3	Safety and adverse effects	7	/	/	/	/	/	/	/	/	/	/	/	/
耳穴贴压配合跷脉针刺治疗脑卒中后痉挛性偏瘫临床观察	962	Y	N	China	Chinese Medicine Modern Distance Education of China	common journal	2022	Upper and Lower limb	Hemiplegia	/	spastic paralysis	Recovery period	Both	/	Y	/	Y	2	72	Y	M-acup	Body acupuncture+Auricular needle	Acup	/	/	/	4w	CSI	1	FMA	1	MBI	3	/	/	/	/	/	/	/	/	/	/	/	/	/	/	/	/
电针刺激联合镜像治疗对脑梗死患者下肢运动、步态及生活质量的影响	963	Y	N	China	Chinese Journal of Cardiovascular Rehabilitation Medicine	Science and Technology/Peking University Core Journal	2022	Lower limb	Lower limb	Y	/	Acute period	ischemic stroke	/	/	/	Y	2	100	N	Acup+RT	EA	RT	/	/	/	2w	muscle strength examination	5	MAS	1	BBS	1	walking gait examination	5	SS-QOL	3	/	/	/	/	/	/	/	/	/	/	/	/
不同频率电针结合康复训练治疗中风后遗症肩关节半脱位疗效临床观察	964	Y	N	China	Lishizhen Medicine and Materia Medica Research	Chinese Science Citation Database journal	2022	shoulder	Upper limb	/	/	Recovery period	Both	/	Y	/	Y	4	120	Y	Acup+RT	EA	Acup+RT	Acup+RT	Acup+RT	/	4w	Effective Rate of Treatment	6	FMA-U	1	BI	3	Imaging examination	5	VAS	1	/	/	/	/	/	/	/	/	/	/	/	/
对脑卒中后偏瘫进行耳穴埋豆治疗的效果评价	965	N	N	China	Nei Mongol Journal of Traditional Chinese Medicine	common journal	2023	Upper and Lower limb	Hemiplegia	/	/	Acute to recovery period	/	/	/	/	/	2	72	N	Acup+RT	Auricular needle	RT	/	/	/	Not reported	FMA	1	NIHSS	1	ADL	3	/	/	/	/	/	/	/	/	/	/	/	/	/	/	/	/
调和阴阳经刺法治疗缺血性中风后偏瘫临床观察	966	N	N	China	Guangming Journal of Chinese Medicine	common journal	2023	Upper and Lower limb	Hemiplegia	/	spastic paralysis	Acute to recovery period	ischemic stroke	/	Y	Y	/	2	120	Y	Acup+RT	Body acupuncture	RT	/	/	/	8w	Effective Rate of Treatment	6	sEMG examination	5	BBS	1	FMA	1	BI	3	/	/	/	/	/	/	/	/	/	/	/	/
电针配合筋膜手法治疗脑卒中后肢体痉挛的疗效观察	967	N	N	China	Physician Online	common journal	2023	Upper and Lower limb	Hemiplegia	/	spastic paralysis	Acute to recovery period	Both	Y	/	/	Y	4	80	Y	Acup+RT+Other	EA	RT+Other	Acup+RT	RT	/	4w	CSI	1	MAS	1	FMA	1	BI	3	/	/	/	/	/	/	/	/	/	/	/	/	/	/
抽提透刺针法联合康复训练对小脑梗死患者预后的影响	968	N	N	China	Western Journal of Traditional Chinese Medicine	Science and Technology/Peking University Core Journal	2023	Upper and Lower limb	Hemiplegia	Y	/	Acute period	ischemic stroke	/	Y	/	Y	2	134	Y	Acup+RT	Body acupuncture	RT	/	/	/	14d	Effective Rate of Treatment	6	TIS	1	BBS	1	FMA	1	MAS	1	Laboratory examination	5	mRS	1	MBI	3	Sheikh Tso Control Measurement Scale	1	/	/	/	/
督灸治疗对缺血性脑卒中偏瘫痉挛状态的疗效观察	969	Y	N	China	Xinjiang Journal of Traditional Chinese Medicine	common journal	2022	Upper and Lower limb	Hemiplegia	/	spastic paralysis	Recovery period	ischemic stroke	Y	Y	Y	/	2	80	Y	M-acup+RT	Body acupuncture+Moxibustion	Acup+RT	/	/	/	Not reported	MAS	1	FMA	1	BI	3	TCM Syndrome Scores	4	/	/	/	/	/	/	/	/	/	/	/	/	/	/
电热针联合低频重复经颅磁刺激治疗脑卒中屈肘肌痉挛的临床研究	970	Y	N	China	Chinese Journal of Rehabilitation	Science and Technology/Peking University Core Journal	2023	Upper and Lower limb	Hemiplegia	/	spastic paralysis	Acute to recovery period	Both	Y	Y	/	Y	2	60	N	Acup+RT	EA	RT+Other	/	/	/	4w	MAS	1	FMA-U	1	electrophysiological examination	5	MBI	3	/	/	/	/	/	/	/	/	/	/	/	/	/	/
放散式体外冲击波结合针刺对脑卒中后下肢痉挛的疗效研究	971	Y	N	China	Neural Injury and Functional Reconstruction	Science and Technology/Peking University Core Journal	2021	Lower limb	Lower limb	/	spastic paralysis	Acute to recovery period	Both	Y	Y	/	/	4	128	N	Acup+RT	Body acupuncture	RT	Acup+RT	RT	/	4w	CSS2	1	FMA	1	FAC	1	TUG	1	/	/	/	/	/	/	/	/	/	/	/	/	/	/
防痉挛针刺法联合运动再学习疗法对脑卒中患者肌张力及运动功能的影响	972	N	N	China	Medical Innovation of China	common journal	2020	Upper and Lower limb	Hemiplegia	/	/	Recovery period	ischemic stroke	Y	Y	Y	Y	2	80	N	Acup+RT	EA	RT	/	/	/	4w	CSS2	1	MAS	1	ADL	3	/	/	/	/	/	/	/	/	/	/	/	/	/	/	/	/
耳针治疗缺血性卒中后肩手综合征Ⅰ期疗效观察	973	Y	N	China	Beijing Journal of Traditional Chinese Medicine	Science and Technology/Peking University Core Journal	2020	shoulder	Upper limb	/	/	Recovery period	ischemic stroke	Both	Y	Y	Y	3	108	Y	M-acup+RT	Body acupuncture+Auricular needle	RT+Acup+Sham-acup	RT	/	/	3w	Effective Rate of Treatment	6	VAS	1	FMA-U	1	/	/	/	/	/	/	/	/	/	/	/	/	/	/	/	/
耳穴压丸联合普通针刺法治疗卒中后平衡障碍	974	Y	N	China	Journal of Changchun University of Chinese Medicine	Science and Technology/Peking University Core Journal	2021	Upper and Lower limb	Hemiplegia	Y	/	Recovery period	Both	/	Y	Y	/	2	83	N	M-acup+RT	Body acupuncture+Auricular needle	Acup+RT	/	/	/	4w	Effective Rate of Treatment	6	BBS	1	FMA	1	HFAC	1	Laboratory examination	5	Safety and adverse effects	7	/	/	/	/	/	/	/	/	/	/
对中风后偏瘫患者进行针灸治疗的效果研讨	975	N	N	China	Contemporary Medicine Forum	common journal	2021	Upper and Lower limb	Hemiplegia	/	/	not reported	/	/	/	/	/	2	30	Y	M-acup+RT	Body acupuncture+Moxibustion	RT	/	/	/	32d	Effective Rate of Treatment	6	FMA	1	SF-36	3	/	/	/	/	/	/	/	/	/	/	/	/	/	/	/	/
调神解痉针刺法联合PNF治疗对脑卒中后上肢痉挛性偏瘫患者康复的影响	976	N	N	China	The Journal of Medical Theory and Practice	common journal	2021	Upper limb	Upper limb	/	spastic paralysis	Recovery period	ischemic stroke	/	Y	Y	Y	2	62	N	M-acup+RT	Body acupuncture+Scalp acupuncture	RT	/	/	/	4w	Effective Rate of Treatment	6	FMA-U	1	MBI	3	/	/	/	/	/	/	/	/	/	/	/	/	/	/	/	/
调任通督针法对脑梗死弥散张量成像各向异性分数和上肢运动功能的影响	977	Y	N	China	Acupuncture Research	Chinese Science Citation Database journal	2021	Upper limb	Upper limb	/	/	Recovery period	ischemic stroke	Both	Y	/	Y	2	54	Y	Acup	Body acupuncture	Blank	/	/	/	4w	FMA-U	1	Imaging examination	5	/	/	/	/	/	/	/	/	/	/	/	/	/	/	/	/	/	/
调督解痉针法治疗卒中后痉挛性偏瘫疗效观察	978	Y	N	China	Hebei Journal of Traditional Chinese Medicine	Science and Technology/Peking University Core Journal	2021	Upper and Lower limb	Hemiplegia	/	spastic paralysis	Recovery to sequelae period	Both	Both	Y	Y	/	2	60	Y	Acup+RT	Body acupuncture	Acup+RT	/	/	/	4w	Effective Rate of Treatment	6	FMA	1	MAS	1	BI	3	/	/	/	/	/	/	/	/	/	/	/	/	/	/
电针治疗脑卒中后偏瘫的效果观察	979	N	N	China	Chinese Journal of Primary Medicine and Pharmacy	common journal	2021	Upper and Lower limb	Hemiplegia	/	/	Acute period	Both	/	/	/	/	2	102	Y	Acup+RT	EA	RT	/	/	/	2w	TCM Syndrome Scores	4	walking gait examination	5	MBI	3	FMA	1	SS-QOL	3	/	/	/	/	/	/	/	/	/	/	/	/
电针配合作业疗法治疗中风后肩关节半脱位的疗效分析	980	N	N	China	Chinese Manipulation & Rehabilitation Medicine	common journal	2021	shoulder	Upper limb	/	/	Acute to recovery period	/	/	/	/	/	2	70	N	Acup+RT	EA	RT	/	/	/	6w	FMA	1	Imaging examination	5	/	/	/	/	/	/	/	/	/	/	/	/	/	/	/	/	/	/
电针配合康复训练对脑卒中软瘫期上肢肌张力及运动功能恢复的影响	981	N	N	China	Guangming Journal of Chinese Medicine	common journal	2021	Upper and Lower limb	Hemiplegia	/	flaccid paralysis	Acute period	Both	Y	/	/	Y	2	160	N	Acup+RT	EA	RT	/	/	/	8w	MAS	1	FMA	1	MBI	3	/	/	/	/	/	/	/	/	/	/	/	/	/	/	/	/
电针联合功能训练在中风后偏瘫患者中的应用分析	982	N	N	China	World Journal of Complex Medicine	common journal	2021	Upper and Lower limb	Hemiplegia	/	/	not reported	Both	/	Y	/	Y	2	90	N	Acup+RT	EA	RT	/	/	/	28d	Effective Rate of Treatment	6	NIHSS	1	FMA	1	MBI	3	/	/	/	/	/	/	/	/	/	/	/	/	/	/
电针结合艾灸治疗脑卒中后肩手综合征Ⅰ期临床观察	983	Y	N	China	Asia-Pacific Traditional Medicine	common journal	2020	shoulder	Upper limb	/	/	Recovery period	/	/	Y	Y	Y	3	90	Y	M-acup+RT	EA+Moxibustion	Acup+RT	Acup+RT	/	/	4w	VAS	1	FMA-U	1	MBI	3	ROM	5	/	/	/	/	/	/	/	/	/	/	/	/	/	/
电针拮抗肌腧穴对脑卒中后上肢屈肘痉挛状态的疗效分析	984	N	N	China	Modern Practical Medicine	common journal	2020	Upper limb	Upper limb	/	spastic paralysis	Recovery period	/	Y	Y	/	/	2	60	N	Acup+RT	EA	Acup+RT	/	/	/	14d	Effective Rate of Treatment	6	MAS	1	FMA-U	1	sEMG examination	5	/	/	/	/	/	/	/	/	/	/	/	/	/	/
电针刺法加壮医药线点灸结合肌电生物反馈仪对脑卒中偏瘫临床研究	985	Y	N	China	Yunnan Journal of Traditional Chinese Medicine and Materia Medica	common journal	2020	Upper and Lower limb	Hemiplegia	/	/	not reported	/	/	Y	Y	Y	3	270	N	M-acup+RT	EA+Moxibustion	Acup+RT	M-acup	/	/	40d	Effective Rate of Treatment	6	BI	3	/	/	/	/	/	/	/	/	/	/	/	/	/	/	/	/	/	/
电针、温针配合康复训练治疗中风后肩手综合征的效果对比	986	N	N	China	Nei Mongol Journal of Traditional Chinese Medicine	common journal	2020	shoulder	Upper limb	/	/	Recovery period	/	Y	/	/	/	2	43	N	Acup+RT	Moxibustion	Acup+RT	/	/	/	1m	Effective Rate of Treatment	6	FMA	1	Pain score-uncertain	1	edema/swelling/circumdiameter measurement	5	/	/	/	/	/	/	/	/	/	/	/	/	/	/
点穴加长蛇灸治疗脑梗后上肢痉挛性偏瘫的临床观察	987	N	N	China	Journal of Acupuncture and Tuina Science	Chinese Science Citation Database journal	2021	Upper and Lower limb	Hemiplegia	/	spastic paralysis	Acute to recovery period	ischemic stroke	Y	Y	/	Y	2	100	Y	Acup+RT+Other	Moxibustion	Other+RT	/	/	/	1m	Effective Rate of Treatment	6	MAS	1	FMA-U	1	BI	3	sEMG examination	5	/	/	/	/	/	/	/	/	/	/	/	/
低频电针对急性期脑卒中后偏瘫患者运动功能及炎性因子水平的影响	988	N	N	China	Chinese Journal of Convalescent Medicine	common journal	2021	Upper and Lower limb	Hemiplegia	/	/	Acute period	/	/	/	/	/	2	96	N	Acup	EA	Acup	/	/	/	8w	Effective Rate of Treatment	6	FMA	1	BI	3	Laboratory examination	5	muscle strength examination	5	/	/	/	/	/	/	/	/	/	/	/	/
大接经法针刺治疗卒中后肢体运动功能障碍的临床观察	989	N	N	China	Journal of Guangzhou University of Traditional Chinese Medicine	common journal	2020	Upper and Lower limb	Hemiplegia	/	flaccid paralysis	Recovery period	/	/	Y	Y	/	2	60	Y	M-acup+RT	Scalp acupuncture+EA	PM-acup+RT	/	/	/	4w	MBI	3	FMA	1	Safety and adverse effects	7	/	/	/	/	/	/	/	/	/	/	/	/	/	/	/	/
传统针灸加现代康复对脑卒中偏瘫患者肢体功能恢复影响的临床分析	990	N	N	China	China Reflexology	common journal	2017	Upper and Lower limb	Hemiplegia	/	/	not reported	/	/	/	/	/	2	82	N	Acup+RT	Body acupuncture	RT	/	/	/	Not reported	Effective Rate of Treatment	6	FMA	1	/	/	/	/	/	/	/	/	/	/	/	/	/	/	/	/	/	/
臭氧穴位注射结合常规康复方案治疗脑卒中后肩手综合征的临床观察	991	N	N	China	Guangxi Journal of Traditional Chinese Medicine	common journal	2020	shoulder	Upper limb	/	/	Recovery period	ischemic stroke	/	/	/	/	2	60	N	Acup+RT	Acupoint injection	RT	/	/	/	4w	VAS	1	FMA	1	MBI	3	/	/	/	/	/	/	/	/	/	/	/	/	/	/	/	/
辰时腹部艾灸治疗中风后下肢痉挛及对肌肉结构参数的影响	992	Y	N	China	Chinese Acupuncture & Moxibustion	Chinese Science Citation Database journal	2020	Lower limb	Lower limb	/	spastic paralysis	Acute to recovery period	Both	/	Y	Y	Y	2	100	Y	Acup+RT	Moxibustion	RT	/	/	/	6w	Effective Rate of Treatment	6	FMA-L	1	MAS	1	ultrasound examination	5	/	/	/	/	/	/	/	/	/	/	/	/	/	/
苍龟探穴针法对卒中后小腿三头肌痉挛和步态的影响	993	Y	N	China	Shanghai Journal of Acupuncture and Moxibustion	Chinese Science Citation Database journal	2021	Lower limb	Lower limb	/	spastic paralysis	Recovery period	Both	Both	Y	Y	Y	2	112	N	Acup+RT	Body acupuncture	RT	/	/	/	2m	walking gait examination	5	CSS2	1	ROM	5	walking gait examination	5	VAS	1	FMMS	1	BI	3	HFAC	1	TGA	1	electrophysiological examination	5	BBS	1
不同频率提插手法针刺治疗中风后肩手综合征疗效观察	994	Y	N	China	Journal of Changchun University of Chinese Medicine	Science and Technology/Peking University Core Journal	2020	shoulder	Upper limb	/	/	Acute period	ischemic stroke	/	Y	Y	Y	4	160	N	Acup+RT	Body acupuncture	Acup+RT	Acup+RT	Acup+RT	/	4w	Effective Rate of Treatment	6	ADL	3	VAS	1	edema/swelling/circumdiameter measurement	5	ROM	5	/	/	/	/	/	/	/	/	/	/	/	/
补阳还五汤与太乙针灸治疗脑卒中偏瘫对患者康复期肢体恢复的影响	995	N	N	China	Chinese Journal of Convalescent Medicine	common journal	2021	Upper and Lower limb	Hemiplegia	/	/	not reported	/	/	Y	Y	/	2	82	Y	Acup+CH	Warm acupuncture	CH	/	/	/	3m	FMA	1	TCM Syndrome Scores	4	/	/	/	/	/	/	/	/	/	/	/	/	/	/	/	/	/	/
补阳还五汤联合方氏头针治疗气虚血瘀型脑卒中恢复期患者的效果	996	Y	N	China	Clinical Research and Practice	common journal	2021	Upper and Lower limb	Hemiplegia	/	/	Recovery to sequelae period	Both	Y	Y	Y	/	2	160	Y	Acup+RT+CH	Scalp acupuncture	RT+CH	/	/	/	4w	Effective Rate of Treatment	6	Laboratory examination	5	NIHSS	1	FMA	1	ultrasound examination	5	/	/	/	/	/	/	/	/	/	/	/	/
补阳还五汤加减联合针灸治疗脑卒中偏瘫的效果	997	N	N	China	China Continuing Medical Education	common journal	2020	Upper and Lower limb	Hemiplegia	/	/	not reported	/	/	/	/	/	2	100	N	Acup+CH	Body acupuncture	CH	/	/	/	1m	Effective Rate of Treatment	6	FMA	1	Disability / death	10	Quality of life -uncertain	3	NIHSS	1	BI	3	Health economic indicators	8	/	/	/	/	/	/	/	/
对脑卒中后偏瘫患者进行针灸、推拿和康复治疗对其预后的疗效评价	998	Y	N	China	Contemporary Medicine Forum	common journal	2020	Upper and Lower limb	Hemiplegia	/	/	not reported	/	/	/	/	/	2	100	N	Acup+RT	Body acupuncture	RT	/	/	/	Not reported	NIHSS	1	Neurological deficit scores-uncertain	1	FMA	1	ADL	3	Comprehensive Functional Score	3	/	/	/	/	/	/	/	/	/	/	/	/
对脑梗死后偏瘫患者进行针刺治疗和康复训练的效果探究	999	N	N	China	Medical Diet and Health	common journal	2020	Upper and Lower limb	Hemiplegia	/	/	Recovery period	ischemic stroke	/	/	/	/	2	400	N	M-acup+RT	Body acupuncture+Scalp acupuncture	RT	/	/	/	2m	Effective Rate of Treatment	6	motor function-uncertain	1	Neurological deficit scores-uncertain	1	/	/	/	/	/	/	/	/	/	/	/	/	/	/	/	/
对接受手术治疗的脑卒中患者进行早期康复训练和针刺治疗的效果研究	1000	N	N	China	Contemporary Medicine Forum	common journal	2020	Upper and Lower limb	Hemiplegia	/	/	not reported	/	/	/	/	/	2	50	N	Acup+RT	Body acupuncture	RT	/	/	/	14d	BI	3	FMA	1	Quality of life -uncertain	3	/	/	/	/	/	/	/	/	/	/	/	/	/	/	/	/
对接受康复训练指导的中风后偏瘫患者进行针刺治疗的效果研究	1001	N	N	China	Contemporary Medicine Forum	common journal	2020	Upper and Lower limb	Hemiplegia	/	/	not reported	/	/	/	/	Y	2	80	N	Acup+RT	Body acupuncture	RT	/	/	/	1m	BI	3	FMA	1	/	/	/	/	/	/	/	/	/	/	/	/	/	/	/	/	/	/
对存在下肢活动受限的脑中风恢复期患者进行针刺治疗的效果分析	1002	N	N	China	Contemporary Medicine Forum	common journal	2019	Lower limb	Lower limb	/	/	not reported	/	/	/	/	/	2	72	Y	Acup+RT	Body acupuncture	RT	/	/	/	4w	FMA	1	/	/	/	/	/	/	/	/	/	/	/	/	/	/	/	/	/	/	/	/
动留针术治疗中风后上臂屈肌痉挛的疗效观察	1003	Y	N	China	Journal of Emergency in Traditional Chinese Medicine	Science and Technology/Peking University Core Journal	2020	Upper and Lower limb	Hemiplegia	/	spastic paralysis	Recovery to sequelae period	/	/	Y	/	/	2	100	N	Acup	Body acupuncture	CM	/	/	/	4w	MAS	1	ADL	3	FMA-U	1	Safety and adverse effects	7	/	/	/	/	/	/	/	/	/	/	/	/	/	/
调督针法结合康复训练治疗中风后运动功能障碍40例	1004	Y	N	China	Journal of Sichuan Traditional Chinese Medicine	Science and Technology/Peking University Core Journal	2016	Upper and Lower limb	Hemiplegia	/	/	Acute to recovery period	ischemic stroke	/	Y	/	Y	2	80	Y	Acup+RT	Body acupuncture	Acup+RT	/	/	/	4w	FMA	1	NDS	1	/	/	/	/	/	/	/	/	/	/	/	/	/	/	/	/	/	/
电针足三里与丰隆穴对卒中患者足内翻的临床研究	1005	Y	N	China	Chinese Journal of Urban and Rural Enterprise Hygiene	common journal	2020	Foot/ankle	Lower limb	/	spastic paralysis	not reported	/	/	Y	Y	Y	2	62	N	Acup+RT	EA	RT	/	/	/	6w	FMA	1	MAS	1	/	/	/	/	/	/	/	/	/	/	/	/	/	/	/	/	/	/
电针围刺法为主治疗中风后偏瘫肩痛30例	1006	N	N	China	Modern Traditional Chinese Medicine	common journal	2020	shoulder	Upper limb	/	/	Recovery period	/	/	Y	Y	/	2	60	Y	Acup	EA	Acup	/	/	/	3w	VAS	1	CMS	1	FMA-U	1	/	/	/	/	/	/	/	/	/	/	/	/	/	/	/	/
电针腕背四穴治疗中风后腕手功能障碍临床研究	1007	Y	N	China	Journal of Clinical Acupuncture and Moxibustion	Science and Technology/Peking University Core Journal	2020	hand/wrist/ finger	Upper limb	/	spastic paralysis	Recovery to sequelae period	ischemic stroke	Y	Y	Y	/	2	60	Y	M-acup	Scalp acupuncture+EA	M-acup	/	/	/	28d	Effective Rate of Treatment	6	ADL	3	FMA	1	Lindmark Wrist motor function score	1	Brunnstrom Stage evaluation	1	/	/	/	/	/	/	/	/	/	/	/	/
电针联合温针灸治疗脑卒中后肩手综合征的疗效观察	1008	N	N	China	Journal of Emergency in Traditional Chinese Medicine	Science and Technology/Peking University Core Journal	2020	shoulder	Upper limb	/	/	Recovery to sequelae period	Both	/	Y	Y	Y	2	78	Y	M-acup+RT	EA+Warm acupuncture	RT	/	/	/	30d	Effective Rate of Treatment	6	FMA	1	VAS	1	TCM Syndrome Scores	4	/	/	/	/	/	/	/	/	/	/	/	/	/	/
电针联合放散式体外冲击波治疗脑卒中后腓肠肌痉挛临床研究	1009	Y	N	China	Henan Traditional Chinese Medicine	common journal	2020	Lower limb	Lower limb	/	spastic paralysis	Recovery period	Both	/	/	/	/	3	90	Y	Acup+RT	EA	RT	RT	/	/	4w	MAS	1	electrophysiological examination	5	ROM	5	/	/	/	/	/	/	/	/	/	/	/	/	/	/	/	/
电针联合补阳还五汤对缺血性脑卒中后遗症患者血清炎症因子水平及肢体运动功能的影响	1010	Y	N	China	Liaoning Journal of Traditional Chinese Medicine	Science and Technology/Peking University Core Journal	2020	Upper and Lower limb	Hemiplegia	/	/	Sequelae period	ischemic stroke	Y	Y	Y	Y	2	78	Y	Acup+CH	EA	CH	/	/	/	4w	Effective Rate of Treatment	6	FMA	1	FAC	1	Laboratory examination	5	NIHSS	1	/	/	/	/	/	/	/	/	/	/	/	/
电针结合康复训练治疗脑卒中后足内翻临床观察	1011	Y	N	China	Shandong Journal of Traditional Chinese Medicine	Science and Technology/Peking University Core Journal	2020	Foot/ankle	Lower limb	/	/	Sequelae period	/	Y	Y	/	/	2	72	Y	Acup+RT	EA	RT	/	/	/	24d	MAS	1	FMA	1	FAC	1	BBS	1	BI	3	/	/	/	/	/	/	/	/	/	/	/	/
电针拮抗肌腧穴联合新Bobath技术治疗脑卒中后下肢痉挛效果观察	1012	Y	N	China	World Latest Medicine Information	common journal	2019	Lower limb	Lower limb	/	spastic paralysis	Sequelae period	Both	/	/	/	Y	3	90	N	Acup+RT	EA	RT	Acup	/	/	46d	FMA	1	MAS	1	activity of daily living -uncertain	3	BBS	1	Safety and adverse effects	7	/	/	/	/	/	/	/	/	/	/	/	/
电针对偏瘫肩痛的治疗效应:单盲随机对照试验	1013	Y	N	China	Chinese Journal of Integrated Traditional and Western Medicine	Chinese Science Citation Database journal	2019	shoulder	Upper limb	/	/	Recovery to sequelae period	Both	Y	Y	/	Y	2	60	N	Acup+RT	EA	RT	/	/	/	Not reported	VAS	1	FMA-U	1	MBI	3	/	/	/	/	/	/	/	/	/	/	/	/	/	/	/	/
电针傍刺经筋结点治疗缺血性脑卒中急性期上肢偏瘫的临床研究	1014	Y	N	China	Journal of Emergency in Traditional Chinese Medicine	Science and Technology/Peking University Core Journal	2020	Upper limb	Upper limb	/	/	Acute period	ischemic stroke	/	Y	Y	/	2	60	Y	M-acup	Scalp acupuncture+EA	M-acup	/	/	/	14d	Effective Rate of Treatment	6	muscle strength examination	5	ROM	5	BI	3	FMA	1	ARAT	1	Effective Rate of Treatment	6	/	/	/	/	/	/	/	/
电头针接力刺法联合低频重复经颅磁刺激对卒中后上肢运动功能障碍及运动诱发电位的影响	1015	Y	N	China	Modern Journal of Integrated Traditional Chinese and Western Medicine	Science and Technology/Peking University Core Journal	2020	Upper limb	Upper limb	/	spastic paralysis	Recovery period	Both	Y	Y	/	/	3	120	Y	Acup+RT	Scalp acupuncture+EA	RT	Acup+RT	/	/	2w	Effective Rate of Treatment	6	FMA	1	BI	3	electrophysiological examination	5	MI	1	/	/	/	/	/	/	/	/	/	/	/	/
低频经皮穴位电刺激在社区脑卒中上肢手功能康复中的近期疗效分析	1016	Y	N	China	Chinese Journal of Rehabilitation	Science and Technology/Peking University Core Journal	2019	hand/wrist/ finger	Upper limb	/	Both	Recovery to sequelae period	Both	/	Y	/	/	2	60	N	Acup+RT	TAES	RT	/	/	/	6w	muscle strength examination	5	MAS	1	FMA-U	1	NIHSS	1	MBI	3	/	/	/	/	/	/	/	/	/	/	/	/
丹参注射液穴位注射结合坐站平衡训练治疗脑卒中后痉挛性偏瘫临床观察	1017	N	N	China	Journal of Practical Traditional Chinese Medicine	common journal	2020	Upper and Lower limb	Hemiplegia	/	spastic paralysis	Recovery period	ischemic stroke	/	Y	Y	Y	2	92	Y	Acup+RT	Acupoint injection	RT	/	/	/	1m	Effective Rate of Treatment	6	TCM Syndrome Scores	4	FMA	1	BI	3	/	/	/	/	/	/	/	/	/	/	/	/	/	/
刺络放血在脑卒中后上肢痉挛中的应用	1018	N	N	China	Guangming Journal of Chinese Medicine	common journal	2019	Upper limb	Upper limb	/	spastic paralysis	Recovery period	Both	/	Y	/	Y	2	60	Y	Acup	Blood-pricking therapy	Acup	/	/	/	20d	Effective Rate of Treatment	6	MAS	1	FMA-U	1	electrophysiological examination	5	Safety and adverse effects	7	/	/	/	/	/	/	/	/	/	/	/	/
触发点毫火针治疗对脑卒中后痉挛性瘫痪患者步态的影响	1019	Y	N	China	Guiding Journal of Traditional Chinese Medicine and Pharmacology	Science and Technology/Peking University Core Journal	2020	Upper and Lower limb	Hemiplegia	/	spastic paralysis	Recovery period	Both	/	Y	/	/	2	60	N	M-acup+RT	Body acupuncture+Fire needle	Acup+RT	/	/	/	2w	Effective Rate of Treatment	6	FMA	1	MAS	1	walking gait examination	5	/	/	/	/	/	/	/	/	/	/	/	/	/	/
采用针刺八邪穴的方法治疗中风后肩手综合征的效果研究	1020	N	N	China	Contemporary Medicine Forum	common journal	2015	shoulder	Upper limb	/	/	Recovery period	/	/	/	/	/	2	60	N	Acup+RT	EA	Acup+RT	/	/	/	3w	Effective Rate of Treatment	6	/	/	/	/	/	/	/	/	/	/	/	/	/	/	/	/	/	/	/	/
不同频率电针对急性期卒中后偏瘫患者肢体运动功能康复的促进作用比较	1021	Y	N	China	Shanghai Journal of Acupuncture and Moxibustion	Chinese Science Citation Database journal	2020	Upper and Lower limb	Hemiplegia	/	/	Acute period	Both	Y	Y	/	Y	2	118	N	Acup	EA	Acup	/	/	/	8w	Effective Rate of Treatment	6	FMA	1	BI	3	muscle strength examination	5	/	/	/	/	/	/	/	/	/	/	/	/	/	/
分层腹针刺法对中风后肢体痉挛的临床疗效对比研究	1022	Y	N	China	Guangming Journal of Chinese Medicine	common journal	2016	Upper and Lower limb	Hemiplegia	/	spastic paralysis	Recovery period	/	/	/	/	/	2	60	N	M-acup	Body acupuncture+Abdominal acupuncture	M-acup	/	/	/	4w	MAS	1	Effective Rate of Treatment	6	Effective Rate of Treatment	6	/	/	/	/	/	/	/	/	/	/	/	/	/	/	/	/
放血疗法结合温针治疗卒中后肩手综合征的效果分析	1023	N	N	China	Clinical Journal of Chinese Medicine	common journal	2016	shoulder	Upper limb	/	/	Acute to recovery period	/	/	/	/	/	2	100	N	M-acup	Blood-pricking therapy+Warm acupuncture	Acup	/	/	/	8w	VAS	1	edema/swelling/circumdiameter measurement	5	FMA-U	1	ROM	5	/	/	/	/	/	/	/	/	/	/	/	/	/	/
方氏头皮针配合体针治疗中风偏瘫的临床观察	1024	N	N	China	Guangming Journal of Chinese Medicine	common journal	2016	Upper and Lower limb	Hemiplegia	/	/	Recovery to sequelae period	Both	/	/	Y	Y	2	76	Y	M-acup	Body acupuncture+Scalp acupuncture	Acup	/	/	/	20d	FMA	1	MBI	3	/	/	/	/	/	/	/	/	/	/	/	/	/	/	/	/	/	/
多种针灸手法联合治疗中风偏瘫的临床价值	1025	N	N	China	Journal of Today Health	common journal	2015	Upper and Lower limb	Hemiplegia	/	/	Acute to recovery period	/	/	/	/	/	2	102	Y	M-acup	Body acupuncture+Scalp acupuncture+Skin needle	Acup	/	/	/	Not reported	Effective Rate of Treatment	6	/	/	/	/	/	/	/	/	/	/	/	/	/	/	/	/	/	/	/	/
督任平衡针法治疗中风后手功能障碍临床疗效观察	1026	Y	N	China	Journal of Shanxi College of Traditional Chinese Medicine	common journal	2016	hand/wrist/ finger	Upper limb	/	spastic paralysis	Recovery period	Both	/	Y	Y	Y	2	60	N	Acup	Body acupuncture	Acup	/	/	/	4w	Effective Rate of Treatment	6	FMA-U	1	/	/	/	/	/	/	/	/	/	/	/	/	/	/	/	/	/	/
调任通督针法结合康复训练治疗急性期缺血性卒中偏瘫的疗效分析	1027	N	N	China	Research of Integrated Traditional Chinese and Western Medicine	common journal	2017	Upper and Lower limb	Hemiplegia	/	/	Acute period	ischemic stroke	/	Y	Y	/	2	86	N	Acup+RT	Body acupuncture	RT	/	/	/	2w	FMA-U	1	FIM	3	/	/	/	/	/	/	/	/	/	/	/	/	/	/	/	/	/	/
调任通督针法结合井穴刺血治疗脑卒中痉挛状态临床观察	1028	N	N	China	Shanghai Journal of Acupuncture and Moxibustion	Chinese Science Citation Database journal	2016	Upper and Lower limb	Hemiplegia	/	spastic paralysis	Recovery to sequelae period	ischemic stroke	Both	Y	Y	Y	2	67	Y	M-acup	EA+Blood-pricking therapy	RT	/	/	/	24d	Effective Rate of Treatment	6	MAS	1	PRO	10	/	/	/	/	/	/	/	/	/	/	/	/	/	/	/	/
调和阴阳经刺法联合上肢机器人在脑卒中后上肢功能障碍患者中的应用观察	1029	N	N	China	Modern Journal of Integrated Traditional Chinese and Western Medicine	Science and Technology/Peking University Core Journal	2017	Upper limb	Upper limb	/	spastic paralysis	Recovery period	Both	/	Y	Y	/	2	60	Y	Acup+RT	Body acupuncture	RT	/	/	/	4w	Effective Rate of Treatment	6	FMA	1	MBI	3	sEMG examination	5	Safety and adverse effects	7	/	/	/	/	/	/	/	/	/	/	/	/
调督针法治疗脑梗死后足下垂的疗效观察	1030	Y	N	China	Hebei Journal of Traditional Chinese Medicine	Science and Technology/Peking University Core Journal	2017	Foot/ankle	Lower limb	/	/	Acute to recovery period	ischemic stroke	/	Y	/	Y	2	62	N	Acup+RT	Body acupuncture	Acup+RT	/	/	/	4w	FMA	1	FAC	1	MAS	1	/	/	/	/	/	/	/	/	/	/	/	/	/	/	/	/
调督针法结合康复训练对脑梗死患者上肢运动功能恢复的影响	1031	Y	N	China	Modern Journal of Integrated Traditional Chinese and Western Medicine	Science and Technology/Peking University Core Journal	2017	Upper limb	Upper limb	/	/	Acute to recovery period	ischemic stroke	/	Y	/	Y	2	76	Y	Acup	Body acupuncture	Acup	/	/	/	4w	FMA	1	TCT	1	MBI	3	/	/	/	/	/	/	/	/	/	/	/	/	/	/	/	/
调督针法对脑梗死急性期患者上肢肌张力的影响	1032	Y	N	China	Journal of Hebei Traditional Chinese Medicine and Pharmacology	Science and Technology/Peking University Core Journal	2017	Upper limb	Upper limb	/	/	Acute to recovery period	ischemic stroke	/	Y	/	/	2	64	Y	Acup+RT	Body acupuncture	Acup+RT	/	/	/	4w	MAS	1	CSI	1	MBI	3	/	/	/	/	/	/	/	/	/	/	/	/	/	/	/	/
电针治疗中风后遗症踝内翻临床研究	1033	N	N	China	Guangming Journal of Chinese Medicine	common journal	2017	Foot/ankle	Lower limb	/	spastic paralysis	Recovery to sequelae period	Both	/	Y	Y	Y	2	64	N	Acup	EA	Acup	/	/	/	30d	Effective Rate of Treatment	6	/	/	/	/	/	/	/	/	/	/	/	/	/	/	/	/	/	/	/	/
电针治疗脑卒中痉挛期膝过伸的临床疗效观察	1034	Y	N	China	Journal of Clinical Acupuncture and Moxibustion	Science and Technology/Peking University Core Journal	2017	knee	Lower limb	/	spastic paralysis	Recovery period	Both	Both	Y	Y	Y	2	40	Y	M-acup	Scalp acupuncture+EA	M-acup	/	/	/	6w	Effective Rate of Treatment	6	HFAC	1	/	/	/	/	/	/	/	/	/	/	/	/	/	/	/	/	/	/
电针平衡区对脑卒中患者步行能力及生活质量的影响	1035	N	N	China	Shanghai Journal of Acupuncture and Moxibustion	Chinese Science Citation Database journal	2016	Upper and Lower limb	Hemiplegia	Y	/	Recovery period	Both	Y	Y	/	Y	2	100	N	M-acup+RT	Scalp acupuncture+EA	M-acup+RT	/	/	/	8w	BBS	1	HFAC	1	MBI	3	/	/	/	/	/	/	/	/	/	/	/	/	/	/	/	/
电针配合运动康复治疗膝过伸的临床观察	1036	N	N	China	Clinical Journal of Chinese Medicine	common journal	2016	knee	Lower limb	/	/	not reported	Both	/	/	/	Y	2	100	N	Acup	EA	RT	/	/	/	Not reported	Effective Rate of Treatment	6	Walking ability score -uncertain	1	/	/	/	/	/	/	/	/	/	/	/	/	/	/	/	/	/	/
电针配合穴位敷贴治疗中风后肩手综合征的效果观察	1037	N	N	China	Nei Mongol Journal of Traditional Chinese Medicine	common journal	2017	shoulder	Upper limb	/	/	not reported	/	/	/	/	/	2	118	N	M-acup	EA+Acupoint application	Acup	/	/	/	Not reported	VAS	1	edema/swelling/circumdiameter measurement	5	FMA-U	1	Effective Rate of Treatment	6	/	/	/	/	/	/	/	/	/	/	/	/	/	/
电针联合康复训练治疗中风后痉挛性偏瘫临床研究	1038	N	N	China	Journal of Clinical Acupuncture and Moxibustion	Science and Technology/Peking University Core Journal	2016	Upper and Lower limb	Hemiplegia	/	spastic paralysis	Recovery period	Both	Both	Y	Y	/	2	114	Y	Acup+RT	EA	RT	/	/	/	4w	NDS	1	FMA	1	FCA	3	ADL	3	CSI	1	/	/	/	/	/	/	/	/	/	/	/	/
电针联合康复训练治疗中风后肩手综合征疗效观察	1039	Y	N	China	Shanghai Journal of Acupuncture and Moxibustion	Chinese Science Citation Database journal	2016	shoulder	Upper limb	/	/	Acute to recovery period	ischemic stroke	/	Y	/	Y	2	80	Y	M-acup+RT	Scalp acupuncture+EA	RT	/	/	/	Not reported	VAS	1	FMA	1	/	/	/	/	/	/	/	/	/	/	/	/	/	/	/	/	/	/
电针胫骨前肌运动点治疗脑卒中后足下垂的临床疗效观察	1040	N	N	China	Journal of Military Surgeon in in Southwest China	common journal	2017	Foot/ankle	Lower limb	/	/	Acute to recovery period	/	/	Y	/	Y	2	20	N	Acup+RT	EA	RT	/	/	/	4w	ROM	5	sEMG examination	5	FMA-L	1	/	/	/	/	/	/	/	/	/	/	/	/	/	/	/	/
电针经筋结点对缺血性脑卒中急性期偏瘫的疗效观察	1041	Y	N	China	Journal of Clinical Acupuncture and Moxibustion	Science and Technology/Peking University Core Journal	2016	Lower limb	Lower limb	/	flaccid paralysis	Acute period	ischemic stroke	Y	Y	Y	Y	2	44	Y	M-acup+RT	Body acupuncture+Scalp acupuncture+EA	PM-acup+RT	/	/	/	2w	Effective Rate of Treatment	6	/	/	/	/	/	/	/	/	/	/	/	/	/	/	/	/	/	/	/	/
电针结合穴位敷贴治疗缺血性脑卒中偏瘫的疗效	1042	N	N	China	Xinxueguanbing Fangzhi Zhishi	common journal	2017	Upper and Lower limb	Hemiplegia	/	/	not reported	ischemic stroke	/	/	/	/	2	40	N	M-acup	EA+Acupoint application	Acup	/	/	/	Not reported	Effective Rate of Treatment	6	Effective Rate of Treatment	6	Safety and adverse effects	7	/	/	/	/	/	/	/	/	/	/	/	/	/	/	/	/
电针结合康复训练治疗脑卒中后肩手综合征的临床疗效观察	1043	N	N	China	Guide of China Medicine	common journal	2016	shoulder	Upper limb	/	/	Acute to recovery period	/	Y	/	/	Y	2	84	N	Acup	EA	RT	/	/	/	30d	Effective Rate of Treatment	6	FMA-U	1	VAS	1	/	/	/	/	/	/	/	/	/	/	/	/	/	/	/	/
电针结合康复训练治疗脑卒中后肩-手综合征的疗效观察	1044	N	N	China	Chinese Manipulation & Rehabilitation Medicine	common journal	2017	shoulder	Upper limb	/	/	Acute to recovery period	/	Both	Y	/	Y	2	62	Y	Acup+RT	EA	RT	/	/	/	20d	Effective Rate of Treatment	6	FMA	1	VAS	1	edema/swelling/circumdiameter measurement	5	/	/	/	/	/	/	/	/	/	/	/	/	/	/
电针拮抗肌运动点配合康复训练治疗脑卒中后痉挛状态的临床观察	1045	N	N	China	Anhui Medical and Pharmaceutical Journal	Science and Technology/Peking University Core Journal	2016	Upper and Lower limb	Hemiplegia	/	spastic paralysis	Acute to recovery period	Both	/	Y	Y	Y	2	60	Y	Acup+RT	EA	Acup+RT	/	/	/	4w	Effective Rate of Treatment	6	FMA	1	MAS	1	MBI	3	motor function-uncertain	1	/	/	/	/	/	/	/	/	/	/	/	/
电针拮抗肌运动点加康复训练治疗脑卒中足内翻的临床研究	1046	N	N	China	Shanghai Journal of Acupuncture and Moxibustion	Chinese Science Citation Database journal	2015	Foot/ankle	Lower limb	/	spastic paralysis	Acute to recovery period	Both	Y	Y	Y	Y	2	70	Y	Acup+RT	EA	Acup+RT	/	/	/	4w	MAS	1	ROM	5	sEMG examination	5	/	/	/	/	/	/	/	/	/	/	/	/	/	/	/	/
电针拮抗肌腧穴联合康复训练治疗脑卒中偏瘫痉挛的临床评价	1047	N	N	China	Journal of Clinical Acupuncture and Moxibustion	Science and Technology/Peking University Core Journal	2016	Upper and Lower limb	Hemiplegia	/	spastic paralysis	Recovery period	Both	/	Y	Y	Y	2	80	Y	Acup+RT	EA	RT	/	/	/	30d	MAS	1	FMA	1	MBI	3	/	/	/	/	/	/	/	/	/	/	/	/	/	/	/	/
电针拮抗肌腧穴联合Bobath技术治疗脑卒中后下肢痉挛的临床观察	1048	N	N	China	Clinical Journal of Chinese Medicine	common journal	2016	Lower limb	Lower limb	/	spastic paralysis	Recovery period	Both	/	Y	Y	Y	2	60	N	Acup+RT	EA	Acup+RT	/	/	/	46d	MAS	1	FMA	1	ADL	3	/	/	/	/	/	/	/	/	/	/	/	/	/	/	/	/
电针夹脊穴治疗中风软瘫期运动功能障碍疗效观察	1049	N	N	China	Shanghai Journal of Acupuncture and Moxibustion	Chinese Science Citation Database journal	2015	Upper and Lower limb	Hemiplegia	/	flaccid paralysis	Recovery period	Both	/	Y	Y	Y	2	60	Y	Acup	EA	Acup	/	/	/	4w	Effective Rate of Treatment	6	FMA	1	MBI	3	/	/	/	/	/	/	/	/	/	/	/	/	/	/	/	/
电针肱二头肌起止点对偏瘫痉挛肢体表面肌电变化的影响	1050	Y	N	China	Shanghai Journal of Acupuncture and Moxibustion	Chinese Science Citation Database journal	2017	Upper and Lower limb	Hemiplegia	/	spastic paralysis	Recovery period	Both	Y	Y	/	Y	2	40	N	Acup+RT	EA	Acup+RT	/	/	/	4w	sEMG examination	5	/	/	/	/	/	/	/	/	/	/	/	/	/	/	/	/	/	/	/	/
电针对脑卒中后偏瘫患者手功能障碍的疗效	1051	Y	N	China	Chinese Journal of Rehabilitation Theory and Practice	Chinese Science Citation Database journal	2017	hand/wrist/ finger	Upper limb	/	Both	Recovery to sequelae period	Both	Y	Y	/	Y	2	40	N	Acup+RT	EA	RT	/	/	/	6w	Brunnstrom Stage evaluation	1	FMA-U	1	WMFT	1	MBI	3	/	/	/	/	/	/	/	/	/	/	/	/	/	/
电针对脑梗死软瘫期肌力恢复的作用	1052	N	N	China	Journal of Baotou Medical College	common journal	2016	Upper and Lower limb	Hemiplegia	/	flaccid paralysis	Acute to sequelae period	ischemic stroke	/	Y	/	Y	2	120	Y	Acup+RT	EA	RT	/	/	/	20d	Effective Rate of Treatment	6	FMA	1	/	/	/	/	/	/	/	/	/	/	/	/	/	/	/	/	/	/
电针刺头皮运动区及足运感区配合手法治疗治疗脑卒中后上肢痉挛性偏瘫	1053	N	N	China	Practical Clinical Medicine	common journal	2016	Upper limb	Upper limb	/	spastic paralysis	Acute to recovery period	/	/	Y	/	/	2	40	Y	M-acup+RT	Scalp acupuncture+EA	RT	/	/	/	Not reported	MAS	1	FMA	1	/	/	/	/	/	/	/	/	/	/	/	/	/	/	/	/	/	/
电针刺激伸肌结合辨证取穴治疗卒中后腕关节痉挛效果观察	1054	Y	N	China	People's Military Surgeon	common journal	2017	hand/wrist/ finger	Upper limb	/	spastic paralysis	Recovery period	ischemic stroke	/	Y	Y	Y	2	60	Y	Acup	EA	Acup	/	/	/	2m	MAS	1	BI	3	/	/	/	/	/	/	/	/	/	/	/	/	/	/	/	/	/	/
电温针辅助治疗脑卒中并偏瘫的临床疗效	1055	N	N	China	Guangxi Medical Journal	Science and Technology/Peking University Core Journal	2016	Upper and Lower limb	Hemiplegia	/	/	Acute to recovery period	Both	/	/	/	/	2	106	Y	M-acup	Body acupuncture+Scalp acupuncture+EA	Blank	/	/	/	85d	Effective Rate of Treatment	6	FMA	1	BI	3	NIHSS	1	/	/	/	/	/	/	/	/	/	/	/	/	/	/
电芒针透刺治疗中风病(缺血性)后下肢运动功能障碍的临床观察	1056	Y	N	China	Journal of Clinical Acupuncture and Moxibustion	Science and Technology/Peking University Core Journal	2016	Lower limb	Lower limb	/	/	Recovery period	ischemic stroke	/	Y	Y	Y	2	80	Y	M-acup	EA+Elongated needle	Acup	/	/	/	Not reported	FMA-L	1	HFAC	1	FIM	3	/	/	/	/	/	/	/	/	/	/	/	/	/	/	/	/
从阴引阳针刺法治疗中风后痉挛性瘫痪临床疗效观察	1057	N	N	China	Journal of Sichuan Traditional Chinese Medicine	Science and Technology/Peking University Core Journal	2015	Upper and Lower limb	Hemiplegia	/	spastic paralysis	not reported	Both	/	/	/	/	2	60	Y	Acup	Body acupuncture	Acup	/	/	/	3w	Effective Rate of Treatment	6	/	/	/	/	/	/	/	/	/	/	/	/	/	/	/	/	/	/	/	/
抽添法针刺治疗中风病后上肢瘫痪	1058	N	N	China	World Journal of Acupuncture-Moxibustion	Chinese Science Citation Database journal	2016	Upper limb	Upper limb	/	/	not reported	Both	/	Y	Y	Y	2	59	Y	Acup+RT	Body acupuncture	Acup+RT	/	/	/	2w	FMA	1	BI	3	Safety and adverse effects	7	/	/	/	/	/	/	/	/	/	/	/	/	/	/	/	/
不同针灸疗法结合康复训练治疗中风后肩手综合征的临床观察	1059	N	N	China	Information on Traditional Chinese Medicine	common journal	2017	shoulder	Upper limb	/	/	Recovery period	/	/	Y	Y	/	2	60	N	Acup+RT	EA	Acup+RT	/	/	/	4w	Effective Rate of Treatment	6	FMA	1	edema/swelling/circumdiameter measurement	5	VAS	1	/	/	/	/	/	/	/	/	/	/	/	/	/	/
不同针刺时间对脑卒中下肢痉挛患者的临床疗效和肌电图分析	1060	N	N	China	Chinese Journal of Gerontology	Science and Technology/Peking University Core Journal	2016	Lower limb	Lower limb	/	spastic paralysis	Recovery period	Both	/	Y	/	/	3	96	N	Acup	Body acupuncture	Acup	Acup	/	/	5w	CSI	1	FMA	1	sEMG examination	5	/	/	/	/	/	/	/	/	/	/	/	/	/	/	/	/
不同针刺频率治疗缺血性中风后运动功能障碍临床研究	1061	Y	N	China	Shanghai Journal of Traditional Chinese Medicine	Chinese Science Citation Database journal	2016	Upper and Lower limb	Hemiplegia	/	/	Recovery to sequelae period	ischemic stroke	/	/	/	/	3	90	Y	Acup	Body acupuncture	Acup	Acup	/	/	30d	Effective Rate of Treatment	6	FMA	1	Neurological deficit scores-uncertain	1	Quality of life -uncertain	3	/	/	/	/	/	/	/	/	/	/	/	/	/	/
不同频率针刺疗法对脑卒中后肱二头肌痉挛的影响	1062	Y	N	China	Geriatrics & Health Care	Science and Technology/Peking University Core Journal	2016	Upper and Lower limb	Hemiplegia	/	spastic paralysis	Recovery period	Both	/	Y	/	Y	2	60	N	Acup+RT	Body acupuncture	Acup+RT	/	/	/	2m	sEMG examination	5	MAS	1	BI	3	/	/	/	/	/	/	/	/	/	/	/	/	/	/	/	/
不同留针时间对针刺治疗中风后肩痛疗效的影响	1063	N	N	China	Chinese Medicine Modern Distance Education of China	common journal	2017	shoulder	Upper limb	/	/	Recovery period	ischemic stroke	/	Y	/	/	2	80	N	Acup+RT	Moxibustion	RT	/	/	/	4w	Effective Rate of Treatment	6	FMA	1	finger function-uncertain	1	VAS	1	/	/	/	/	/	/	/	/	/	/	/	/	/	/
不同留针时间对针刺治疗中风后肩痛疗效的影响	1064	Y	N	China	Shanghai Journal of Acupuncture and Moxibustion	Chinese Science Citation Database journal	2016	shoulder	Upper limb	/	/	Recovery period	Both	/	Y	Y	Y	2	60	N	Acup	Body acupuncture	RT	/	/	/	4w	Effective Rate of Treatment	6	VAS	1	Pain score-uncertain	1	FMA	1	/	/	/	/	/	/	/	/	/	/	/	/	/	/
补阳还五汤加减联合针灸治疗中风后偏瘫临床观察	1065	N	N	China	Modern Diagnosis & Treatment	common journal	2016	Upper and Lower limb	Hemiplegia	/	/	Acute to recovery period	Both	/	/	/	Y	2	91	N	Acup+CH	Body acupuncture	CH	/	/	/	Not reported	Effective Rate of Treatment	6	ADL	3	/	/	/	/	/	/	/	/	/	/	/	/	/	/	/	/	/	/
补阳还五汤加减联合针灸治疗脑卒中偏瘫后遗症35例临床观察	1066	N	N	China	Chinese Journal of Ethnomedicine and Ethnopharmacy	common journal	2015	Upper and Lower limb	Hemiplegia	/	/	Acute to recovery period	/	/	/	/	/	2	70	N	M-acup+CH	Body acupuncture+Scalp acupuncture	CH	/	/	/	30d	Effective Rate of Treatment	6	Safety and adverse effects	7	/	/	/	/	/	/	/	/	/	/	/	/	/	/	/	/	/	/
补阳还五汤加减联合针灸治疗脑卒中偏瘫100例疗效观察	1067	N	N	China	Chinese Journal of Ethnomedicine and Ethnopharmacy	common journal	2017	Upper and Lower limb	Hemiplegia	/	/	Recovery period	/	/	/	/	Y	2	200	N	Acup+CH	Body acupuncture	CH	/	/	/	1m	Effective Rate of Treatment	6	NIHSS	1	FMA	1	ADL	3	/	/	/	/	/	/	/	/	/	/	/	/	/	/
对电针治疗偏瘫肩痛患者的疗效观察	1068	N	N	China	Friends of Health	common journal	2020	shoulder	Upper limb	/	/	not reported	/	/	/	/	/	2	30	N	Acup	EA	Other	/	/	/	10d	Effective Rate of Treatment	6	VAS	1	/	/	/	/	/	/	/	/	/	/	/	/	/	/	/	/	/	/
董氏奇穴针刺方案改善初发早期中风患者偏瘫肢体功能的临床应用	1069	N	N	China	Journal of Medical Aesthetice and Cosmetology	common journal	2018	Upper and Lower limb	Hemiplegia	/	/	not reported	Both	Y	Y	Y	Y	2	72	Y	Acup+RT	Body acupuncture	RT	/	/	/	Not reported	FMA	1	MBI	3	/	/	/	/	/	/	/	/	/	/	/	/	/	/	/	/	/	/
调神益髓针刺法结合康复训练治疗脑卒中后平衡功能障碍临床观察	1070	N	N	China	Shanghai Journal of Acupuncture and Moxibustion	Chinese Science Citation Database journal	2016	Upper and Lower limb	Hemiplegia	Y	/	Recovery to sequelae period	Both	/	Y	/	Y	2	84	N	M-acup+RT	Body acupuncture+Scalp acupuncture	RT	/	/	/	46d	BI	3	BBS	1	FMA	1	Safety and adverse effects	7	Effective Rate of Treatment	6	Effective Rate of Treatment	6	Effective Rate of Treatment	6	/	/	/	/	/	/	/	/
调跷通督益髓法针刺治疗脑卒中后足下垂的疗效观察	1071	N	N	China	Health Essentials	common journal	2020	Foot/ankle	Lower limb	/	/	not reported	/	/	/	/	/	2	62	N	Acup+RT	Body acupuncture	RT	/	/	/	6w	SIS	1	ADL	3	/	/	/	/	/	/	/	/	/	/	/	/	/	/	/	/	/	/
调督通脑针法治疗中风后平衡功能障碍90例临床观察	1072	N	N	China	Chinese Journal of Basic Medicine in Traditional Chinese Medicine	Chinese Science Citation Database journal	2015	Upper and Lower limb	Hemiplegia	Y	/	Recovery period	Both	/	Y	/	Y	2	90	Y	Acup+RT	Body acupuncture	Acup+RT	/	/	/	8w	BBS	1	CSS2	1	BI	3	/	/	/	/	/	/	/	/	/	/	/	/	/	/	/	/
电针为主治疗脑卒中后肢体障碍疗效观察	1073	N	N	China	Journal of Liaoning University of Traditional Chinese Medicine	Science and Technology/Peking University Core Journal	2015	Upper and Lower limb	Hemiplegia	/	/	Acute to recovery period	Both	/	Y	/	Y	5	400	N	M-acup	Scalp acupuncture+EA+Abdominal acupuncture+Eyes acupuncture	Acup	M-acup	M-acup	M-acup	34d	Effective Rate of Treatment	6	/	/	/	/	/	/	/	/	/	/	/	/	/	/	/	/	/	/	/	/
电针双侧肢体对高血压脑出血患者肢体功能的影响	1074	N	N	China	Chinese Journal of Practical Nervous Diseases	Science and Technology/Peking University Core Journal	2015	Upper and Lower limb	Hemiplegia	/	/	Recovery period	hemorrhagic stroke	Y	/	/	Y	2	60	N	Acup	EA	Acup	/	/	/	4w	Imaging examination	5	NIHSS	1	Laboratory examination	5	/	/	/	/	/	/	/	/	/	/	/	/	/	/	/	/
电针经筋结点对缺血性脑卒中急性期偏瘫的疗效观察	1075	Y	N	China	Journal of Clinical Acupuncture and Moxibustion	Science and Technology/Peking University Core Journal	2016	Lower limb	Lower limb	/	spastic paralysis	Acute period	ischemic stroke	Y	Y	Y	Y	2	48	N	M-acup	Scalp acupuncture+EA	PM-acup+RT	/	/	/	14d	Effective Rate of Treatment	6	MAS	1	MAS	1	muscle strength examination	5	/	/	/	/	/	/	/	/	/	/	/	/	/	/
电针结合运动疗法对急性脑卒中患者肢体功能的影响	1076	N	N	China	Medicine and Pharmacy of Yunnan	common journal	2016	Upper and Lower limb	Hemiplegia	/	spastic paralysis	not reported	Both	Y	Y	/	Y	2	63	N	Acup+RT	EA	RT	/	/	/	Not reported	FMA	1	ADL	3	/	/	/	/	/	/	/	/	/	/	/	/	/	/	/	/	/	/
电针结合穴位敷贴治疗缺血性脑卒中偏瘫疗效观察	1077	N	N	China	Asia-Pacific Traditional Medicine	common journal	2015	Upper and Lower limb	Hemiplegia	/	/	not reported	ischemic stroke	/	Y	/	/	2	80	N	M-acup	EA+Acupoint application	Acup	/	/	/	Not reported	Effective Rate of Treatment	6	Neurological deficit scores-uncertain	1	/	/	/	/	/	/	/	/	/	/	/	/	/	/	/	/	/	/
电针结合康复治疗中风后足下垂的临床效果	1078	N	N	China	China Reflexology	common journal	2019	Foot/ankle	Lower limb	/	/	Recovery period	/	/	/	/	/	2	80	N	Acup+RT	EA	RT	/	/	/	Not reported	FMA	1	TGA	1	Effective Rate of Treatment	6	/	/	/	/	/	/	/	/	/	/	/	/	/	/	/	/
电针结合康复训练治疗中风后遗症上肢肌痉挛的临床疗效观察	1079	N	N	China	World Chinese Medicine	Science and Technology/Peking University Core Journal	2015	Upper limb	Upper limb	/	spastic paralysis	Recovery to sequelae period	Both	Both	Y	/	Y	2	60	N	Acup+RT	EA	RT	/	/	/	180d	Brunnstrom Stage evaluation	1	MBI	3	/	/	/	/	/	/	/	/	/	/	/	/	/	/	/	/	/	/
电针结合肩部控制训练对脑卒中后肩关节半脱位的影响	1080	N	N	China	China Foreign Medical Treatment	common journal	2015	shoulder	Upper limb	/	/	Recovery period	Both	Y	Y	/	/	2	120	N	Acup+RT	EA	RT	/	/	/	4w	Effective Rate of Treatment	6	/	/	/	/	/	/	/	/	/	/	/	/	/	/	/	/	/	/	/	/
电针改善脑卒中患者膝过伸的效果	1081	N	N	China	Chinese Journal of Rehabilitation Theory and Practice	Chinese Science Citation Database journal	2015	knee	Lower limb	/	/	Acute to recovery period	Both	/	/	/	/	2	80	Y	Acup+RT	EA	RT	/	/	/	30d	Effective Rate of Treatment	6	ROM	5	FMA-L	1	/	/	/	/	/	/	/	/	/	/	/	/	/	/	/	/
电针耳廓背侧根部治疗卒中后肩手综合征Ⅰ期的临床疗效观察	1082	N	N	China	Journal of Clinical Acupuncture and Moxibustion	Science and Technology/Peking University Core Journal	2015	shoulder	Upper limb	/	/	Recovery period	/	/	Y	/	/	3	60	N	Acup	EA	Other	Acup	/	/	2w	VAS	1	High Bank Shoulder Functional Assessment Scale (Pain part)	1	edema/swelling/circumdiameter measurement	5	VAS	1	/	/	/	/	/	/	/	/	/	/	/	/	/	/
电针大腿前后肌群穴位配合等速训练治疗中风后下肢功能障碍的临床研究	1083	N	N	China	Journal of Guangzhou University of Traditional Chinese Medicine	common journal	2015	Upper and Lower limb	Hemiplegia	/	/	Recovery period	Both	/	Y	/	Y	3	52	N	Acup+RT	EA	RT	RT	/	/	3w	FMA	1	isokinetic muscle strength examination	5	walking gait examination	5	/	/	/	/	/	/	/	/	/	/	/	/	/	/	/	/
电针不同波形联合康复训练治疗脑卒中迟缓期上肢功能障碍的疗效观察	1084	N	N	China	Chinese Journal of Convalescent Medicine	common journal	2015	Upper limb	Upper limb	/	flaccid paralysis	Acute period	Both	/	Y	/	Y	3	69	Y	M-acup+RT	Scalp acupuncture+EA	M-acup+RT	M-acup+RT	/	/	4w	Effective Rate of Treatment	6	FMA	1	MBI	3	/	/	/	/	/	/	/	/	/	/	/	/	/	/	/	/
低频脉冲电疗结合电针治疗脑卒中早期足下垂内翻的效果及对患者运动功能、生活质量的影响	1085	N	N	China	Electronic Journal of Clinical Medical Literature	common journal	2019	Foot/ankle	Lower limb	/	/	not reported	/	/	/	/	/	2	60	Y	Acup+RT	EA	RT	/	/	/	Not reported	motor function-uncertain	1	Quality of life -uncertain	3	/	/	/	/	/	/	/	/	/	/	/	/	/	/	/	/	/	/
低频经皮穴位电刺激对软瘫期脑卒中患者手和上肢功能的影响	1086	Y	N	China	Chinese Journal of Rehabilitation Theory and Practice	Chinese Science Citation Database journal	2015	hand/wrist/ finger	Upper limb	/	flaccid paralysis	Recovery period	Both	Both	Y	/	Y	2	32	N	Acup+RT	TAES	RT	/	/	/	6w	FMA-U	1	MSS	1	MBI	3	/	/	/	/	/	/	/	/	/	/	/	/	/	/	/	/
低频经皮穴位电刺激对脑卒中后遗症期手和上肢功能障碍的疗效研究	1087	N	N	China	Cardiovascular Disease Journal of Integrated Traditional Chinese and Western Medicine(Electronic)	common journal	2019	Upper limb	Upper limb	/	/	not reported	/	/	/	/	/	2	120	N	Acup+RT	EA	RT	/	/	/	Not reported	MBI	3	MSS	1	/	/	/	/	/	/	/	/	/	/	/	/	/	/	/	/	/	/
磁圆针结合梅花针治疗中风后偏瘫痉挛状态的临床疗效观察	1088	N	N	China	Strait Pharmaceutical Journal	common journal	2016	Upper and Lower limb	Hemiplegia	/	spastic paralysis	Recovery period	/	/	/	/	/	2	100	N	M-acup+RT	Scalp acupuncture+Skin needle	RT	/	/	/	6w	FMA	1	BI	3	MAS	1	Effective Rate of Treatment	6	/	/	/	/	/	/	/	/	/	/	/	/	/	/
苍龟探穴法穴位注射治疗中风后上肢痉挛的临床观察	1089	Y	N	China	Journal of Electrocardiogram(Electronic Edition)	common journal	2019	Upper limb	Upper limb	/	spastic paralysis	Recovery period	Both	/	Y	/	Y	2	140	N	Acup	Acupoint injection	CM	/	/	/	Not reported	MAS	1	Effective Rate of Treatment	6	Safety and adverse effects	7	/	/	/	/	/	/	/	/	/	/	/	/	/	/	/	/
采用针灸疗法治疗中风后肩手综合征的临床评价	1090	N	N	China	Friends of Health	common journal	2020	shoulder	Upper limb	/	/	Recovery period	/	/	/	/	/	2	40	N	Acup	Warm acupuncture	Other	/	/	/	8w	VAS	1	Effective Rate of Treatment	6	FMA	1	edema/swelling/circumdiameter measurement	5	/	/	/	/	/	/	/	/	/	/	/	/	/	/
采用温针灸治疗脑卒中痉挛性偏瘫的疗效探究	1091	N	N	China	Health Essentials	common journal	2019	Upper and Lower limb	Hemiplegia	/	spastic paralysis	not reported	/	/	Y	/	Y	2	100	N	Acup	Warm acupuncture	Acup	/	/	/	50d	Effective Rate of Treatment	6	motor function-uncertain	1	activity of daily living -uncertain	3	motor function-uncertain	1	/	/	/	/	/	/	/	/	/	/	/	/	/	/
不同针灸疗法治疗中风后肩手综合征的效果分析	1092	N	N	China	Health Essentials	common journal	2019	shoulder	Upper limb	/	/	Recovery period	/	/	/	/	/	2	102	N	Acup	Warm acupuncture	Acup	/	/	/	Not reported	FMA	1	VAS	1	Effective Rate of Treatment	6	/	/	/	/	/	/	/	/	/	/	/	/	/	/	/	/
不同针灸疗法结合康复训练治疗中风后肩手综合征的临床效果分析	1093	N	N	China	Cardiovascular Disease Journal of Integrated Traditional Chinese and Western Medicine(Electronic)	common journal	2019	shoulder	Upper limb	/	/	not reported	/	/	/	/	/	2	48	N	Acup+RT	Warm acupuncture	Acup+RT	/	/	/	Not reported	Effective Rate of Treatment	6	Pain score-uncertain	1	edema/swelling/circumdiameter measurement	5	motor function-uncertain	1	/	/	/	/	/	/	/	/	/	/	/	/	/	/
不同透刺法治疗中风后足内翻临床观察	1094	N	N	China	Shanghai Journal of Acupuncture and Moxibustion	Chinese Science Citation Database journal	2015	Foot/ankle	Lower limb	/	/	Acute to recovery period	/	Both	Y	Y	/	4	84	N	Acup	Body acupuncture	Acup	Acup	Acup	/	28d	FMA	1	dorsal flexion, plantar flexion, valgus, and varus degree	5	/	/	/	/	/	/	/	/	/	/	/	/	/	/	/	/	/	/
不同留针时间对针刺治疗中风后痉挛瘫痪的疗效观察	1095	Y	N	China	Global Traditional Chinese Medicine	Science and Technology/Peking University Core Journal	2015	Upper and Lower limb	Hemiplegia	/	spastic paralysis	Recovery period	Both	Y	Y	/	Y	3	150	N	Acup	Body acupuncture	Acup	Acup	/	/	4w	MAS	1	FMA	1	SS-QOL	3	Brunnstrom Stage evaluation	1	Safety and adverse effects	7	/	/	/	/	/	/	/	/	/	/	/	/
补元通络法治疗中风后肩痛的临床研究	1096	Y	N	China	Chinese Archives of Traditional Chinese Medicine	Science and Technology/Peking University Core Journal	2015	shoulder	Upper limb	/	/	Recovery period	Both	/	Y	Y	Y	3	108	Y	Acup	Moxibustion	Acup	RT	/	/	30d	VAS	1	FMA	1	Neurological deficit scores-uncertain	1	Effective Rate of Treatment	6	/	/	/	/	/	/	/	/	/	/	/	/	/	/
补阳还五汤配合针灸疗法对脑梗死50例运动功能的影响	1097	N	N	China	Chinese Journal of Ethnomedicine and Ethnopharmacy	common journal	2015	Upper and Lower limb	Hemiplegia	/	/	Acute to recovery period	ischemic stroke	/	Y	/	Y	2	100	Y	Acup+CH	Body acupuncture	CH	/	/	/	4w	FMA-L	1	MBI	3	/	/	/	/	/	/	/	/	/	/	/	/	/	/	/	/	/	/
补阳还五汤结合体针和颊针治疗中风偏瘫	1098	N	N	China	Electronic Journal of Clinical Medical Literature	common journal	2020	Upper and Lower limb	Hemiplegia	/	/	not reported	/	/	/	/	/	2	150	N	M-acup+CH	Body acupuncture+Scalp acupuncture+Cheek acupuncture	CH	/	/	/	75d	BI	3	NDS	1	Health economic indicators	8	Effective Rate of Treatment	6	/	/	/	/	/	/	/	/	/	/	/	/	/	/
补阳还五汤加减联合针灸治疗脑卒中偏瘫后遗症的临床效果观察	1099	N	N	China	Health Guide	common journal	2019	Upper and Lower limb	Hemiplegia	/	/	not reported	/	/	/	/	/	2	24	N	Acup+CH	Body acupuncture	CH	/	/	/	30d	NIHSS	1	FMA	1	ADL	3	/	/	/	/	/	/	/	/	/	/	/	/	/	/	/	/
补阳还五汤加减联合针灸治疗脑卒中偏瘫后遗症的临床疗效观察	1100	N	N	China	Special Health	common journal	2020	Upper and Lower limb	Hemiplegia	/	/	not reported	/	/	Y	/	Y	2	56	N	M-acup+CH	Body acupuncture+Scalp acupuncture	CH	/	/	/	1m	Effective Rate of Treatment	6	/	/	/	/	/	/	/	/	/	/	/	/	/	/	/	/	/	/	/	/
补肾通阳行气针刺法治疗中风急性期后肢体偏瘫效果观察	1101	N	N	China	Journal of Practical Traditional Chinese Medicine	common journal	2015	Upper and Lower limb	Hemiplegia	/	/	Acute to sequelae period	Both	/	/	/	/	2	78	Y	Acup	Body acupuncture	Acup	/	/	/	Not reported	FMA	1	BI	3	/	/	/	/	/	/	/	/	/	/	/	/	/	/	/	/	/	/
补肾通阳行气针刺法治疗中风急性期后肢体偏瘫的疗效	1102	N	N	China	Diet Health	common journal	2019	Upper and Lower limb	Hemiplegia	/	/	not reported	/	/	/	/	/	2	82	Y	Acup+RT	Body acupuncture	RT	/	/	/	6w	FMA	1	activity of daily living -uncertain	3	/	/	/	/	/	/	/	/	/	/	/	/	/	/	/	/	/	/
补肾通阳行气针刺法对中风急性期后肢体偏瘫患者血清Hcy、IL-6水平的影响	1103	N	N	China	Modern Medicine and Health Research	common journal	2020	Upper and Lower limb	Hemiplegia	/	/	not reported	/	/	/	/	/	2	84	Y	Acup	Body acupuncture	Acup	/	/	/	12w	Effective Rate of Treatment	6	Laboratory examination	5	FMA	1	BI	3	/	/	/	/	/	/	/	/	/	/	/	/	/	/
基于低频振幅技术探讨头针联合康复训练治疗缺血性脑卒中运动功能障碍的fMRI脑功能机制	1104	Y	N	China	Journal of Clinical Radiology	Science and Technology/Peking University Core Journal	2023	Upper and Lower limb	Hemiplegia	/	/	Recovery period	Both	Y	Y	Y	Y	2	70	N	Acup+RT	Scalp acupuncture	RT	/	/	/	1m	FMA	1	MBI	3	Imaging examination	5	/	/	/	/	/	/	/	/	/	/	/	/	/	/	/	/
基于“中枢-外周-中枢”理论的经颅直流电刺激结合针刺干预脑卒中患者中枢及上肢功能的效果	1105	Y	N	China	Chinese Journal of Rehabilitation Theory and Practice	Chinese Science Citation Database journal	2023	Upper limb	Upper limb	/	flaccid paralysis	Recovery period	ischemic stroke	Y	Y	/	Y	3	120	N	Acup+RT	Body acupuncture	RT	Acup	/	/	4w	FMA-U	1	MBI	3	EEG examination	5	sEMG examination	5	/	/	/	/	/	/	/	/	/	/	/	/	/	/
基于拮抗肌取穴的电针疗法对脑卒中患者运动功能、日常生活活动能力及平衡功能的疗效观察	1106	Y	N	China	Jilin Medical Journal	common journal	2023	Upper and Lower limb	Hemiplegia	/	spastic paralysis	Recovery period	Both	/	Y	/	Y	2	78	Y	M-acup+RT	Scalp acupuncture+EA	RT	/	/	/	3w	FMA	1	BBS	1	BI	3	/	/	/	/	/	/	/	/	/	/	/	/	/	/	/	/
毫火针针刺手三阳经结合生物反馈疗法治疗脑卒中后手功能障碍临床研究	1107	Y	N	China	Shenzhen Journal of Integrated Traditional Chinese and Western Medicine	common journal	2023	hand/wrist/ finger	Upper limb	/	/	Recovery period	Both	/	Y	/	Y	3	96	Y	Acup+RT	Body acupuncture	RT	Acup+RT	/	/	4w	sEMG examination	5	Lindmark Wrist motor function score	1	CSS-1	1	/	/	/	/	/	/	/	/	/	/	/	/	/	/	/	/
恢刺经筋结点联合督脉隔姜灸对中风后上肢屈肌痉挛协调功能、表面肌电图以及TrkB蛋白表达的影响	1108	Y	N	China	Journal of Liaoning University of Traditional Chinese Medicine	Science and Technology/Peking University Core Journal	2023	Upper limb	Upper limb	/	spastic paralysis	Recovery to sequelae period	Both	Y	Y	Y	Y	2	80	Y	M-acup	Body acupuncture+Moxibustion	Acup+RT	/	/	/	28d	MAS	1	FMA	1	BI	3	sEMG examination	5	Laboratory examination	5	Effective Rate of Treatment	6	/	/	/	/	/	/	/	/	/	/
毫火针针刺夹脊穴结合温针灸对脑卒中后上肢痉挛性偏瘫患者肢体功能及脊髓运动神经元兴奋性的影响	1109	Y	N	China	Clinical Research and Practice	common journal	2023	Upper limb	Upper limb	/	spastic paralysis	Acute to recovery period	Both	Y	Y	Y	/	2	120	N	M-acup+RT	Warm acupuncture+Fire needle	Acup+RT	/	/	/	4w	FMA-U	1	MAS	1	others	5	electrophysiological examination	5	/	/	/	/	/	/	/	/	/	/	/	/	/	/
腹针结合艾蒸熨疗法治疗脑卒中后Ⅰ期肩手综合征疗效评定	1110	Y	N	China	Journal of Emergency in Traditional Chinese Medicine	Science and Technology/Peking University Core Journal	2022	shoulder	Upper limb	/	/	Acute to recovery period	Both	/	Y	/	Y	3	90	N	M-acup+RT	Body acupuncture+Moxibustion+Abdominal acupuncture	RT	Acup＋RT	/	/	3w	MBI	3	FMA	1	VAS	1	Effective Rate of Treatment	6	/	/	/	/	/	/	/	/	/	/	/	/	/	/
解痉平衡针刺法对卒中后痉挛性偏瘫患者的临床治疗效果	1111	N	N	China	Chinese Manipulation & Rehabilitation Medicine	common journal	2023	Upper and Lower limb	Hemiplegia	/	spastic paralysis	Acute to sequelae period	Both	Y	Y	Y	Y	2	68	Y	Acup+RT	Body acupuncture	RT	/	/	/	8w	FMA	1	MBI	3	Effective Rate of Treatment	6	/	/	/	/	/	/	/	/	/	/	/	/	/	/	/	/
毫火针联合康复训练治疗脑卒中后肩手综合征Ⅰ期临床研究	1112	Y	N	China	Journal of Anhui University of Chinese Medicine	Science and Technology/Peking University Core Journal	2022	shoulder	Upper limb	/	/	Acute to recovery period	Both	/	Y	/	/	2	60	N	Acup+RT	Fire needle	Acup+RT	/	/	/	4w	VAS	1	FMA	1	SHSS	1	Effective Rate of Treatment	6	/	/	/	/	/	/	/	/	/	/	/	/	/	/
基于表面肌电图分析靳三针结合镜像疗法治疗脑梗死下肢功能障碍的效果研究	1113	Y	Y	China	Chinese General Practice	Science and Technology/Peking University Core Journal	2023	Lower limb	Lower limb	/	/	Acute to recovery period	ischemic stroke	Y	Y	Y	/	3	90	Y	Acup+RT	Body acupuncture	RT	Acup	/	/	4w	sEMG examination	5	FMA-L	1	/	/	/	/	/	/	/	/	/	/	/	/	/	/	/	/	/	/
肌电生物反馈联合艾灸治疗脑卒中后上肢肌肉痉挛	1114	Y	N	China	Chinese Journal of Practical Nervous Diseases	Science and Technology/Peking University Core Journal	2022	Upper limb	Upper limb	/	spastic paralysis	Recovery period	Both	/	Y	Y	/	3	75	N	Acup+RT	Moxibustion	RT	Acup+RT	/	/	8w	MAS	1	FMA	1	MBI	3	Effective Rate of Treatment	6	/	/	/	/	/	/	/	/	/	/	/	/	/	/
活血散风针刺法辅助治疗对老年卒中合并高血压患者神经肢体功能、血压和生活质量的影响	1115	N	N	China	Chinese and Foreign Medical Research	common journal	2023	Upper and Lower limb	Hemiplegia	/	/	Sequelae period	/	/	Y	/	/	2	80	Y	Acup	Body acupuncture	Acup	/	/	/	5w	others	5	NIHSS	1	FMA	1	SS-QOL	3	/	/	/	/	/	/	/	/	/	/	/	/	/	/
复方当归注射液穴位注射配合康复训练对脑卒中偏瘫患者的疗效分析	1116	N	N	China	Journal of Henan University(Medical Science)	common journal	2022	Upper and Lower limb	Hemiplegia	/	/	Recovery period	Both	/	/	/	Y	2	60	N	Acup+RT	Acupoint injection	RT	/	/	/	12w	muscle strength examination	5	BI	3	FMA	1	Effective Rate of Treatment	6	Safety and adverse effects	7	/	/	/	/	/	/	/	/	/	/	/	/
基于fMRI对视觉反馈平衡仪联合腕踝针治疗脑卒中后平衡障碍的机制	1117	Y	N	China	Guangdong Medical Journal	Science and Technology/Peking University Core Journal	2023	Upper and Lower limb	Hemiplegia	Y	/	Acute to recovery period	Both	Y	Y	/	Y	3	90	N	Acup+RT	Body acupuncture	RT	RT	/	/	4w	Balance examination	5	Imaging examination	5	/	/	/	/	/	/	/	/	/	/	/	/	/	/	/	/	/	/
贺氏三通法联合拮抗肌+主动肌电针在卒中后上肢痉挛患者康复中的应用效果研究	1118	Y	N	China	Hebei Journal of Traditional Chinese Medicine	Science and Technology/Peking University Core Journal	2022	Upper limb	Upper limb	/	spastic paralysis	not reported	Both	Y	Y	Y	/	3	120	Y	M-acup+RT	EA+Elongated needle+Fire needle+Blood-pricking therapy	Acup+RT	Acup+RT	/	/	4w	FMA-U	1	MBI	3	MAS	1	sEMG examination	5	Laboratory examination	5	Effective Rate of Treatment	6	Safety and adverse effects	7	/	/	/	/	/	/	/	/
火针点刺经筋联合康复治疗对卒中后肩手综合症急性期的临床疗效观察	1119	Y	N	China	Life Science Instruments	common journal	2022	shoulder	Upper limb	/	/	Acute to recovery period	Both	/	Y	/	Y	2	72	N	Acup+RT	Fire needle	RT	/	/	/	Not reported	Effective Rate of Treatment	6	/	/	/	/	/	/	/	/	/	/	/	/	/	/	/	/	/	/	/	/
间歇充气加压联合靳三针对脑梗死偏瘫患者运动功能的影响观察	1120	N	N	China	Modern Diagnosis & Treatment	common journal	2023	Lower limb	Lower limb	/	/	Acute to recovery period	ischemic stroke	Y	Y	/	/	2	60	N	Acup+RT	Body acupuncture	RT	/	/	/	3m	FMA	1	MBI	3	Brunnstrom Stage evaluation	1	BBS	1	Others	10	Effective Rate of Treatment	6	/	/	/	/	/	/	/	/	/	/
基于经筋理论对电针刺激高尔基腱器官控制中风后痉挛状态的临床研究	1121	Y	N	China	Zhejiang Clinical Medical Journal	common journal	2023	Upper and Lower limb	Hemiplegia	/	spastic paralysis	Recovery period	Both	/	/	/	/	2	150	Y	Acup+RT	EA	RT	/	/	/	30d	MAS	1	FMA	1	CSI	1	BI	3	/	/	/	/	/	/	/	/	/	/	/	/	/	/
功能性电刺激联合肌筋膜疼痛触发点针刺疗法对脑卒中后痉挛型足下垂患者步态稳定性及FAC评分的影响	1122	Y	N	China	Journal of Clinical and Experimental Medicine	Science and Technology/Peking University Core Journal	2023	Foot/ankle	Lower limb	/	spastic paralysis	Recovery period	Both	Y	Y	/	/	2	116	N	Acup+RT	Body acupuncture	RT	/	/	/	4w	walking gait examination	5	FCA	3	CSI	1	/	/	/	/	/	/	/	/	/	/	/	/	/	/	/	/
恢刺联合超声引导下冲击波对卒中后痉挛患者肌张力和运动功能的影响	1123	Y	N	China	Shanghai Journal of Acupuncture and Moxibustion	Chinese Science Citation Database journal	2023	Upper and Lower limb	Hemiplegia	/	spastic paralysis	Recovery to sequelae period	/	Y	Y	Y	Y	2	96	N	Acup+RT	Body acupuncture	RT	/	/	/	4w	MAS	1	WMFT	1	FCA	3	sEMG examination	5	/	/	/	/	/	/	/	/	/	/	/	/	/	/
毫火针经筋刺法治疗卒中后肌张力障碍临床观察	1124	Y	N	China	Journal of Sichuan Traditional Chinese Medicine	Science and Technology/Peking University Core Journal	2023	Upper and Lower limb	Hemiplegia	/	spastic paralysis	not reported	/	/	Y	Y	/	2	72	Y	M-acup+RT	Body acupuncture+Fire needle	Acup+RT	/	/	/	2w	MAS	1	MBI	3	FMA	1	others	5	/	/	/	/	/	/	/	/	/	/	/	/	/	/
脊穴点段针刺疗法对中风上肢痉挛患者上肢动脉血流速度作用机制分析	1125	Y	N	China	Journal of Guangzhou University of Traditional Chinese Medicine	common journal	2023	Upper and Lower limb	Hemiplegia	/	spastic paralysis	Recovery period	Both	Y	Y	Y	Y	2	110	N	Acup+RT	Body acupuncture	RT	/	/	/	59d	MAS	1	CSI	1	MBI	3	ultrasound examination	5	Laboratory examination	5	Effective Rate of Treatment	6	/	/	/	/	/	/	/	/	/	/
火针联合康复训练治疗脑卒中后痉挛性偏瘫61例	1126	N	N	China	Global Traditional Chinese Medicine	Science and Technology/Peking University Core Journal	2023	Upper and Lower limb	Hemiplegia	/	spastic paralysis	Recovery period	/	Y	Y	Y	Y	2	130	Y	Acup+RT	Fire needle	RT	/	/	/	4w	MAS	1	FMA	1	MBI	3	Effective Rate of Treatment	6	/	/	/	/	/	/	/	/	/	/	/	/	/	/
肌张力分期针刺对偏瘫患者康复效果的影响观察	1127	N	N	China	Reflexology and Rehabilitation Medicine	common journal	2020	Upper and Lower limb	Hemiplegia	/	/	not reported	/	/	Y	/	Y	2	98	Y	Acup+RT	Body acupuncture	Acup+RT	/	/	/	30d	NIHSS	1	FMA	1	BI	3	Effective Rate of Treatment	6	/	/	/	/	/	/	/	/	/	/	/	/	/	/
基于关节活动度和日常生活活动能力探讨青龙摆尾针法不同针刺间隔时间对脑梗塞后肩手综合征的疗效	1128	Y	N	China	Journal of Clinical Acupuncture and Moxibustion	Science and Technology/Peking University Core Journal	2023	shoulder	Upper limb	/	/	Recovery period	ischemic stroke	/	Y	Y	Y	2	92	Y	Acup	Body acupuncture	Acup	/	/	/	1w	ROM	5	QLQ-C30	3	NIHSS	1	VAS	1	edema/swelling/circumdiameter measurement	5	TCM Syndrome Scores	4	Laboratory examination	5	Safety and adverse effects	7	Effective Rate of Treatment	6	/	/	/	/
毫火针针刺夹脊穴治疗中风后痉挛性瘫痪临床观察	1129	Y	N	China	Journal of Liaoning University of Traditional Chinese Medicine	Science and Technology/Peking University Core Journal	2022	Upper and Lower limb	Hemiplegia	/	spastic paralysis	Recovery to sequelae period	/	/	Y	Y	Y	2	72	Y	Acup+RT	Fire needle	Acup＋RT	/	/	/	4w	MAS	1	FMA	1	MBI	3	Effective Rate of Treatment	6	/	/	/	/	/	/	/	/	/	/	/	/	/	/
化痰祛瘀汤联合眼针傍刺治疗卒中后偏瘫疗效观察	1130	Y	N	China	Shanxi Medical Journal	common journal	2022	Upper and Lower limb	Hemiplegia	/	flaccid paralysis	Recovery to sequelae period	ischemic stroke	/	Y	Y	Y	2	60	Y	M-acup+RT+CH	Body acupuncture+Eyes acupuncture	Acup+CH+RT	/	/	/	4w	FMA	1	muscle strength examination	5	MBI	3	Safety and adverse effects	7	/	/	/	/	/	/	/	/	/	/	/	/	/	/
基于头针和功能性电刺激的脑-肢协同调控技术对偏瘫患者上肢功能的影响	1131	N	N	China	Capital Medicine	common journal	2022	Upper and Lower limb	Hemiplegia	/	/	Recovery period	Both	Y	Y	/	Y	3	60	N	Acup+RT	Scalp acupuncture	RT	Acup	/	/	Not reported	FMA	1	MBI	3	Safety and adverse effects	7	/	/	/	/	/	/	/	/	/	/	/	/	/	/	/	/
凤凰展翅针法针刺相对穴治疗中风后肩手综合征临床研究	1132	Y	N	China	Journal of Clinical Acupuncture and Moxibustion	Science and Technology/Peking University Core Journal	2022	shoulder	Upper limb	/	/	Acute to recovery period	Both	/	Y	/	Y	2	60	Y	Acup+RT	Body acupuncture	Acup+RT	/	/	/	14d	VAS	1	edema/swelling/circumdiameter measurement	5	FMA	1	Laboratory examination	5	Effective Rate of Treatment	6	/	/	/	/	/	/	/	/	/	/	/	/
分期针刺法治疗脑卒中偏瘫的临床研究	1133	N	N	China	Journal of Shandong Medical College	common journal	2022	Upper and Lower limb	Hemiplegia	/	/	Acute to recovery period	/	Y	Y	Y	/	2	92	Y	Acup+RT	EA	RT	/	/	/	56d	NIHSS	1	FMA	1	FMA-B	1	Effective Rate of Treatment	6	/	/	/	/	/	/	/	/	/	/	/	/	/	/
基于穿戴式无线检测技术对视觉剥夺联合头针干预后的卒中患者步态分析	1134	Y	N	China	ZHONGHUA YANGSHENG BAOJIAN	common journal	2022	Upper and Lower limb	Hemiplegia	/	/	Acute to recovery period	/	Y	Y	/	Y	3	60	Y	Acup+RT	Scalp acupuncture	RT	Acup+RT	/	/	2w	FMA-L	1	TUG	1	MBI	3	BBS	1	walking gait examination	5	/	/	/	/	/	/	/	/	/	/	/	/
隔药灸结合康复训练对脑卒中后上肢肢体痉挛患者的疗效观察	1135	N	N	China	Chinese Manipulation & Rehabilitation Medicine	common journal	2022	Upper limb	Upper limb	/	spastic paralysis	Acute to recovery period	Both	Y	Y	Y	Y	2	90	Y	Acup+RT	Moxibustion	RT	/	/	/	6w	MAS	1	sEMG examination	5	FMA	1	BI	3	/	/	/	/	/	/	/	/	/	/	/	/	/	/
恢刺肌筋膜触发点辅治脑卒中足下垂临床观察	1136	N	N	China	Journal of Practical Traditional Chinese Medicine	common journal	2022	Foot/ankle	Lower limb	/	spastic paralysis	Recovery to sequelae period	Both	Y	Y	Y	Y	2	60	N	Acup+RT	Body acupuncture	Acup+RT	/	/	/	4w	ROM	5	MAS	1	FMA	1	Effective Rate of Treatment	6	/	/	/	/	/	/	/	/	/	/	/	/	/	/
高频针刺提插手法联合Mulligan动态关节松动术治疗中风后肩手综合征疗效观察	1137	N	N	China	Journal of Practical Traditional Chinese Medicine	common journal	2022	shoulder	Upper limb	/	/	Acute to recovery period	/	/	/	/	/	2	96	N	Acup+RT	Body acupuncture	RT	/	/	/	4w	ROM	5	VAS	1	Shoulder function Scale (C-M) score	1	Effective Rate of Treatment	6	/	/	/	/	/	/	/	/	/	/	/	/	/	/
基于肌骨超声经筋排刺法治疗中风后偏瘫肩痛的疗效观察	1138	N	N	China	Chinese Journal of Modern Drug Application	common journal	2022	shoulder	Upper limb	/	spastic paralysis	Recovery period	Both	/	/	Y	Y	2	120	Y	Acup+RT	EA	Acup+RT	/	/	/	6w	VAS	1	FMA	1	Effective Rate of Treatment	6	/	/	/	/	/	/	/	/	/	/	/	/	/	/	/	/
基于经颅磁诱发运动电位探讨针刺结合运动疗法对缺血性脑卒中病人早期运动功能康复的影响	1139	Y	N	China	Chinese Journal of Integrative Medicine on Cardio/Cerebrovascular Disease	Science and Technology/Peking University Core Journal	2022	Upper and Lower limb	Hemiplegia	/	/	Acute to recovery period	ischemic stroke	Y	Y	/	/	2	40	Y	Acup+RT	Body acupuncture	RT	/	/	/	3w	Effective Rate of Treatment	6	muscle strength examination	5	FMA	1	MBI	3	electrophysiological examination	5	/	/	/	/	/	/	/	/	/	/	/	/
火针针刺经筋结点联合康复训练对脑卒中后手痉挛及血液流变学的影响	1140	Y	N	China	Journal of Jiangxi University of Traditional Chinese Medicine	common journal	2022	hand/wrist/ finger	Upper limb	/	spastic paralysis	Recovery period	Both	Both	Y	Y	Y	2	90	N	Acup+RT	Fire needle	RT	/	/	/	6w	MAS	1	FMA	1	Laboratory examination	5	/	/	/	/	/	/	/	/	/	/	/	/	/	/	/	/
腹针疗法联合传统针刺治疗中风后肩痛临床疗效观察	1141	N	N	China	Medical Information	common journal	2016	Upper and Lower limb	Hemiplegia	/	/	Recovery period	Both	Y	/	Y	Y	2	40	N	M-acup	Body acupuncture+Abdominal acupuncture	Acup	/	/	/	4w	VAS	1	Effective Rate of Treatment	6	/	/	/	/	/	/	/	/	/	/	/	/	/	/	/	/	/	/
毫火针结合经筋理论治疗缺血性卒中踝关节拘挛临床研究	1142	Y	N	China	Journal of Liaoning University of Traditional Chinese Medicine	Science and Technology/Peking University Core Journal	2019	Foot/ankle	Lower limb	/	spastic paralysis	Recovery to sequelae period	ischemic stroke	/	Y	Y	Y	2	60	Y	M-acup+RT	Body acupuncture+Fire needle	Acup+RT	/	/	/	4w	CSI	1	Effective Rate of Treatment	6	/	/	/	/	/	/	/	/	/	/	/	/	/	/	/	/	/	/
扶正补土针灸疗法治疗缺血性脑卒中效果及对平衡功能的影响	1143	N	N	China	Chinese General Practice	Science and Technology/Peking University Core Journal	2019	Upper and Lower limb	Hemiplegia	Y	/	Acute to recovery period	ischemic stroke	Y	Y	Y	Y	2	90	Y	M-acup	Body acupuncture+Moxibustion	Blank	/	/	/	2w	BBS	1	Brunnstrom Stage evaluation	1	ADL	3	Laboratory examination	5	/	/	/	/	/	/	/	/	/	/	/	/	/	/
互动式头针结合经颅磁刺激治疗脑卒中后偏瘫40例临床观察	1144	Y	N	China	Jiangsu Journal of Traditional Chinese Medicine	Science and Technology/Peking University Core Journal	2019	Upper and Lower limb	Hemiplegia	/	/	Recovery period	/	/	Y	/	/	4	160	N	Acup+RT	Scalp acupuncture	RT	Acup+RT	RT	/	3m	NIHSS	1	FMA	1	EMS	1	MBI	3	Effective Rate of Treatment	6	/	/	/	/	/	/	/	/	/	/	/	/
毫火针针刺夹脊穴治疗中风后上肢痉挛性瘫痪的临床研究	1145	N	N	China	Shenzhen Journal of Integrated Traditional Chinese and Western Medicine	common journal	2019	Upper limb	Upper limb	/	spastic paralysis	not reported	/	/	/	/	/	2	60	N	Acup	Fire needle	RT	/	/	/	Not reported	FMA	1	MAS	1	Effective Rate of Treatment	6	/	/	/	/	/	/	/	/	/	/	/	/	/	/	/	/
肩胛上神经和腋神经电刺激与传统针刺治疗肩关节半脱位的疗效比较研究	1146	Y	N	China	Liaoning Journal of Traditional Chinese Medicine	Science and Technology/Peking University Core Journal	2019	shoulder	Upper limb	/	/	not reported	Both	Y	Y	/	Y	2	40	Y	Acup+RT	EA	Acup+RT	/	/	/	4w	Imaging examination	5	FMA	1	BI	3	Effective Rate of Treatment	6	/	/	/	/	/	/	/	/	/	/	/	/	/	/
基于主客配穴的针刺对脑卒中后肩痛及上肢运动功能障碍的影响及相关性分析	1147	Y	N	China	Chinese Journal of Rehabilitation Medicine	Chinese Science Citation Database journal	2019	Upper limb	Upper limb	/	/	Acute to recovery period	Both	/	Y	Y	Y	2	60	Y	Acup+RT	Body acupuncture	Acup+RT	/	/	/	4w	VAS	1	FMA-U	1	/	/	/	/	/	/	/	/	/	/	/	/	/	/	/	/	/	/
交替针刺治疗脑梗死偏瘫临床观察	1148	N	N	China	Guangming Journal of Chinese Medicine	common journal	2019	Upper and Lower limb	Hemiplegia	/	/	Recovery to sequelae period	ischemic stroke	Y	Y	Y	/	2	100	Y	Acup+RT	Body acupuncture	Acup+RT	/	/	/	4w	FMMS	1	muscle strength examination	5	BBS	1	SF-36	3	/	/	/	/	/	/	/	/	/	/	/	/	/	/
关刺四缝穴对中风后手指痉挛性瘫手功能的影响	1149	N	N	China	Chinese Acupuncture & Moxibustion	Chinese Science Citation Database journal	2019	hand/wrist/ finger	Upper limb	/	/	Recovery to sequelae period	Both	/	Y	Y	Y	2	64	Y	Acup+RT	Body acupuncture	Acup+RT	/	/	/	2w	FMA	1	MAS	1	Brunnstrom Stage evaluation	1	/	/	/	/	/	/	/	/	/	/	/	/	/	/	/	/
恢刺经筋结点对中风后痉挛性偏瘫肌张力障碍的作用	1150	Y	N	China	Shenzhen Journal of Integrated Traditional Chinese and Western Medicine	common journal	2019	Upper and Lower limb	Hemiplegia	/	spastic paralysis	Recovery period	Both	/	/	/	Y	2	78	N	Acup	Body acupuncture	Acup	/	/	/	3w	MAS	1	FMA	1	/	/	/	/	/	/	/	/	/	/	/	/	/	/	/	/	/	/
复瘫汤联合针灸治疗脑中风偏瘫临床研究	1151	N	N	China	Journal of New Chinese Medicine	common journal	2019	Upper and Lower limb	Hemiplegia	/	/	Acute period	Both	Y	Y	Y	Y	2	50	N	Acup+CH	Body acupuncture	CH	/	/	/	1m	NIHSS	1	FMA	1	ADL	3	Effective Rate of Treatment	6	/	/	/	/	/	/	/	/	/	/	/	/	/	/
毫火针牵拉滞针术治疗卒中后足下垂的临床观察	1152	N	N	China	Acupuncture Research	Chinese Science Citation Database journal	2019	Foot/ankle	Lower limb	/	spastic paralysis	Acute to recovery period	/	Y	Y	Y	Y	2	60	Y	Acup+RT	Fire needle	Acup+RT	/	/	/	4w	MAS	1	muscle strength examination	5	MBI	3	HFAC	1	FMA-L	1	Effective Rate of Treatment	6	/	/	/	/	/	/	/	/	/	/
核心肌群训练联合针刺治疗缺血性脑卒中偏瘫患者的临床效果	1153	Y	N	China	China Medical Herald	Science and Technology/Peking University Core Journal	2019	Upper and Lower limb	Hemiplegia	/	/	Acute to sequelae period	ischemic stroke	/	Y	Y	Y	2	100	N	Acup+RT	Body acupuncture	RT	/	/	/	1m	FMA	1	TUG	1	BBS	1	walking gait examination	5	ultrasound examination	5	BI	3	/	/	/	/	/	/	/	/	/	/
焦氏头针平衡区电针加康复治疗对中风患者步行能力的影响	1154	Y	N	China	China Modern Doctor	common journal	2019	Upper and Lower limb	Hemiplegia	/	/	Recovery period	/	Y	Y	Y	Y	2	100	N	M-acup+RT	Body acupuncture+Scalp acupuncture+EA	PM-acup+RT	/	/	/	8w	BBS	1	FMA-L	1	HFAC	1	/	/	/	/	/	/	/	/	/	/	/	/	/	/	/	/
毫火针合谷刺配合运动疗法治疗中风后肌痉挛临床观察	1155	Y	N	China	Shanxi Journal of Traditional Chinese Medicine	common journal	2019	Upper and Lower limb	Hemiplegia	/	spastic paralysis	Recovery to sequelae period	/	/	/	/	/	2	120	N	Acup+RT	Fire needle	RT	/	/	/	8w	FMA	1	MBI	3	CSS-1	1	MAS	1	/	/	/	/	/	/	/	/	/	/	/	/	/	/
改良针刺法治疗恢复期脑卒中偏瘫的临床观察	1156	N	N	China	Clinical Journal of Chinese Medicine	common journal	2019	Upper and Lower limb	Hemiplegia	/	/	Recovery period	ischemic stroke	Y	Y	Y	Y	2	80	Y	Acup	Body acupuncture	Acup	/	/	/	28d	FMA	1	MAS	1	Brunnstrom Stage evaluation	1	Neurological deficit scores-uncertain	1	/	/	/	/	/	/	/	/	/	/	/	/	/	/
基于sEMG评价子午流注巨刺法对卒中后肌痉挛的干预效应	1157	Y	N	China	Shanghai Journal of Acupuncture and Moxibustion	Chinese Science Citation Database journal	2019	Upper and Lower limb	Hemiplegia	/	spastic paralysis	Recovery period	Both	/	Y	/	Y	2	64	N	Acup+RT	Body acupuncture	Acup+RT	/	/	/	32d	MAS	1	sEMG examination	5	CSI	1	NDS	1	BI	3	/	/	/	/	/	/	/	/	/	/	/	/
改良钩针疗法治疗卒中后肩手综合征急性期疗效观察	1158	Y	N	China	Shanghai Journal of Acupuncture and Moxibustion	Chinese Science Citation Database journal	2019	shoulder	Upper limb	/	/	Acute to recovery period	Both	Both	Y	Y	Y	2	80	Y	Acup	Body acupuncture	Acup	/	/	/	2w	VAS	1	FMA	1	BI	3	TCM Syndrome Scores	4	Effective Rate of Treatment	6	Safety and adverse effects	7	/	/	/	/	/	/	/	/	/	/
肩三针穴位注射结合关节松动术治疗脑卒中后肩手综合征30例	1159	Y	N	China	Fujian Journal of Traditional Chinese Medicine	common journal	2018	shoulder	Upper limb	/	/	Acute to sequelae period	/	/	Y	/	/	2	60	N	M-acup+RT	Body acupuncture+Acupoint injection	Acup+RT	/	/	/	100d	FMA	1	VAS	1	ROM	5	Effective Rate of Treatment	6	/	/	/	/	/	/	/	/	/	/	/	/	/	/
踝三针治疗中风后足内翻临床研究	1160	Y	N	China	Journal of Emergency in Traditional Chinese Medicine	Science and Technology/Peking University Core Journal	2018	Foot/ankle	Lower limb	/	/	Recovery to sequelae period	Both	/	Y	/	Y	2	60	N	M-acup	Body acupuncture+Wrist-ankle needle	M-acup	/	/	/	6w	FMA	1	MTS	1	dorsal flexion, plantar flexion, valgus, and varus degree	5	Safety and adverse effects	7	/	/	/	/	/	/	/	/	/	/	/	/	/	/
合谷穴抗痉挛针法治疗中风后手痉挛的即刻效应研究	1161	Y	N	China	Chinese Medicine Modern Distance Education of China	common journal	2018	hand/wrist/ finger	Upper limb	/	spastic paralysis	Acute to recovery period	Both	/	Y	/	Y	2	60	N	Acup	Body acupuncture	Acup	/	/	/	Not reported	Effective Rate of Treatment	6	MAS	1	sEMG examination	5	/	/	/	/	/	/	/	/	/	/	/	/	/	/	/	/
激光穴照并穴位贴敷联合康复训练治疗脑卒中后肩手综合征的临床效果	1162	N	N	China	Clinical Research and Practice	common journal	2018	shoulder	Upper limb	/	/	Acute period	/	Y	Y	Y	/	2	240	Y	Acup+RT	Acupoint application	RT	/	/	/	20d	VAS	1	Effective Rate of Treatment	6	FMA	1	MBI	3	/	/	/	/	/	/	/	/	/	/	/	/	/	/
急性脑梗死后偏瘫患者采用早期针灸康复治疗的临床观察	1163	N	N	China	Chinese Journal of Woman and Child Health Research	Science and Technology/Peking University Core Journal	2017	Upper and Lower limb	Hemiplegia	/	/	not reported	ischemic stroke	/	/	/	/	2	78	N	Acup+RT	Body acupuncture	RT	/	/	/	Not reported	BI	3	FCA	3	/	/	/	/	/	/	/	/	/	/	/	/	/	/	/	/	/	/
关刺温针法复合易化技术治疗缺血性卒中痉挛性偏瘫运动功能的临床观察	1164	Y	N	China	Chinese Journal of Rehabilitation Medicine	Chinese Science Citation Database journal	2018	Upper and Lower limb	Hemiplegia	/	spastic paralysis	Recovery to sequelae period	ischemic stroke	Both	Y	/	/	3	90	Y	Acup+RT	Warm acupuncture	RT	Acup	/	/	6m	MAS	1	FMA	1	BI	3	/	/	/	/	/	/	/	/	/	/	/	/	/	/	/	/
分析急性缺血中风患者康复加针灸治疗对肢体功能的影响	1165	N	N	China	China Health Care & Nutrition	common journal	2018	Upper and Lower limb	Hemiplegia	/	/	not reported	ischemic stroke	/	/	Y	/	2	113	N	Acup+RT	Body acupuncture	RT	/	/	/	15d	BI	3	NIHSS	1	FIM	3	/	/	/	/	/	/	/	/	/	/	/	/	/	/	/	/
观察中医针灸联合康复治疗中风偏瘫患者的临床疗效	1166	N	N	China	World Latest Medicine Information	common journal	2018	Upper and Lower limb	Hemiplegia	/	/	not reported	/	Y	/	/	/	3	120	N	Acup+RT	Body acupuncture	RT	Acup	/	/	4w	BI	3	MMSE	2	FMA	1	Effective Rate of Treatment	6	/	/	/	/	/	/	/	/	/	/	/	/	/	/
分析针刺联合康复训练治疗脑卒中后肩手综合症的临床疗效	1167	N	N	China	Health Care Today	common journal	2018	shoulder	Upper limb	/	/	not reported	/	/	/	/	/	2	62	N	M-acup+RT	Body acupuncture+Balance acupuncture	RT	/	/	/	Not reported	FMA	1	ADL	3	VAS	1	Effective Rate of Treatment	6	/	/	/	/	/	/	/	/	/	/	/	/	/	/
急性脑梗死针灸治疗的效果及对其生活能力与运动功能的影响	1168	N	N	China	Diet Health	common journal	2018	Upper and Lower limb	Hemiplegia	/	/	Acute period	ischemic stroke	/	/	/	/	2	60	Y	M-acup	Scalp acupuncture+EA	Blank	/	/	/	30d	FMA	1	BI	3	/	/	/	/	/	/	/	/	/	/	/	/	/	/	/	/	/	/
恢刺、关刺法、常规针刺法治疗中风后上肢痉挛的疗效对比分析	1169	Y	N	China	Cardiovascular Disease Journal of Integrated Traditional Chinese and Western Medicine(Electronic)	common journal	2017	Upper limb	Upper limb	/	/	not reported	/	/	/	/	/	2	100	N	Acup+RT+Other	Fire needle	Acup＋RT＋Other	/	/	/	Not reported	motor function-uncertain	1	MAS	1	muscle strength examination	5	/	/	/	/	/	/	/	/	/	/	/	/	/	/	/	/
观察针灸治疗对脑卒中上肢偏瘫患者上肢运动功能康复的效果	1170	N	N	China	China Health Care & Nutrition	common journal	2017	Upper limb	Upper limb	/	/	Acute to recovery period	/	Y	/	/	/	2	360	Y	Acup+RT	Body acupuncture	RT	/	/	/	2w	FMA	1	Carrol Hand function evaluation scale	1	/	/	/	/	/	/	/	/	/	/	/	/	/	/	/	/	/	/
基于传统五行理论的五行灸疗法治疗中风后肩手综合征的研究	1171	Y	N	China	China Health Care & Nutrition	common journal	2017	shoulder	Upper limb	/	/	Recovery period	Both	/	Y	Y	Y	2	72	Y	M-acup+RT	Moxibustion+Acupoint application	RT	/	/	/	3w	SHSS	1	McGill Pain Scale	1	FMA-U	1	Effective Rate of Treatment	6	/	/	/	/	/	/	/	/	/	/	/	/	/	/
基于表面肌电信号评价针灸结合康复训练对脑梗死后患者踝背屈功能的影响	1172	N	N	China	Diet Health	common journal	2017	Foot/ankle	Lower limb	/	/	not reported	ischemic stroke	/	Y	/	Y	2	64	N	Acup+RT	Body acupuncture	RT	/	/	/	4w	FMA	1	sEMG examination	5	/	/	/	/	/	/	/	/	/	/	/	/	/	/	/	/	/	/
急性期脑卒中偏瘫患者经针灸治疗的效果评价	1173	N	N	China	Electronic Journal of Clinical Medical Literature	common journal	2017	Upper and Lower limb	Hemiplegia	/	/	not reported	/	/	/	/	/	2	88	Y	Acup+RT	Body acupuncture	RT	/	/	/	1m	FMA	1	BBS	1	MBI	3	/	/	/	/	/	/	/	/	/	/	/	/	/	/	/	/
急性期脑卒中偏瘫经中医针灸治疗的疗效评价	1174	N	N	China	Psychological Doctor	common journal	2016	Upper and Lower limb	Hemiplegia	/	/	not reported	/	/	/	/	Y	2	59	Y	Acup+RT	Body acupuncture	RT	/	/	/	4w	FMA	1	MBI	3	BBS	1	/	/	/	/	/	/	/	/	/	/	/	/	/	/	/	/
减重步行训练联合针刺对脑卒中偏瘫患者下肢功能的影响	1175	N	N	China	Yanbian Medicine	common journal	2015	Lower limb	Lower limb	/	/	Acute to recovery period	Both	Y	Y	/	Y	2	60	N	M-acup+RT	Body acupuncture+Scalp acupuncture	RT	/	/	/	4w	FMA	1	/	/	/	/	/	/	/	/	/	/	/	/	/	/	/	/	/	/	/	/
关于针灸联合康复训练在中风后肢体功能障碍中的应用思考	1176	N	N	China	Diet Health	common journal	2015	Upper and Lower limb	Hemiplegia	/	/	Acute to recovery period	/	/	Y	/	/	2	110	N	Acup+RT	Body acupuncture	RT	/	/	/	8w	motor function-uncertain	1	Neurological deficit scores-uncertain	1	ROM	5	Effective Rate of Treatment	6	/	/	/	/	/	/	/	/	/	/	/	/	/	/
扶正补土针刺法配合肌电生物反馈治疗对老年脑卒中后偏瘫患者血液流变学、肢体功能恢复的影响	1177	N	N	China	Reflexology and Rehabilitation Medicine	common journal	2023	Upper and Lower limb	Hemiplegia	/	/	Recovery period	/	/	Y	/	/	2	100	Y	Acup+RT	Body acupuncture	RT	/	/	/	8w	Laboratory examination	5	FMA	1	/	/	/	/	/	/	/	/	/	/	/	/	/	/	/	/	/	/
关刺法结合头针治疗中风后上肢痉挛性偏瘫的临床研究	1178	Y	N	China	Acta Chinese Medicine and Pharmacology	common journal	2023	Upper limb	Upper limb	/	spastic paralysis	Recovery period	ischemic stroke	Y	Y	Y	/	2	69	Y	M-acup	Body acupuncture+Scalp acupuncture	M-acup	/	/	/	4w	Effective Rate of Treatment	6	FMA-U	1	MBI	3	MAS	1	/	/	/	/	/	/	/	/	/	/	/	/	/	/
高频重复经颅磁刺激联合电针治疗脑卒中后偏瘫肩痛的疗效观察	1179	N	N	China	Chinese Journal of Physical Medicine and Rehabilitation	Chinese Science Citation Database journal	2023	shoulder	Upper limb	/	/	Recovery period	Both	Y	Y	/	Y	3	75	Y	Acup+RT	EA	RT	Acup	/	/	4w	VAS	1	SPADI	1	CMS	1	MBI	3	/	/	/	/	/	/	/	/	/	/	/	/	/	/
基于阴阳调衡理论循经针刺在缺血性脑卒中后痉挛性偏瘫患者中的作用	1180	Y	N	China	International Medicine and Health Guidance News	common journal	2023	Upper and Lower limb	Hemiplegia	/	spastic paralysis	not reported	ischemic stroke	/	Y	/	/	2	90	Y	Acup	Body acupuncture	Blank	/	/	/	4m	NIHSS	1	FMA	1	BI	3	Effective Rate of Treatment	6	MAS	1	Safety and adverse effects	7	/	/	/	/	/	/	/	/	/	/
化瘀通脉汤联合温针灸用于脑卒中肢体痉挛患者的临床价值	1181	N	N	China	DOCTOR	common journal	2023	Upper and Lower limb	Hemiplegia	/	spastic paralysis	Recovery to sequelae period	/	/	/	/	/	2	82	Y	Acup+CH	Warm acupuncture	CH	/	/	/	4w	Effective Rate of Treatment	6	FMA	1	MBI	3	Laboratory examination	5	/	/	/	/	/	/	/	/	/	/	/	/	/	/
互动式头针联合运动疗法对中风后偏瘫患者平衡功能、肢体功能的影响	1182	N	N	China	Reflexology and Rehabilitation Medicine	common journal	2023	Upper and Lower limb	Hemiplegia	/	/	Acute to recovery period	Both	/	Y	Y	Y	2	60	N	Acup+RT	Scalp acupuncture	RT	/	/	/	8w	NIHSS	1	BBS	1	FMA	1	SIS	3	MBI	3	/	/	/	/	/	/	/	/	/	/	/	/
结合功能解剖选穴电针疗法对脑卒中痉挛期下肢关节活动度的影响	1183	Y	N	China	Guangming Journal of Chinese Medicine	common journal	2023	Lower limb	Lower limb	/	spastic paralysis	Recovery period	Both	Both	Y	Y	Y	2	130	N	Acup+RT	EA	Acup+RT	/	/	/	28d	ROM	5	/	/	/	/	/	/	/	/	/	/	/	/	/	/	/	/	/	/	/	/
基于"整体观念"理论头体针结合对卒中后偏瘫患者肢体运动功能的短期疗效观察	1184	Y	N	China	World Science and Technology-Modernization of Traditional Chinese Medicine	Chinese Science Citation Database journal	2023	Upper and Lower limb	Hemiplegia	/	/	Recovery period	Both	Y	Y	Y	Y	2	72	Y	M-acup+RT	Scalp acupuncture+EA	Acup+RT	/	/	/	2w	muscle strength examination	5	FMA	1	BI	3	Effective Rate of Treatment	6	/	/	/	/	/	/	/	/	/	/	/	/	/	/
互动式头针结合镜像疗法对脑卒中软瘫期上肢功能障碍的康复疗效	1185	Y	N	China	Shenzhen Journal of Integrated Traditional Chinese and Western Medicine	common journal	2023	Upper limb	Upper limb	/	flaccid paralysis	Recovery period	Both	Y	Y	/	Y	2	60	N	Acup+RT	Scalp acupuncture	RT	/	/	/	4w	Brunnstrom Stage evaluation	1	FMA-U	1	/	/	/	/	/	/	/	/	/	/	/	/	/	/	/	/	/	/
基于Kinect探讨针刺结合康复训练对脑卒中患者上肢功能的影响	1186	Y	N	China	Journal of Medical Biomechanics	Chinese Science Citation Database journal	2023	Upper limb	Upper limb	/	spastic paralysis	Recovery to sequelae period	Both	/	Y	/	Y	2	30	N	Acup+RT	Body acupuncture	RT	/	/	/	6w	MBI	3	FMA	1	WMFT	1	others	5	/	/	/	/	/	/	/	/	/	/	/	/	/	/
激痛点艾灸联合作业疗法对脑卒中后肩手综合征患者疼痛症状及关节活动度的影响	1187	N	N	China	Reflexology and Rehabilitation Medicine	common journal	2023	shoulder	Upper limb	/	/	not reported	/	/	Y	Y	/	2	76	N	Acup+RT	Warm acupuncture	RT	/	/	/	4w	VAS	1	ROM	5	GQOL-74	3	Effective Rate of Treatment	6	/	/	/	/	/	/	/	/	/	/	/	/	/	/
基于脏腑经络辨证针灸对中风偏瘫后肩痛患者肩关节活动度及生活质量的影响	1188	N	N	China	Nei Mongol Journal of Traditional Chinese Medicine	common journal	2023	shoulder	Upper limb	/	/	not reported	/	/	Y	Y	Y	2	80	Y	M-acup	Body acupuncture+Moxibustion	Blank	/	/	/	28d	Effective Rate of Treatment	6	ROM	5	SF-36	3	/	/	/	/	/	/	/	/	/	/	/	/	/	/	/	/
肌内效贴联合针刺对急性期脑卒中后肩手综合征上肢运动功能康复的临床研究	1189	Y	N	China	Chinese Journal of Brain Diseases and Rehabilitation（Electronic Edition）	common journal	2023	shoulder	Upper limb	/	/	Acute period	Both	Y	Y	/	Y	3	120	Y	Acup+RT+Other	Body acupuncture	RT＋Other	Acup+RT	/	/	4w	VAS	1	FMA-U	1	WMFT	1	Effective Rate of Treatment	6	/	/	/	/	/	/	/	/	/	/	/	/	/	/
分析针刺法治疗中风偏瘫的疗效与安全性	1190	N	N	China	Diet Health	common journal	2023	Upper and Lower limb	Hemiplegia	/	/	not reported	/	/	Y	Y	/	2	76	Y	M-acup+RT	Body acupuncture+Warm acupuncture	RT	/	/	/	Not reported	FMA	1	BI	3	Effective Rate of Treatment	6	SF-36	3	/	/	/	/	/	/	/	/	/	/	/	/	/	/
互动式头针对脑卒中后偏瘫患者上肢功能的影响	1191	Y	N	China	Chinese Acupuncture & Moxibustion	Chinese Science Citation Database journal	2024	Upper limb	Upper limb	/	spastic paralysis	Acute to recovery period	/	/	Y	/	/	2	86	Y	Acup+RT	Scalp acupuncture	RT	/	/	/	4w	FMA	1	MAS	1	ROM	5	electrophysiological examination	5	/	/	/	/	/	/	/	/	/	/	/	/	/	/
基于Brunnstrom分期介入电针及被动运动对脑梗死后上肢功能障碍的影响	1192	N	N	China	Traditional Chinese Medicinal Research	common journal	2024	Upper limb	Upper limb	/	flaccid paralysis	not reported	ischemic stroke	/	Y	/	Y	2	68	Y	Acup+RT	EA	Acup+RT	/	/	/	4w	Brunnstrom Stage evaluation	1	MAS	1	muscle strength examination	5	FMA	1	/	/	/	/	/	/	/	/	/	/	/	/	/	/
分期针刺联合步行训练对脑梗死后下肢运动功能的影响	1193	Y	N	China	Shanghai Journal of Acupuncture and Moxibustion	Chinese Science Citation Database journal	2024	Lower limb	Lower limb	/	/	Recovery period	ischemic stroke	Y	Y	Y	Y	3	90	Y	M-acup+RT	Scalp acupuncture+EA	RT	M-acup	/	/	4w	FMA	1	BBS	1	MBI	3	Laboratory examination	5	walking gait examination	5	Safety and adverse effects	7	/	/	/	/	/	/	/	/	/	/
腹针结合头针治疗脑卒中后肢体功能障碍的临床研究	1194	N	N	China	Modern Medicine and Health Research	common journal	2024	Upper and Lower limb	Hemiplegia	/	/	Recovery period	/	Y	Y	Y	/	2	100	N	M-acup	Scalp acupuncture+-Abdominal acupuncture	M-acup	/	/	/	90d	Effective Rate of Treatment	6	TCM Syndrome Scores	4	FMA	1	BBS	1	WMFT	1	Laboratory examination	5	/	/	/	/	/	/	/	/	/	/
拮抗肌取穴电针治疗脑卒中后运动功能障碍临床研究	1195	Y	N	China	Journal of New Chinese Medicine	common journal	2024	Upper and Lower limb	Hemiplegia	/	spastic paralysis	Acute to recovery period	Both	/	Y	Y	Y	2	97	N	Acup+RT	EA	RT	/	/	/	8w	TCM Syndrome Scores	4	Effective Rate of Treatment	6	ROM	5	FMA	1	BBS	1	BI	3	sEMG examination	5	Laboratory examination	5	Safety and adverse effects	7	/	/	/	/
扶正补土针灸法联合任务导向性镜像疗法对老年卒中后偏瘫患者上肢功能的影响	1196	Y	N	China	Hebei Journal of Traditional Chinese Medicine	Science and Technology/Peking University Core Journal	2024	Upper limb	Upper limb	/	/	Sequelae period	Both	Y	Y	Y	Y	2	72	N	M-acup+RT	Body acupuncture+Moxibustion	RT	/	/	/	12w	FMA-U	1	MBI	3	MAS	1	Patient expectations and satisfaction	9	/	/	/	/	/	/	/	/	/	/	/	/	/	/
黄帝内针联合康复训练对脑卒中后肩手综合征的临床观察	1197	Y	N	China	China's Naturopathy	common journal	2024	shoulder	Upper limb	/	/	Recovery period	ischemic stroke	Y	Y	/	Y	2	60	Y	Acup+RT	Body acupuncture	Acup+RT	/	/	/	32d	VAS	1	FMA-U	1	MBI	3	edema/swelling/circumdiameter measurement	5	/	/	/	/	/	/	/	/	/	/	/	/	/	/
隔药灸联合头针治疗脑卒中后腕手功能障碍96例	1198	Y	N	China	Global Traditional Chinese Medicine	Science and Technology/Peking University Core Journal	2024	hand/wrist/ finger	Upper limb	/	spastic paralysis	Recovery period	Both	/	Y	Y	/	2	200	Y	M-acup+RT	Scalp acupuncture+Moxibustion	RT	/	/	/	4w	Effective Rate of Treatment	6	FMA-U	1	ROM	5	sEMG examination	5	Laboratory examination	5	MAS	1	/	/	/	/	/	/	/	/	/	/
结合功能解剖选穴电针治疗脑卒中痉挛期步行功能障碍的临床效果	1199	Y	N	China	China Medicine and Pharmacy	common journal	2024	Lower limb	Lower limb	/	spastic paralysis	Recovery period	Both	Both	Y	Y	Y	2	130	Y	Acup	EA	Acup	/	/	/	4w	FAC	1	FMA-L	1	TGA	1	MBI	3	ROM	5	/	/	/	/	/	/	/	/	/	/	/	/
互动式头针结合悬吊下数字作业疗法治疗脑卒中后上肢运动功能障碍:多中心随机对照试验	1200	Y	Y	China	Chinese Acupuncture & Moxibustion	Chinese Science Citation Database journal	2024	Upper limb	Upper limb	/	spastic paralysis	Recovery period	Both	Both	Y	/	/	2	120	Y	Acup+RT	Scalp acupuncture	RT	/	/	/	4w	FMA-U	1	ARAT	1	MBI	3	Effective Rate of Treatment	6	sEMG examination	5	Safety and adverse effects	7	/	/	/	/	/	/	/	/	/	/
互动式头针结合上肢外骨骼机器人对脑卒中患者上肢功能的影响	1201	Y	N	China	Journal of Fujian University of Traditional Chinese Medicine	Chinese Science Citation Database journal	2024	Upper limb	Upper limb	/	/	Acute to recovery period	Both	Y	Y	/	Y	2	40	Y	Acup+RT	Scalp acupuncture	RT	/	/	/	4w	WMFT	1	MBI	3	FMA-U	1	/	/	/	/	/	/	/	/	/	/	/	/	/	/	/	/
合谷穴合谷刺结合八邪、上八邪交叉透刺治疗中风后手指拘挛临床观察	1202	N	N	China	Asian Journal of Clinical Medicine	common journal	2024	hand/wrist/ finger	Upper limb	/	/	Recovery period	Both	Both	Y	Y	Y	2	62	N	Acup	Body acupuncture	Acup	/	/	/	2w	TUG	1	FMA	1	MBI	3	/	/	/	/	/	/	/	/	/	/	/	/	/	/	/	/
核心肌群穴位埋线对卒中后下肢运动功能的影响	1203	Y	N	China	Shanghai Journal of Acupuncture and Moxibustion	Chinese Science Citation Database journal	2024	Lower limb	Lower limb	/	/	Recovery to sequelae period	Both	Y	Y	Y	Y	2	68	Y	Acup+RT	Catgut embedding therapy	RT	/	/	/	3w	WMFT	1	muscle strength examination	5	FMA-L	1	/	/	/	/	/	/	/	/	/	/	/	/	/	/	/	/
分析针灸结合康复训练治疗缺血性脑卒中后偏瘫的临床疗效观察	1204	N	N	China	longevity	common journal	2024	Upper and Lower limb	Hemiplegia	/	/	not reported	ischemic stroke	/	/	/	/	2	70	Y	Acup+RT	Body acupuncture	RT	/	/	/	4w	TUG	1	FMA	1	ADL	3	Effective Rate of Treatment	6	TCM Syndrome Scores	4	/	/	/	/	/	/	/	/	/	/	/	/
火针联合皮肤针对脑卒中后痉挛性偏瘫患者肢体运动功能及日常生活活动能力的影响	1205	Y	N	China	Journal of Guizhou Medical University	Science and Technology/Peking University Core Journal	2023	Upper and Lower limb	Hemiplegia	/	/	Recovery to sequelae period	Both	/	Y	/	/	2	109	Y	M-acup	Fire needle+Skin needle	Acup	/	/	/	4w	SF-36	3	FMA	1	BI	3	MAS	1	sEMG examination	5	Laboratory examination	5	Effective Rate of Treatment	6	/	/	/	/	/	/	/	/
毫火针联合综合康复疗法治疗中风后偏瘫临床观察	1206	N	N	China	Basic Traditional Chinese Medicine	common journal	2023	Upper and Lower limb	Hemiplegia	/	/	Recovery period	ischemic stroke	Y	Y	Y	Y	2	80	N	Acup+RT	Fire needle	RT	/	/	/	1m	FMA	1	ADL	3	SIS	3	HAMD	2	HAMA	2	Effective Rate of Treatment	6	/	/	/	/	/	/	/	/	/	/
姜黄天灸膏穴位贴敷治疗脑卒中偏瘫肩痛临床疗效观察	1207	Y	N	China	Chinese Acupuncture & Moxibustion	Chinese Science Citation Database journal	2023	shoulder	Upper limb	/	/	Recovery period	Both	Y	Y	/	/	2	82	Y	Acup+RT	Acupoint application	RT	/	/	/	4w	VAS	1	FMA	1	ROM	5	Safety and adverse effects	7	/	/	/	/	/	/	/	/	/	/	/	/	/	/
肌筋膜松解技术结合针刺治疗脑卒中偏瘫患者下肢功能障碍临床研究	1208	Y	N	China	Journal of New Chinese Medicine	common journal	2023	Lower limb	Lower limb	/	/	Recovery to sequelae period	/	/	Y	/	Y	3	90	Y	Acup+RT	Body acupuncture	RT	Acup+RT	/	/	2w	TUG	1	walking gait examination	5	MBI	3	walking gait examination	5	/	/	/	/	/	/	/	/	/	/	/	/	/	/
高压氧联合互动式头针对脑卒中后偏瘫患者运动功能的效果	1209	Y	N	China	Chinese Journal of Rehabilitation Theory and Practice	Chinese Science Citation Database journal	2023	Upper and Lower limb	Hemiplegia	/	/	Acute to recovery period	Both	/	Y	/	Y	3	72	Y	Acup+RT+Other	Scalp acupuncture	Acup+RT＋Other	Acup	/	/	4w	NIHSS	1	MBI	3	BBS	1	others	5	FMA	1	/	/	/	/	/	/	/	/	/	/	/	/
毫火针对脑卒中后痉挛性偏瘫患者肢体运动功能及关节改善情况的疗效分析	1210	N	N	China	Systems Medicine	common journal	2023	Upper and Lower limb	Hemiplegia	/	spastic paralysis	Acute to recovery period	Both	/	/	/	Y	2	100	N	Acup	Fire needle	Acup	/	/	/	3w	NIHSS	1	FMA	1	Effective Rate of Treatment	6	/	/	/	/	/	/	/	/	/	/	/	/	/	/	/	/
关于针灸联合康复疗法对脑卒中后偏瘫患者的影响研究	1211	N	N	China	Healthy women	common journal	2023	Upper and Lower limb	Hemiplegia	/	/	not reported	Both	Y	/	/	Y	2	100	N	Acup+RT	Body acupuncture	RT	/	/	/	3m	Effective Rate of Treatment	6	/	/	/	/	/	/	/	/	/	/	/	/	/	/	/	/	/	/	/	/
核心肌群训练结合针刺治疗缺血性脑卒中偏瘫的效果分析	1212	N	N	China	Smart Healthcare	common journal	2022	Upper and Lower limb	Hemiplegia	/	/	Recovery period	ischemic stroke	Y	/	/	Y	2	46	N	Acup+RT	EA	RT	/	/	/	1m	Effective Rate of Treatment	6	FMA-L	1	HFAC	1	ADL	3	MAS	1	/	/	/	/	/	/	/	/	/	/	/	/
观察穴位埋线治疗中风后上臂屈肌痉挛的临床效果	1213	N	N	China	Health Guide	common journal	2022	Upper limb	Upper limb	/	spastic paralysis	Recovery period	Both	/	/	/	/	2	52	Y	Acup	Catgut embedding therapy	CM	/	/	/	4w	MAS	1	FMA	1	SF-36	3	ADL	3	Effective Rate of Treatment	6	/	/	/	/	/	/	/	/	/	/	/	/
火针结合电针治疗脑卒中后肩手综合征Ⅰ期的临床研究	1214	N	N	China	Health Guide	common journal	2021	shoulder	Upper limb	/	spastic paralysis	Recovery period	/	/	Y	Y	/	2	60	Y	M-acup+RT	EA+Fire needle	Acup+RT	/	/	/	10d	MAS	1	FMA	1	MBI	3	Effective Rate of Treatment	6	/	/	/	/	/	/	/	/	/	/	/	/	/	/
解痉纠偏针法联合Bobath疗法治疗脑卒中后痉挛性瘫痪的临床研究	1215	Y	N	China	Journal of Clinical Acupuncture and Moxibustion	Science and Technology/Peking University Core Journal	2022	Upper and Lower limb	Hemiplegia	/	spastic paralysis	Recovery period	ischemic stroke	/	/	Y	/	2	82	N	Acup+RT	Body acupuncture	RT	/	/	/	4w	MBI	3	FMA	1	Effective Rate of Treatment	6	TCM Syndrome Scores	4	Laboratory examination	5	BBS	1	/	/	/	/	/	/	/	/	/	/
毫针速刺法结合推拿对脑卒中软瘫期肩痛疗效及病灶超声检测指标的影响	1216	Y	N	China	Chinese Archives of Traditional Chinese Medicine	Science and Technology/Peking University Core Journal	2022	shoulder	Upper limb	/	flaccid paralysis	Recovery period	Both	/	Y	/	/	2	102	N	Acup+RT+Other	Body acupuncture	RT＋Other	/	/	/	4w	VAS	1	ROM	5	UCLA	1	ultrasound examination	5	Effective Rate of Treatment	6	Safety and adverse effects	7	/	/	/	/	/	/	/	/	/	/
激痛点温针灸治疗SHSAS的疗效及作用机制研究	1217	N	N	China	Heilongjiang Medicine Journal	common journal	2022	shoulder	Upper limb	/	/	not reported	/	/	/	/	/	2	102	N	Acup+RT	Warm acupuncture	RT	/	/	/	4w	FMA	1	VAS	1	Laboratory examination	5	Effective Rate of Treatment	6	Safety and adverse effects	7	edema/swelling/circumdiameter measurement	5	/	/	/	/	/	/	/	/	/	/
基于Granger因果关系探究中风偏瘫患者的针刺脑效应机制	1218	Y	N	China	China Journal of Traditional Chinese Medicine and Pharmacy	Chinese Science Citation Database journal	2022	Upper and Lower limb	Hemiplegia	/	/	Acute to recovery period	ischemic stroke	Y	Y	Y	Y	2	54	N	Acup	Body acupuncture	Sham-acup	/	/	/	Not reported	Imaging examination	5	/	/	/	/	/	/	/	/	/	/	/	/	/	/	/	/	/	/	/	/
肩三针联合体外冲击波治疗脑卒中后肩痛的疗效及对患者运动能力的影响	1219	N	N	China	Contemporary Medicine Forum	common journal	2022	shoulder	Upper limb	/	/	Acute to recovery period	/	/	/	/	/	2	60	N	Acup+RT	EA	RT	/	/	/	30d	QOL/QOL-BREF	3	FMA	1	VAS	1	Effective Rate of Treatment	6	/	/	/	/	/	/	/	/	/	/	/	/	/	/
扶正补土针灸法结合任务导向性训练治疗脑卒中后偏瘫效果及对血液流变学指标、Hcy、BDNF的水平的影响	1220	N	N	China	Guizhou Medical Journal	common journal	2022	Upper and Lower limb	Hemiplegia	/	/	Acute period	ischemic stroke	Y	Y	/	Y	2	80	N	M-acup+RT	Body acupuncture+Moxibustion	RT	/	/	/	3m	QOL/QOL-BREF	3	FMA	1	Effective Rate of Treatment	6	/	/	/	/	/	/	/	/	/	/	/	/	/	/	/	/
观察脏腑经络辨证针灸干预对中风偏瘫后肩痛患者康复水平的影响	1221	N	N	China	Basic Traditional Chinese Medicine	common journal	2022	shoulder	Upper limb	/	/	not reported	Both	/	Y	Y	Y	2	60	Y	M-acup+RT	Body acupuncture+Moxibustion	RT	/	/	/	4w	SS-QOL	3	SS-QOL	3	Effective Rate of Treatment	6	/	/	/	/	/	/	/	/	/	/	/	/	/	/	/	/
肌肉牵伸模式下的电针拮抗法治疗脑卒中足下垂的临床观察	1222	Y	N	China	Chinese Journal of Rehabilitation	Science and Technology/Peking University Core Journal	2022	Foot/ankle	Lower limb	/	spastic paralysis	Acute to recovery period	Both	Y	Y	/	Y	2	40	Y	Acup+RT	EA	Acup+RT	/	/	/	3w	SS-QOL	3	MAS	1	sEMG examination	5	/	/	/	/	/	/	/	/	/	/	/	/	/	/	/	/
基于Fugl-Meyer量表评估下电针结合改良现代康复训练改善缺血性卒中手功能障碍43例疗效评价	1223	N	N	China	Shaanxi Journal of Traditional Chinese Medicine	Science and Technology/Peking University Core Journal	2021	hand/wrist/ finger	Upper limb	/	/	Acute to sequelae period	ischemic stroke	Both	/	/	/	2	86	N	Acup+RT	EA	RT	/	/	/	10w	SS-QOL	3	/	/	/	/	/	/	/	/	/	/	/	/	/	/	/	/	/	/	/	/
互动式头针结合沉浸式虚拟现实康复系统对脑卒中偏瘫患者上肢功能的影响	1224	Y	N	China	Chinese Manipulation & Rehabilitation Medicine	common journal	2022	shoulder	Upper limb	/	/	Recovery period	Both	Y	Y	/	Y	2	50	N	Acup+RT	Scalp acupuncture	RT	/	/	/	8w	SS-QOL	3	FMA-U	1	MBI	3	Effective Rate of Treatment	6	/	/	/	/	/	/	/	/	/	/	/	/	/	/
毫火针联合现代康复技术对中风后偏瘫患者肢体功能及日常生活能力的影响	1225	N	N	China	Clinical Journal of Chinese Medicine	common journal	2021	Upper and Lower limb	Hemiplegia	/	spastic paralysis	not reported	Both	Y	/	Y	/	2	65	Y	Acup+RT	Fire needle	RT	/	/	/	40d	SS-QOL	3	muscle strength examination	5	BI	3	FMA	1	/	/	/	/	/	/	/	/	/	/	/	/	/	/
扶正补土针灸法联合康复训练治疗卒中后肩手综合征患者的效果	1226	N	N	China	Medical Journal of Chinese People's Health	common journal	2022	shoulder	Upper limb	/	/	Recovery period	Both	/	Y	Y	/	2	86	N	M-acup+RT	Body acupuncture+Moxibustion	RT	/	/	/	6m	VAS	1	FMA-U	1	Effective Rate of Treatment	6	/	/	/	/	/	/	/	/	/	/	/	/	/	/	/	/
腹针联合温针灸治疗老年脑卒中后下肢痉挛性瘫痪的效果	1227	N	N	China	Chinese Journal of Gerontology	Science and Technology/Peking University Core Journal	2022	Lower limb	Lower limb	/	spastic paralysis	Recovery period	/	Y	Y	Y	Y	2	120	N	M-acup+RT+CM	Warm acupuncture+Abdominal acupuncture	RT+CM	/	/	/	4w	MAS	1	CSI	1	BI	3	Safety and adverse effects	7	FMA	1	/	/	/	/	/	/	/	/	/	/	/	/
呼吸补泻穴位埋线配合康复功能训练治疗中风后肌张力增高疗效研究	1228	Y	N	China	Journal of Medical Forum	common journal	2021	Upper and Lower limb	Hemiplegia	/	spastic paralysis	Recovery period	/	Y	/	/	Y	2	92	Y	Acup+RT	Catgut embedding therapy	RT	/	/	/	8w	FMA	1	BI	3	Effective Rate of Treatment	6	MAS	1	/	/	/	/	/	/	/	/	/	/	/	/	/	/
火针辅以腧穴埋线对中风上肢痉挛患者痉挛程度、上肢运动功能的影响	1229	Y	N	China	Tianjin Journal of Traditional Chinese Medicine	Science and Technology/Peking University Core Journal	2022	Upper limb	Upper limb	/	spastic paralysis	Recovery period	/	/	/	Y	Y	2	120	N	M-acup+RT	Fire needle+Catgut embedding therapy	Acup+RT	/	/	/	4w	MAS	1	FMA	1	CSS-1	1	Laboratory examination	5	SAS	2	ADL	3	Effective Rate of Treatment	6	/	/	/	/	/	/	/	/
关刺及合谷刺法治疗脑卒中后肩手综合征疗效观察	1230	Y	N	China	Journal of Practical Traditional Chinese Medicine	common journal	2021	shoulder	Upper limb	/	/	Acute to recovery period	Both	Y	Y	/	/	2	60	Y	Acup+RT	Body acupuncture	Acup+RT	/	/	/	3w	edema/swelling/circumdiameter measurement	5	FMA-U	1	VAS	1	Effective Rate of Treatment	6	/	/	/	/	/	/	/	/	/	/	/	/	/	/
肩三针、痿三针温针灸联合康复训练治疗脑卒中后肩手综合征42例	1231	N	N	China	Zhejiang Journal of Traditional Chinese Medicine	common journal	2021	shoulder	Upper limb	/	/	Recovery period	ischemic stroke	/	Y	/	/	2	84	N	Acup+RT	Warm acupuncture	RT	/	/	/	4w	ROM	5	TCM Syndrome Scores	4	/	/	/	/	/	/	/	/	/	/	/	/	/	/	/	/	/	/
腹针联合运动疗法治疗中风后痉挛性偏瘫的疗效观察及其对Glu与GABA的影响	1232	Y	N	China	Chinese Journal of Traditional Medical Science and Technology	common journal	2021	Upper and Lower limb	Hemiplegia	/	spastic paralysis	Recovery to sequelae period	Both	/	Y	/	Y	2	120	N	Acup+RT	Abdominal acupuncture	RT	/	/	/	8w	MAS	1	BI	3	Laboratory examination	5	/	/	/	/	/	/	/	/	/	/	/	/	/	/	/	/
解痉纠偏针法对出血性脑卒中后偏瘫患者血流动力和运动功能的影响	1233	Y	N	China	Guangming Journal of Chinese Medicine	common journal	2021	Upper and Lower limb	Hemiplegia	/	/	Recovery to sequelae period	hemorrhagic stroke	/	Y	Y	Y	2	82	Y	Acup+RT+CH	Body acupuncture	Acup＋CH＋RT	/	/	/	4w	ultrasound examination	5	NIHSS	1	FMA	1	Effective Rate of Treatment	6	/	/	/	/	/	/	/	/	/	/	/	/	/	/
呼吸补泻穴位埋线疗法治疗中风后恢复期肌张力增高临床研究	1234	Y	N	China	Henan Traditional Chinese Medicine	common journal	2021	Upper and Lower limb	Hemiplegia	/	spastic paralysis	Recovery period	/	/	Y	Y	Y	2	60	N	Acup	Catgut embedding therapy	Acup	/	/	/	8w	MAS	1	BI	3	CSI	1	FMA	1	Effective Rate of Treatment	6	/	/	/	/	/	/	/	/	/	/	/	/
激痛点温针灸治疗卒中后肩手综合征Ⅰ期患者的临床观察	1235	Y	N	China	China Journal of Traditional Chinese Medicine and Pharmacy	Chinese Science Citation Database journal	2021	shoulder	Upper limb	/	/	Acute to recovery period	/	/	Y	/	/	4	96	N	Acup+RT	Warm acupuncture	Acup+RT	Acup+RT	RT	/	4w	McGill Pain Scale	1	FMA	1	SHSS	1	Safety and adverse effects	7	/	/	/	/	/	/	/	/	/	/	/	/	/	/
拮抗电针法联合康复训练、空气波压力循环治疗仪治疗卒中后痉挛性瘫痪疗效观察	1236	Y	N	China	Hebei Journal of Traditional Chinese Medicine	Science and Technology/Peking University Core Journal	2021	Upper and Lower limb	Hemiplegia	/	spastic paralysis	Acute to recovery period	Both	/	Y	Y	/	2	110	Y	Acup+RT	EA	RT	/	/	/	40d	MAS	1	FMA	1	Effective Rate of Treatment	6	ADL	3	sEMG examination	5	muscle strength examination	5	/	/	/	/	/	/	/	/	/	/
火针结合康复技术治疗中风后偏瘫的疗效观察	1237	N	N	China	Clinical Journal of Chinese Medicine	common journal	2021	Upper and Lower limb	Hemiplegia	/	/	Recovery to sequelae period	/	/	Y	Y	/	2	60	Y	Acup+RT	Fire needle	RT	/	/	/	Not reported	ADL	3	Effective Rate of Treatment	6	/	/	/	/	/	/	/	/	/	/	/	/	/	/	/	/	/	/
基于颅脑磁共振灌注成像和运动诱发电位技术研究针刺结合现代康复训练对脑梗死早期运动功能康复的影响	1238	Y	N	China	Information on Traditional Chinese Medicine	common journal	2021	Upper and Lower limb	Hemiplegia	/	/	Acute to recovery period	ischemic stroke	Y	Y	/	Y	2	40	Y	Acup+RT	Body acupuncture	RT	/	/	/	3w	electrophysiological examination	5	Imaging examination	5	FMA	1	MBI	3	muscle strength examination	5	/	/	/	/	/	/	/	/	/	/	/	/
毫火针联合综合康复疗法治疗中风后偏瘫临床观察	1239	N	N	China	Journal of Practical Traditional Chinese Medicine	common journal	2021	Upper and Lower limb	Hemiplegia	/	/	Recovery period	/	Y	/	/	/	2	76	N	Acup+RT	Fire needle	RT	/	/	/	1m	FMA	1	ADL	3	SIS	3	/	/	/	/	/	/	/	/	/	/	/	/	/	/	/	/
分期针刺治疗中风偏瘫患者的效果观察	1240	N	N	China	Chinese Journal of Urban and Rural Enterprise Hygiene	common journal	2021	Upper and Lower limb	Hemiplegia	/	/	Acute period	/	/	/	/	/	2	100	N	Acup	Body acupuncture	Acup	/	/	/	23d	FMA	1	Effective Rate of Treatment	6	Effective Rate of Treatment	6	/	/	/	/	/	/	/	/	/	/	/	/	/	/	/	/
扶正补土针灸配合康复疗法治疗脑卒中后肩手综合征疗效及对肢体功能、疼痛情况的影响	1241	N	N	China	Journal of Sichuan Traditional Chinese Medicine	Science and Technology/Peking University Core Journal	2018	shoulder	Upper limb	/	/	not reported	Both	/	/	/	Y	2	94	N	Acup+RT	Body acupuncture	RT	/	/	/	4w	FMA-U	1	McGill Pain Scale	1	Effective Rate of Treatment	6	TCM Syndrome Scores	4	motor function-uncertain	1	Safety and adverse effects	7	/	/	/	/	/	/	/	/	/	/
毫火针针刺经筋结点联合中频脉冲电疗法治疗卒中后上肢痉挛伴肩关节半脱位疗效观察	1242	N	N	China	Hebei Journal of Traditional Chinese Medicine	Science and Technology/Peking University Core Journal	2018	shoulder	Upper limb	/	spastic paralysis	Recovery to sequelae period	Both	Y	Y	Y	/	3	105	Y	Acup+RT	Fire needle	RT	RT	/	/	4w	ROM	5	VAS	1	Imaging examination	5	FMA	1	BI	3	MAS	1	electrophysiological examination	5	/	/	/	/	/	/	/	/
火针疗法联合温阳通络汤对中风后痉挛性偏瘫患者肢体功能的影响	1243	N	N	China	Journal of Clinical Acupuncture and Moxibustion	Science and Technology/Peking University Core Journal	2018	Upper and Lower limb	Hemiplegia	/	spastic paralysis	Recovery period	/	/	/	/	/	3	69	N	Acup+CH	Fire needle	CH	Acup	/	/	54d	MAS	1	FMA	1	BI	3	CSI	1	Effective Rate of Treatment	6	/	/	/	/	/	/	/	/	/	/	/	/
腹针联合运动疗法治疗中风后痉挛性偏瘫的临床疗效观察	1244	Y	N	China	China Modern Doctor	common journal	2018	Upper and Lower limb	Hemiplegia	/	spastic paralysis	Recovery period	/	Y	Y	/	/	2	120	N	Acup+RT	Abdominal acupuncture	RT	/	/	/	8w	Effective Rate of Treatment	6	FMA	1	/	/	/	/	/	/	/	/	/	/	/	/	/	/	/	/	/	/
互动式头针对脑卒中后痉挛性偏瘫平衡功能的影响	1245	Y	N	China	Chinese Journal of Rehabilitation Medicine	Chinese Science Citation Database journal	2018	Upper and Lower limb	Hemiplegia	Y	spastic paralysis	Recovery to sequelae period	ischemic stroke	Both	Y	Y	Y	3	90	Y	Acup+RT	Scalp acupuncture	RT	Acup+RT	/	/	6m	MAS	1	BBS	1	SS-QOL	3	/	/	/	/	/	/	/	/	/	/	/	/	/	/	/	/
基于外关穴通经接气法治疗中风后上肢痉挛状态的临床观察	1246	Y	N	China	Heilongjiang Journal of Traditional Chinese Medicine	common journal	2018	Upper limb	Upper limb	/	spastic paralysis	Recovery period	Both	/	/	Y	Y	2	60	N	Acup+RT	Body acupuncture	Acup+RT	/	/	/	Not reported	ADL	3	Effective Rate of Treatment	6	/	/	/	/	/	/	/	/	/	/	/	/	/	/	/	/	/	/
火针配合综合康复训练治疗偏瘫痉挛后足内翻的效果观察	1247	N	N	China	Chinese Journal of Clinical Rational Drug Use	common journal	2018	Foot/ankle	Lower limb	/	spastic paralysis	Acute to recovery period	Both	/	Y	Y	Y	2	91	Y	M-acup+RT	Body acupuncture+Fire needle	Acup+RT	/	/	/	1m	Effective Rate of Treatment	6	/	/	/	/	/	/	/	/	/	/	/	/	/	/	/	/	/	/	/	/
互动式头针对脑卒中恢复期患者步态康复的影响研究	1248	N	N	China	Chinese Manipulation & Rehabilitation Medicine	common journal	2018	Upper and Lower limb	Hemiplegia	Y	/	Recovery to sequelae period	/	/	Y	/	/	2	80	N	Acup+RT	Scalp acupuncture	RT	/	/	/	3m	walking gait examination	5	MBI	3	SF-36	3	/	/	/	/	/	/	/	/	/	/	/	/	/	/	/	/
急性脑梗死患者应用针灸疗法的康复效果分析	1249	N	N	China	Guangming Journal of Chinese Medicine	common journal	2018	Upper and Lower limb	Hemiplegia	/	/	Recovery period	ischemic stroke	Y	/	/	Y	2	68	Y	Acup+RT	Body acupuncture	RT	/	/	/	Not reported	FMA	1	BI	3	/	/	/	/	/	/	/	/	/	/	/	/	/	/	/	/	/	/
肌电生物反馈结合针刺治疗脑卒中偏瘫足下垂临床疗效观察	1250	N	N	China	Journal of Anhui University of Chinese Medicine	Science and Technology/Peking University Core Journal	2018	Foot/ankle	Lower limb	/	/	Recovery to sequelae period	Both	Y	Y	/	Y	3	63	N	Acup+RT	Body acupuncture	RT	Acup+RT	/	/	6w	sEMG examination	5	ROM	5	FMA-L	1	/	/	/	/	/	/	/	/	/	/	/	/	/	/	/	/
基于大脑半球间相互抑制理论的针刺法对脑梗死患者运动功能的影响	1251	N	N	China	Chinese Journal of Integrated Traditional and Western Medicine	Chinese Science Citation Database journal	2018	Upper and Lower limb	Hemiplegia	/	/	Recovery period	ischemic stroke	Y	Y	/	Y	3	90	Y	Acup	Body acupuncture	Acup	Acup	/	/	4w	FMA	1	MBI	3	electrophysiological examination	5	/	/	/	/	/	/	/	/	/	/	/	/	/	/	/	/
腹针联合重复经颅磁刺激治疗偏瘫肩痛的临床观察	1252	Y	N	China	China Medical Herald	Science and Technology/Peking University Core Journal	2018	shoulder	Upper limb	/	/	Recovery period	Both	Y	Y	Y	Y	3	60	Y	Acup+RT	Abdominal acupuncture	RT	Acup+RT	/	/	4w	VAS	1	FMA-U	1	/	/	/	/	/	/	/	/	/	/	/	/	/	/	/	/	/	/
[truncated: 2,393 more rows]
[truncated: 7 more columns]
